# Supplementary material for: Rare loss of function variants in the hepatokine gene INHBE protect from abdominal obesity
Source: Nat Commun. 2022 Jul 27;13:4319. doi: 10.1038/s41467-022-31757-8 (PMC9329324; doi:10.1038/s41467-022-31757-8)
Supplement: Supplementary file 4 — Supplementary Dataset 1-13 [file 41467_2022_31757_MOESM4_ESM.xlsx]

## Sheet: Supp Data 1 Expression
	genes with WHRadjBMI p < 1e-6 (N = 11)			genes with WHRadjBMI p < 1e-3 (N = 73)
Tissue	genes where this tissue has highest expression	Fisher's P	OR	genes where this tissue has highest expression	Fisher's P	OR
Adipose: Subcutaneous	3	0.000143823	38.5431	6	7.97452e-05	9.36391
Adipose: Visceral Omentum	0	1	0	2	0.0305835	7.71385
Adrenal Gland	0	1	0	1	0.648012	0.96614
Artery: Aorta	0	1	0	1	0.761732	0.700595
Artery: Coronary	0	1	0	0	1	0
Artery: Tibial	0	1	0	2	0.445552	1.34135
Bladder	0	1	0	0	1	0
Brain: Amygdala	0	1	0	0	1	0
Brain: Anterior cingulate cortex: BA24	0	1	0	0	1	0
Brain: Caudate: basal ganglia	0	1	0	0	1	0
Brain: Cerebellar Hemisphere	1	0.539466	1.37002	4	0.740764	0.793285
Brain: Cerebellum	0	1	0	1	0.947398	0.337134
Brain: Cortex	0	1	0	1	0.303504	2.8253
Brain: Frontal Cortex: BA9	0	1	0	0	1	0
Brain: Hippocampus	0	1	0	0	1	0
Brain: Hypothalamus	0	1	0	1	0.215303	4.24464
Brain: Nucleus accumbens: basal ganglia	0	1	0	0	1	0
Brain: Putamen: basal ganglia	0	1	0	0	1	0
Brain: Spinal cord: cervical c 1	0	1	0	1	0.785954	0.651248
Brain: Substantia nigra	0	1	0	0	1	0
Breast: Mammary Tissue	0	1	0	0	1	0
Cells: Cultured fibroblasts	0	1	0	5	0.483129	1.10373
Cells: EBV transformed lymphocytes	0	1	0	7	0.712555	0.850568
Cervix: Ectocervix	1	0.090176	11.6642	2	0.129121	3.29883
Cervix: Endocervix	0	1	0	0	1	0
Colon: Sigmoid	1	0.0832185	12.6986	2	0.112598	3.59428
Colon: Transverse	0	1	0	0	1	0
Esophagus: Gastroesophageal Junction	0	1	0	0	1	0
Esophagus: Mucosa	0	1	0	1	0.813059	0.597965
Esophagus: Muscularis	0	1	0	0	1	0
Fallopian Tube	0	1	0	1	0.284061	3.06185
Heart: Atrial Appendage	0	1	0	1	0.21889	4.16429
Heart: Left Ventricle	0	1	0	0	1	0
Kidney: Cortex	0	1	0	0	1	0
Kidney: Medulla	0	1	0	0	1	0
Liver	1	0.26809	3.48091	3	0.334691	1.4929
Lung	0	1	0	0	1	0
Minor Salivary Gland	0	1	0	1	0.423117	1.84729
Muscle: Skeletal	2	0.0301542	8.60222	4	0.113217	2.24739
Nerve: Tibial	0	1	0	0	1	0
Ovary	0	1	0	1	0.929404	0.375381
Pancreas	0	1	0	0	1	0
Pituitary	0	1	0	2	0.502488	1.19917
Prostate	0	1	0	0	1	0
Skin: Not Sun Exposed: Suprapubic	0	1	0	1	0.574486	1.18332
Skin: Sun Exposed: Lower leg	0	1	0	1	0.740907	0.744637
Small Intestine: Terminal Ileum	0	1	0	0	1	0
Spleen	1	0.228353	4.20271	2	0.509704	1.18263
Stomach	0	1	0	1	0.277462	3.14973
Testis	1	0.88465	0.460954	11	0.775066	0.817425
Thyroid	0	1	0	4	0.222035	1.69949
Uterus	0	1	0	1	0.699361	0.837989
Vagina	0	1	0	1	0.116103	8.501
Whole Blood	0	1	0	1	0.872096	0.486096
Adipose (Any)	3	0.000373264	27.6365	8	6.28785e-06	9.26323
Artery (Any)	0	1	0	3	0.582689	0.998962
Brain (Any)	1	0.877413	0.475677	8	0.952702	0.58448
Cervix (Any)	1	0.187233	5.27022	2	0.396612	1.48425
Colon (Any)	1	0.127895	8.02329	2	0.228018	2.26354
Esophagus (Any)	0	1	0	1	0.875066	0.480516
Heart (Any)	0	1	0	1	0.466548	1.61461
Kidney (Any)	0	1	0	0	1	0
Skin (Any)	0	1	0	2	0.646266	0.913578

## Sheet: Supp Data 2 Multi-ancestry
Gene	Variant set	P meta	Beta meta (95% CI)	Direction	HetPVal	P EUR	Beta EUR	N carrier EUR	P AFR	Beta AFR	N carrier AFR	P SAS	Beta SAS	N carrier SAS	P EAS	Beta EAS	N carrier EAS	significant in meta
PLIN1	pLOF	1.86e-21	-0.36 (-0.43, -0.28)	---?	0.4537	2.12253e-20	-0.351859	681	0.0335097	-0.743594	10	0.172208	-0.624138	5				Y
PLIN1	pLOF+missense	7.96e-15	-0.11 (-0.14, -0.084)	---+	0.0877	4.82388e-14	-0.109447	4720	0.0364902	-0.343564	44	0.0585105	-0.292002	44	0.144221	0.51194	7	Y
ACVR1C	missense	1.57e-10	-0.15 (-0.19, -0.1)	---?	0.112	6.24349e-10	-0.14134	1892	0.0429522	-0.823402	7	0.0848774	-0.531705	11				Y
PLIN4	pLOF	1.37e-09	0.13 (0.091, 0.18)	+++?	0.9312	1.83596e-09	0.134941	1961	0.548372	0.166947	15	0.557007	0.0834263	52				Y
PLIN4	pLOF+missense	1.86e-09	0.13 (0.084, 0.17)	+++-	0.9152	1.97492e-09	0.127218	2199	0.845728	0.049417	18	0.487925	0.0966934	54	0.737449	-0.150595	6	Y
KEAP1	pLOF+missense	7.34e-09	0.25 (0.16, 0.33)	+?+?	0.8883	1.15606e-08	0.248179	520				0.34282	0.291811	11				Y
SLC5A3	missense	2.48e-08	0.071 (0.046, 0.096)	++-?	0.04927	1.93032e-08	0.0716675	6141	0.0434743	0.544253	16	0.228007	-0.168657	54				Y
KEAP1	missense	4.57e-08	0.24 (0.16, 0.33)	+-+?	0.2648	2.57755e-08	0.252835	477	0.348242	-0.33687	9	0.414171	0.263418	10				Y
PYGM	pLOF	1.78e-07	0.089 (0.056, 0.12)	+--?	0.1716	8.75155e-08	0.091892	3363	0.405047	-0.339085	7	0.226552	-0.318981	15				Y
ANKRD12	pLOF	4.61e-07	0.31 (0.19, 0.42)	+-??	0.3628	3.0156e-07	0.314359	261	0.923658	-0.0364762	8							Y
TRIM40	pLOF+missense	4.94e-07	0.075 (0.046, 0.1)	++??	0.1084	6.98616e-07	0.0742547	4443	0.07167	0.685748	8							Y
COL5A3	pLOF	1.2e-06	0.21 (0.13, 0.3)	+--?	0.3432	4.20372e-07	0.229273	479	0.790162	-0.101513	8	0.82381	-0.0509408	20				N
PDE3B	pLOF	2.16e-17	-0.26 (-0.32, -0.2)	-???	1	2.17013e-17	-0.263678	1020										n/a
INHBE	pLOF+missense	2.01e-08	-0.18 (-0.25, -0.12)	-???	1	2.00831e-08	-0.184202	914										n/a
INHBE	pLOF	4.98e-08	-0.22 (-0.3, -0.14)	-???	1	4.97986e-08	-0.217594	618										n/a
INSR	pLOF	1.04e-07	-0.45 (-0.62, -0.29)	-???	1	1.04516e-07	-0.453771	135										n/a

## Sheet: Supp Data 3 Meta UKB T2D
Gene	Variant set	P	Beta (95% CI)	Direction	P Het	P UKB	Beta UKB	N UKB	N carrier UKB	P T2D GENES	Beta T2D GENES	N T2D GENES	N carrier T2D GENES
INHBE	pLOF	5.56e-09	-0.23 (-0.31, -0.15)	--	0.009568	4.97986e-08	-0.217594	362679	618	0.000941	-1.03	13456	10
INHBE	pLOF+missense	3.49e-09	-0.19 (-0.25, -0.13)	--	0.4251	2.00831e-08	-0.184202	362679	914	0.0445	-0.31	20052	41
PLIN1	pLOF+missense	7.61e-15	-0.11 (-0.14, -0.083)	--	0.7468	4.82388e-14	-0.109447	362679	4720	0.0537	-0.132	25380	204
PLIN4	pLOF	4.86e-10	0.14 (0.093, 0.18)	++	0.9135	1.83596e-09	0.134941	362679	1961	0.108	0.145	25761	121
PLIN1	pLOF	9.12e-21	-0.35 (-0.42, -0.28)	--	0.6562	2.12253e-20	-0.351859	362679	681	0.173	-0.264	19549	26
PDE3B	pLOF	8.82e-18	-0.26 (-0.32, -0.2)	--	0.8136	2.17013e-17	-0.263678	362679	1020	0.177	-0.32	13270	17
KEAP1	missense	1.1e-08	0.25 (0.17, 0.34)	++	0.9121	2.57755e-08	0.252835	362679	477	0.197	0.277	19995	21
KEAP1	pLOF+missense	4.96e-09	0.25 (0.17, 0.33)	++	0.9436	1.15606e-08	0.248179	362679	520	0.198	0.263	19995	23
INSR	pLOF	6.29e-08	-0.45 (-0.61, -0.28)	--	0.7145	1.04516e-07	-0.453771	362679	135	0.291	-0.334	6269	10
SLC5A3	missense	1.57e-08	0.072 (0.047, 0.097)	++	0.6112	1.93032e-08	0.0716675	362679	6141	0.418	0.193	16430	17
ACVR1C	missense	2.81e-09	-0.13 (-0.18, -0.089)	-+	0.06529	6.24349e-10	-0.14134	362679	1892	0.497	0.0801	25154	70
ACVR1C	pLOF+missense	3.12e-09	-0.13 (-0.18, -0.088)	-+	0.06718	7.09718e-10	-0.139741	362679	1923	0.497	0.0801	25154	70
PLIN4	pLOF+missense	9.28e-09	0.11 (0.074, 0.15)	++	0.06647	1.97492e-09	0.127218	362679	2199	0.551	0.0292	25761	401
COL5A3	pLOF	6.21e-07	0.22 (0.13, 0.31)	++	0.3571	4.20372e-07	0.229273	362679	479	0.76	0.0559	21776	29
PYGM	pLOF	1.02e-07	0.09 (0.057, 0.12)	++	0.5693	8.75155e-08	0.091892	362679	3363	0.851	0.0226	24037	67
ANKRD12	pLOF	not tested				3.0156e-07	0.314359	362679	261				1
TRIM40	pLOF+missense	excluded, likely HLA shadow

## Sheet: Supp Data 4 LOO
gene	label	variant set	vid (excluded)	P	Beta (95% CI)	n carrier measured	MAF	rsid	consequence
SLC5A3	missense	SLC5A3.cadd.25.minus.21:34096306:G:A	21:34096306:G:A	0.0253	0.1 (0.013, 0.19)	472	0.0078535	rs35707420	missense_variant
SLC5A3	missense	SLC5A3.cadd.25.minus.21:34096100:T:C	21:34096100:T:C	4.25e-08	0.07 (0.045, 0.095)	6106	4.808e-05	rs139476452	missense_variant
SLC5A3	missense	SLC5A3.cadd.25.minus.21:34096706:C:T	21:34096706:C:T	3.14e-08	0.071 (0.046, 0.096)	6135	8.24228e-06	rs774983348	missense_variant
SLC5A3	missense	SLC5A3.cadd.25.minus.21:34096045:G:A	21:34096045:G:A	3.12e-08	0.071 (0.046, 0.096)	6134	9.61597e-06	rs552245722	missense_variant
SLC5A3	missense	SLC5A3.cadd.25.minus.21:34095752:A:G	21:34095752:A:G	2.82e-08	0.071 (0.046, 0.096)	6134	9.61597e-06	""	missense_variant
SLC5A3	missense	SLC5A3.cadd.25.minus.21:34095304:G:A	21:34095304:G:A	2.7e-08	0.071 (0.046, 0.096)	6130	1.64846e-05	rs143443984	missense_variant
SLC5A3	missense	SLC5A3.cadd.25.minus.21:34096262:T:C	21:34096262:T:C	2.69e-08	0.071 (0.046, 0.096)	6133	1.23634e-05	rs745889764	missense_variant
SLC5A3	missense	SLC5A3.cadd.25.minus.21:34095332:C:T	21:34095332:C:T	2.49e-08	0.071 (0.046, 0.096)	6132	1.23634e-05	""	missense_variant
SLC5A3	missense	SLC5A3.cadd.25.minus.21:34095374:A:G	21:34095374:A:G	2.45e-08	0.071 (0.046, 0.096)	6138	5.49484e-06	""	missense_variant
SLC5A3	missense	SLC5A3.cadd.25.minus.21:34096802:C:G	21:34096802:C:G	2.45e-08	0.071 (0.046, 0.096)	6135	8.24226e-06	rs749819511	missense_variant
SLC5A3	missense	SLC5A3.cadd.25.minus.21:34095632:C:T	21:34095632:C:T	2.34e-08	0.071 (0.046, 0.096)	6137	5.49484e-06	""	missense_variant
SLC5A3	missense	SLC5A3.cadd.25.minus.21:34096288:C:T	21:34096288:C:T	2.34e-08	0.071 (0.046, 0.096)	6138	4.12113e-06	""	missense_variant
SLC5A3	missense	SLC5A3.cadd.25.minus.21:34096730:A:T	21:34096730:A:T	2.3e-08	0.071 (0.046, 0.096)	6140	1.37372e-06	rs764055960	missense_variant
SLC5A3	missense	SLC5A3.cadd.25.minus.21:34095824:G:A	21:34095824:G:A	2.29e-08	0.071 (0.046, 0.096)	6136	6.86855e-06	""	missense_variant
SLC5A3	missense	SLC5A3.cadd.25.minus.21:34095645:T:A	21:34095645:T:A	2.27e-08	0.071 (0.046, 0.096)	6140	1.37371e-06	""	missense_variant
SLC5A3	missense	SLC5A3.cadd.25.minus.21:34096103:C:T	21:34096103:C:T	2.26e-08	0.071 (0.046, 0.096)	6140	1.37371e-06	""	missense_variant
SLC5A3	missense	SLC5A3.cadd.25.minus.21:34095511:G:C	21:34095511:G:C	2.25e-08	0.071 (0.046, 0.096)	6139	2.74743e-06	""	missense_variant
SLC5A3	missense	SLC5A3.cadd.25.minus.21:34095770:T:C	21:34095770:T:C	2.24e-08	0.071 (0.046, 0.096)	6140	1.37371e-06	""	missense_variant
SLC5A3	missense	SLC5A3.cadd.25.minus.21:34096255:C:T	21:34096255:C:T	2.23e-08	0.071 (0.046, 0.096)	6139	2.74742e-06	""	missense_variant
SLC5A3	missense	SLC5A3.cadd.25.minus.21:34096337:A:C	21:34096337:A:C	2.23e-08	0.071 (0.046, 0.096)	6140	1.37371e-06	""	missense_variant
SLC5A3	missense	SLC5A3.cadd.25.minus.21:34096454:T:G	21:34096454:T:G	2.22e-08	0.071 (0.046, 0.096)	6140	1.37371e-06	""	missense_variant
SLC5A3	missense	SLC5A3.cadd.25.minus.21:34095323:C:T	21:34095323:C:T	2.21e-08	0.071 (0.046, 0.096)	6138	4.12115e-06	""	missense_variant
SLC5A3	missense	SLC5A3.cadd.25.minus.21:34096285:C:T	21:34096285:C:T	2.21e-08	0.071 (0.046, 0.096)	6140	1.37371e-06	""	missense_variant
SLC5A3	missense	SLC5A3.cadd.25.minus.21:34095334:A:G	21:34095334:A:G	2.19e-08	0.071 (0.046, 0.096)	6139	2.74742e-06	""	missense_variant
SLC5A3	missense	SLC5A3.cadd.25.minus.21:34096573:G:A	21:34096573:G:A	2.19e-08	0.071 (0.046, 0.096)	6139	2.74742e-06	rs749430501	missense_variant
SLC5A3	missense	SLC5A3.cadd.25.minus.21:34096763:C:T	21:34096763:C:T	2.19e-08	0.071 (0.046, 0.096)	6139	2.74742e-06	""	missense_variant
SLC5A3	missense	SLC5A3.cadd.25.minus.21:34097012:T:G	21:34097012:T:G	2.19e-08	0.071 (0.046, 0.096)	6140	1.37371e-06	""	missense_variant
SLC5A3	missense	SLC5A3.cadd.25.minus.21:34095430:G:A	21:34095430:G:A	2.17e-08	0.071 (0.046, 0.096)	6140	1.37371e-06	""	missense_variant
SLC5A3	missense	SLC5A3.cadd.25.minus.21:34097183:G:C	21:34097183:G:C	2.16e-08	0.071 (0.046, 0.096)	6140	1.37371e-06	""	missense_variant
SLC5A3	missense	SLC5A3.cadd.25.minus.21:34095452:A:G	21:34095452:A:G	2.14e-08	0.071 (0.046, 0.096)	6139	2.74742e-06	""	missense_variant
SLC5A3	missense	SLC5A3.cadd.25.minus.21:34095537:G:T	21:34095537:G:T	2.14e-08	0.071 (0.046, 0.096)	6140	1.37371e-06	""	missense_variant
SLC5A3	missense	SLC5A3.cadd.25.minus.21:34095647:T:A	21:34095647:T:A	2.13e-08	0.071 (0.046, 0.096)	6140	1.37371e-06	""	missense_variant
SLC5A3	missense	SLC5A3.cadd.25.minus.21:34096741:G:A	21:34096741:G:A	2.12e-08	0.071 (0.046, 0.096)	6140	1.37371e-06	""	missense_variant
SLC5A3	missense	SLC5A3.cadd.25.minus.21:34095772:A:T	21:34095772:A:T	2.11e-08	0.071 (0.046, 0.096)	6140	1.37373e-06	""	missense_variant
SLC5A3	missense	SLC5A3.cadd.25.minus.21:34095439:G:A	21:34095439:G:A	2.1e-08	0.072 (0.046, 0.097)	6137	5.49485e-06	""	missense_variant
SLC5A3	missense	SLC5A3.cadd.25.minus.21:34095976:C:T	21:34095976:C:T	2.1e-08	0.071 (0.046, 0.096)	6140	1.37371e-06	""	missense_variant
SLC5A3	missense	SLC5A3.cadd.25.minus.21:34096289:G:A	21:34096289:G:A	2.1e-08	0.071 (0.046, 0.096)	6140	1.37371e-06	""	missense_variant
SLC5A3	missense	SLC5A3.cadd.25.minus.21:34095806:G:A	21:34095806:G:A	2.09e-08	0.072 (0.047, 0.097)	6139	2.74743e-06	""	missense_variant
SLC5A3	missense	SLC5A3.cadd.25.minus.21:34095202:A:G	21:34095202:A:G	2.08e-08	0.072 (0.047, 0.097)	6140	1.37371e-06	""	missense_variant
SLC5A3	missense	SLC5A3.cadd.25.minus.21:34095733:G:A	21:34095733:G:A	2.08e-08	0.072 (0.047, 0.097)	6140	1.37371e-06	""	missense_variant
SLC5A3	missense	SLC5A3.cadd.25.minus.21:34095806:G:T	21:34095806:G:T	2.08e-08	0.072 (0.047, 0.097)	6140	1.37372e-06	""	missense_variant
SLC5A3	missense	SLC5A3.cadd.25.minus.21:34095599:A:G	21:34095599:A:G	2.07e-08	0.072 (0.047, 0.097)	6138	4.12113e-06	""	missense_variant
SLC5A3	missense	SLC5A3.cadd.25.minus.21:34097078:C:T	21:34097078:C:T	2.07e-08	0.072 (0.047, 0.097)	6140	1.37371e-06	""	missense_variant
SLC5A3	missense	SLC5A3.cadd.25.minus.21:34095323:C:A	21:34095323:C:A	2.06e-08	0.072 (0.047, 0.097)	6139	2.74744e-06	""	missense_variant
SLC5A3	missense	SLC5A3.cadd.25.minus.21:34095331:T:C	21:34095331:T:C	2.06e-08	0.072 (0.047, 0.097)	6139	2.74742e-06	""	missense_variant
SLC5A3	missense	SLC5A3.cadd.25.minus.21:34095545:G:A	21:34095545:G:A	2.06e-08	0.072 (0.047, 0.097)	6139	2.74743e-06	""	missense_variant
SLC5A3	missense	SLC5A3.cadd.25.minus.21:34095803:T:A	21:34095803:T:A	2.06e-08	0.072 (0.047, 0.097)	6140	1.37371e-06	rs747280051	missense_variant
SLC5A3	missense	SLC5A3.cadd.25.minus.21:34096411:C:T	21:34096411:C:T	2.06e-08	0.072 (0.047, 0.097)	6112	3.98376e-05	rs550905038	missense_variant
SLC5A3	missense	SLC5A3.cadd.25.minus.21:34095395:T:C	21:34095395:T:C	2.05e-08	0.072 (0.047, 0.097)	6140	1.37371e-06	rs776093015	missense_variant
SLC5A3	missense	SLC5A3.cadd.25.minus.21:34095772:A:G	21:34095772:A:G	2.05e-08	0.072 (0.047, 0.097)	6136	6.86857e-06	""	missense_variant
SLC5A3	missense	SLC5A3.cadd.25.minus.21:34095776:T:A	21:34095776:T:A	2.05e-08	0.072 (0.047, 0.097)	6139	2.74742e-06	""	missense_variant
SLC5A3	missense	SLC5A3.cadd.25.minus.21:34096498:G:A	21:34096498:G:A	2.05e-08	0.072 (0.047, 0.097)	6139	2.74742e-06	""	missense_variant
SLC5A3	missense	SLC5A3.cadd.25.minus.21:34095292:A:G	21:34095292:A:G	2.04e-08	0.072 (0.047, 0.097)	6140	1.37371e-06	""	missense_variant
SLC5A3	missense	SLC5A3.cadd.25.minus.21:34095439:G:T	21:34095439:G:T	2.03e-08	0.072 (0.047, 0.097)	6140	1.37372e-06	""	missense_variant
SLC5A3	missense	SLC5A3.cadd.25.minus.21:34096595:A:G	21:34096595:A:G	2.03e-08	0.072 (0.047, 0.097)	6139	2.74742e-06	""	missense_variant
SLC5A3	missense	SLC5A3.cadd.25.minus.21:34095617:C:T	21:34095617:C:T	2.01e-08	0.072 (0.047, 0.097)	6140	1.37371e-06	""	missense_variant
SLC5A3	missense	SLC5A3.cadd.25.minus.21:34096183:G:T	21:34096183:G:T	2.01e-08	0.072 (0.047, 0.097)	6140	1.37371e-06	""	missense_variant
SLC5A3	missense	SLC5A3.cadd.25.minus.21:34095979:T:C	21:34095979:T:C	1.99e-08	0.072 (0.047, 0.097)	6140	1.37371e-06	""	missense_variant
SLC5A3	missense	SLC5A3.cadd.25.minus.21:34096086:A:C	21:34096086:A:C	1.99e-08	0.072 (0.047, 0.097)	6139	2.74742e-06	""	missense_variant
SLC5A3	missense	SLC5A3.cadd.25.minus.21:34096145:C:G	21:34096145:C:G	1.99e-08	0.072 (0.047, 0.097)	6140	1.37371e-06	""	missense_variant
SLC5A3	missense	SLC5A3.cadd.25.minus.21:34096394:G:A	21:34096394:G:A	1.99e-08	0.072 (0.047, 0.097)	6139	4.12115e-06	rs143365196	missense_variant
SLC5A3	missense	SLC5A3.cadd.25.minus.21:34095506:G:T	21:34095506:G:T	1.98e-08	0.072 (0.047, 0.097)	6140	1.37371e-06	""	missense_variant
SLC5A3	missense	SLC5A3.cadd.25.minus.21:34095893:A:G	21:34095893:A:G	1.98e-08	0.072 (0.047, 0.097)	6140	1.37371e-06	""	missense_variant
SLC5A3	missense	SLC5A3.cadd.25.minus.21:34095545:G:T	21:34095545:G:T	1.97e-08	0.072 (0.047, 0.097)	6140	1.37372e-06	""	missense_variant
SLC5A3	missense	SLC5A3.cadd.25.minus.21:34096434:G:C	21:34096434:G:C	1.97e-08	0.072 (0.047, 0.097)	6140	1.37371e-06	""	missense_variant
SLC5A3	missense	SLC5A3.cadd.25.minus.21:34095852:G:A	21:34095852:G:A	1.96e-08	0.072 (0.047, 0.097)	6140	1.37372e-06	""	missense_variant
SLC5A3	missense	SLC5A3.cadd.25.minus.21:34096462:A:G	21:34096462:A:G	1.96e-08	0.072 (0.047, 0.097)	6138	4.12113e-06	""	missense_variant
SLC5A3	missense	SLC5A3.cadd.25.minus.21:34096588:C:T	21:34096588:C:T	1.96e-08	0.072 (0.047, 0.097)	6140	1.37371e-06	""	missense_variant
SLC5A3	missense	SLC5A3.cadd.25.minus.21:34095304:G:T	21:34095304:G:T	1.95e-08	0.072 (0.047, 0.097)	6140	1.37375e-06	""	missense_variant
SLC5A3	missense	SLC5A3.cadd.25.minus.21:34096355:C:T	21:34096355:C:T	1.95e-08	0.072 (0.047, 0.097)	6140	1.37371e-06	""	missense_variant
SLC5A3	missense	SLC5A3.cadd.25.minus.21:34097012:T:C	21:34097012:T:C	1.95e-08	0.072 (0.047, 0.097)	6140	1.37371e-06	""	missense_variant
SLC5A3	missense	SLC5A3.cadd.25.minus.21:34095823:G:A	21:34095823:G:A	1.94e-08	0.072 (0.047, 0.097)	6139	2.74742e-06	""	missense_variant
SLC5A3	missense	SLC5A3.cadd.25.minus.21:34095863:C:T	21:34095863:C:T	1.94e-08	0.072 (0.047, 0.097)	6139	4.12113e-06	""	missense_variant
SLC5A3	missense	SLC5A3.cadd.25.minus.21:34096088:G:T	21:34096088:G:T	1.94e-08	0.072 (0.047, 0.097)	6140	1.37371e-06	rs748506813	missense_variant
SLC5A3	missense	SLC5A3.cadd.25.minus.21:34095379:G:A	21:34095379:G:A	1.93e-08	0.072 (0.047, 0.097)	6140	1.37371e-06	""	missense_variant
SLC5A3	missense	SLC5A3.cadd.25.minus.21:34095749:C:T	21:34095749:C:T	1.93e-08	0.072 (0.047, 0.097)	6139	2.74811e-06	""	missense_variant
SLC5A3	missense	SLC5A3.cadd.25.minus.21:34096078:C:T	21:34096078:C:T	1.93e-08	0.072 (0.047, 0.097)	6140	1.37371e-06	""	missense_variant
SLC5A3	missense	SLC5A3.cadd.25.minus.21:34096231:G:A	21:34096231:G:A	1.93e-08	0.072 (0.047, 0.097)	6141	1.37371e-06	""	missense_variant
SLC5A3	missense	SLC5A3.cadd.25.minus.21:34096286:T:C	21:34096286:T:C	1.93e-08	0.072 (0.047, 0.097)	6141	1.37371e-06	""	missense_variant
SLC5A3	missense	SLC5A3.cadd.25.minus.21:34096307:T:C	21:34096307:T:C	1.93e-08	0.072 (0.047, 0.097)	6141	1.37371e-06	""	missense_variant
SLC5A3	missense	SLC5A3.cadd.25.minus.21:34096474:G:A	21:34096474:G:A	1.93e-08	0.072 (0.047, 0.097)	6140	1.37371e-06	""	missense_variant
SLC5A3	missense	SLC5A3.cadd.25.minus.21:34095553:G:A	21:34095553:G:A	1.92e-08	0.072 (0.047, 0.097)	6140	1.37371e-06	""	missense_variant
SLC5A3	missense	SLC5A3.cadd.25.minus.21:34095794:T:C	21:34095794:T:C	1.92e-08	0.072 (0.047, 0.097)	6140	1.37371e-06	""	missense_variant
SLC5A3	missense	SLC5A3.cadd.25.minus.21:34096433:G:A	21:34096433:G:A	1.92e-08	0.072 (0.047, 0.097)	6140	1.37371e-06	""	missense_variant
SLC5A3	missense	SLC5A3.cadd.25.minus.21:34096972:G:A	21:34096972:G:A	1.92e-08	0.072 (0.047, 0.097)	6139	2.74742e-06	""	missense_variant
SLC5A3	missense	SLC5A3.cadd.25.minus.21:34096466:T:C	21:34096466:T:C	1.91e-08	0.072 (0.047, 0.097)	6140	1.37371e-06	""	missense_variant
SLC5A3	missense	SLC5A3.cadd.25.minus.21:34096648:C:T	21:34096648:C:T	1.91e-08	0.072 (0.047, 0.097)	6140	1.37371e-06	""	missense_variant
SLC5A3	missense	SLC5A3.cadd.25.minus.21:34096670:A:G	21:34096670:A:G	1.91e-08	0.072 (0.047, 0.097)	6140	1.37371e-06	rs542069855	missense_variant
SLC5A3	missense	SLC5A3.cadd.25.minus.21:34096673:G:A	21:34096673:G:A	1.91e-08	0.072 (0.047, 0.097)	6137	5.49484e-06	rs191539072	missense_variant
SLC5A3	missense	SLC5A3.cadd.25.minus.21:34095608:C:T	21:34095608:C:T	1.9e-08	0.072 (0.047, 0.097)	6138	4.12113e-06	""	missense_variant
SLC5A3	missense	SLC5A3.cadd.25.minus.21:34095724:G:A	21:34095724:G:A	1.9e-08	0.072 (0.047, 0.097)	6140	1.37371e-06	""	missense_variant
SLC5A3	missense	SLC5A3.cadd.25.minus.21:34096285:C:A	21:34096285:C:A	1.9e-08	0.072 (0.047, 0.097)	6140	1.37371e-06	""	missense_variant
SLC5A3	missense	SLC5A3.cadd.25.minus.21:34096730:A:G	21:34096730:A:G	1.9e-08	0.072 (0.047, 0.097)	6140	1.37372e-06	""	missense_variant
SLC5A3	missense	SLC5A3.cadd.25.minus.21:34096788:C:A	21:34096788:C:A	1.89e-08	0.072 (0.047, 0.097)	6139	2.74742e-06	""	missense_variant
SLC5A3	missense	SLC5A3.cadd.25.minus.21:34096228:G:A	21:34096228:G:A	1.88e-08	0.072 (0.047, 0.097)	6140	1.37371e-06	""	missense_variant
SLC5A3	missense	SLC5A3.cadd.25.minus.21:34095928:A:G	21:34095928:A:G	1.87e-08	0.072 (0.047, 0.097)	6140	1.37371e-06	""	missense_variant
SLC5A3	missense	SLC5A3.cadd.25.minus.21:34096793:T:C	21:34096793:T:C	1.87e-08	0.072 (0.047, 0.097)	6140	1.37371e-06	""	missense_variant
SLC5A3	missense	SLC5A3.cadd.25.minus.21:34095525:G:A	21:34095525:G:A	1.86e-08	0.072 (0.047, 0.097)	6138	4.12113e-06	""	missense_variant
SLC5A3	missense	SLC5A3.cadd.25.minus.21:34096534:G:A	21:34096534:G:A	1.86e-08	0.072 (0.047, 0.097)	6140	1.37371e-06	""	missense_variant
SLC5A3	missense	SLC5A3.cadd.25.minus.21:34096637:T:C	21:34096637:T:C	1.86e-08	0.072 (0.047, 0.097)	6140	1.37371e-06	""	missense_variant
SLC5A3	missense	SLC5A3.cadd.25.minus.21:34095206:C:A	21:34095206:C:A	1.84e-08	0.072 (0.047, 0.097)	6140	1.37371e-06	""	missense_variant
SLC5A3	missense	SLC5A3.cadd.25.minus.21:34095680:C:G	21:34095680:C:G	1.84e-08	0.072 (0.047, 0.097)	6140	1.37371e-06	""	missense_variant
SLC5A3	missense	SLC5A3.cadd.25.minus.21:34096652:T:G	21:34096652:T:G	1.84e-08	0.072 (0.047, 0.097)	6140	1.37371e-06	""	missense_variant
SLC5A3	missense	SLC5A3.cadd.25.minus.21:34096672:C:T	21:34096672:C:T	1.83e-08	0.072 (0.047, 0.097)	6139	2.74742e-06	rs757122598	missense_variant
SLC5A3	missense	SLC5A3.cadd.25.minus.21:34096706:C:A	21:34096706:C:A	1.83e-08	0.072 (0.047, 0.097)	6140	1.37373e-06	""	missense_variant
SLC5A3	missense	SLC5A3.cadd.25.minus.21:34096279:G:A	21:34096279:G:A	1.82e-08	0.072 (0.047, 0.097)	6140	1.37371e-06	rs776452170	missense_variant
SLC5A3	missense	SLC5A3.cadd.25.minus.21:34095659:T:C	21:34095659:T:C	1.81e-08	0.072 (0.047, 0.097)	6140	1.37371e-06	""	missense_variant
SLC5A3	missense	SLC5A3.cadd.25.minus.21:34095832:G:C	21:34095832:G:C	1.81e-08	0.072 (0.047, 0.097)	6140	1.37371e-06	""	missense_variant
SLC5A3	missense	SLC5A3.cadd.25.minus.21:34095682:G:C	21:34095682:G:C	1.8e-08	0.072 (0.047, 0.097)	6136	6.86855e-06	rs761920535	missense_variant
SLC5A3	missense	SLC5A3.cadd.25.minus.21:34096219:G:A	21:34096219:G:A	1.78e-08	0.072 (0.047, 0.097)	6139	2.74742e-06	""	missense_variant
SLC5A3	missense	SLC5A3.cadd.25.minus.21:34096589:G:A	21:34096589:G:A	1.78e-08	0.072 (0.047, 0.097)	6139	2.74742e-06	""	missense_variant
SLC5A3	missense	SLC5A3.cadd.25.minus.21:34097191:A:C	21:34097191:A:C	1.77e-08	0.072 (0.047, 0.097)	6140	1.37371e-06	""	missense_variant
SLC5A3	missense	SLC5A3.cadd.25.minus.21:34097291:T:G	21:34097291:T:G	1.77e-08	0.072 (0.047, 0.097)	6140	1.37371e-06	""	missense_variant
SLC5A3	missense	SLC5A3.cadd.25.minus.21:34095406:G:C	21:34095406:G:C	1.76e-08	0.072 (0.047, 0.097)	6140	1.37371e-06	""	missense_variant
SLC5A3	missense	SLC5A3.cadd.25.minus.21:34096283:G:T	21:34096283:G:T	1.76e-08	0.072 (0.047, 0.097)	6140	1.37371e-06	""	missense_variant
SLC5A3	missense	SLC5A3.cadd.25.minus.21:34096394:G:T	21:34096394:G:T	1.76e-08	0.072 (0.047, 0.097)	6139	2.74744e-06	""	missense_variant
SLC5A3	missense	SLC5A3.cadd.25.minus.21:34097346:C:G	21:34097346:C:G	1.75e-08	0.072 (0.047, 0.097)	6139	2.74742e-06	""	missense_variant
SLC5A3	missense	SLC5A3.cadd.25.minus.21:34095292:A:C	21:34095292:A:C	1.74e-08	0.072 (0.047, 0.097)	6140	1.37371e-06	""	missense_variant
SLC5A3	missense	SLC5A3.cadd.25.minus.21:34096751:T:C	21:34096751:T:C	1.74e-08	0.072 (0.047, 0.097)	6140	1.37371e-06	""	missense_variant
SLC5A3	missense	SLC5A3.cadd.25.minus.21:34096494:G:C	21:34096494:G:C	1.72e-08	0.072 (0.047, 0.097)	6140	1.37371e-06	""	missense_variant
SLC5A3	missense	SLC5A3.cadd.25.minus.21:34095952:C:T	21:34095952:C:T	1.7e-08	0.072 (0.047, 0.097)	6140	1.37371e-06	""	missense_variant
SLC5A3	missense	SLC5A3.cadd.25.minus.21:34096378:G:A	21:34096378:G:A	1.69e-08	0.072 (0.047, 0.097)	6140	1.37371e-06	""	missense_variant
SLC5A3	missense	SLC5A3.cadd.25.minus.21:34096499:G:C	21:34096499:G:C	1.68e-08	0.072 (0.047, 0.097)	6140	1.37371e-06	""	missense_variant
SLC5A3	missense	SLC5A3.cadd.25.minus.21:34096649:G:A	21:34096649:G:A	1.67e-08	0.072 (0.047, 0.097)	6139	4.12113e-06	""	missense_variant
SLC5A3	missense	SLC5A3.cadd.25.minus.21:34096241:A:G	21:34096241:A:G	1.64e-08	0.072 (0.047, 0.097)	6134	9.61597e-06	rs756396412	missense_variant
SLC5A3	missense	SLC5A3.cadd.25.minus.21:34096790:T:G	21:34096790:T:G	1.62e-08	0.072 (0.047, 0.097)	6138	4.12113e-06	""	missense_variant
SLC5A3	missense	SLC5A3.cadd.25.minus.21:34096402:G:A	21:34096402:G:A	1.61e-08	0.072 (0.047, 0.097)	6133	1.09897e-05	""	missense_variant
SLC5A3	missense	SLC5A3.cadd.25.minus.21:34095274:T:C	21:34095274:T:C	1.6e-08	0.072 (0.047, 0.097)	6134	9.61597e-06	rs372120062	missense_variant
SLC5A3	missense	SLC5A3.cadd.25.minus.21:34096412:G:A	21:34096412:G:A	1.59e-08	0.072 (0.047, 0.097)	6139	2.74742e-06	rs772962068	missense_variant
SLC5A3	missense	SLC5A3.cadd.25.minus.21:34095505:C:T	21:34095505:C:T	1.58e-08	0.072 (0.047, 0.097)	6121	2.88479e-05	rs199604646	missense_variant
SLC5A3	missense	SLC5A3.cadd.25.minus.21:34096393:C:T	21:34096393:C:T	1.44e-08	0.072 (0.047, 0.097)	6125	2.19794e-05	""	missense_variant
SLC5A3	missense	SLC5A3.cadd.25.minus.21:34097272:C:T	21:34097272:C:T	1.16e-08	0.073 (0.048, 0.098)	6111	4.2585e-05	rs770843858	missense_variant
SLC5A3	missense	SLC5A3.cadd.25.minus.21:34096963:G:A	21:34096963:G:A	9.19e-09	0.074 (0.048, 0.099)	6098	6.04432e-05	rs759153878	missense_variant
SLC5A3	missense	SLC5A3.cadd.25.minus.21:34095229:G:A	21:34095229:G:A	7.71e-09	0.074 (0.049, 0.099)	6106	4.80798e-05	rs749241112	missense_variant
PYGM	pLOF	PYGM.lof.hc.minus.11:64759751:G:A	11:64759751:G:A	0.0384	0.11 (0.0059, 0.22)	344	0.00417333	rs116987552	stop_gained
PYGM	pLOF	PYGM.lof.hc.minus.11:64753568:C:CG	11:64753568:C:CG	3.15e-07	0.088 (0.055, 0.12)	3313	6.86864e-05	rs779562449	frameshift_variant
PYGM	pLOF	PYGM.lof.hc.minus.11:64755320:G:A	11:64755320:G:A	1.77e-07	0.09 (0.056, 0.12)	3329	4.80798e-05	rs767739769	stop_gained
PYGM	pLOF	PYGM.lof.hc.minus.11:64751346:G:A	11:64751346:G:A	1.59e-07	0.09 (0.056, 0.12)	3350	1.78582e-05	rs114073621	stop_gained
PYGM	pLOF	PYGM.lof.hc.minus.11:64758705:C:T	11:64758705:C:T	1.16e-07	0.091 (0.058, 0.13)	3344	2.61006e-05	""	splice_acceptor_variant
PYGM	pLOF	PYGM.lof.hc.minus.11:64753878:C:T	11:64753878:C:T	1.09e-07	0.091 (0.058, 0.12)	3357	8.2423e-06	rs759657964	splice_donor_variant
PYGM	pLOF	PYGM.lof.hc.minus.11:64753189:T:C	11:64753189:T:C	1.07e-07	0.091 (0.058, 0.12)	3361	2.74742e-06	""	splice_acceptor_variant
PYGM	pLOF	PYGM.lof.hc.minus.11:64753903:G:T	11:64753903:G:T	1e-07	0.091 (0.058, 0.13)	3362	1.37375e-06	""	stop_gained
PYGM	pLOF	PYGM.lof.hc.minus.11:64758351:T:C	11:64758351:T:C	1e-07	0.092 (0.058, 0.13)	3360	4.12113e-06	rs752851284	splice_acceptor_variant
PYGM	pLOF	PYGM.lof.hc.minus.11:64758601:A:T	11:64758601:A:T	9.79e-08	0.092 (0.058, 0.13)	3346	2.33531e-05	""	splice_donor_variant
PYGM	pLOF	PYGM.lof.hc.minus.11:64747273:G:A	11:64747273:G:A	9.74e-08	0.092 (0.058, 0.13)	3361	2.74768e-06	""	stop_gained
PYGM	pLOF	PYGM.lof.hc.minus.11:64752035:C:A	11:64752035:C:A	9.68e-08	0.092 (0.058, 0.13)	3362	1.37371e-06	""	stop_gained
PYGM	pLOF	PYGM.lof.hc.minus.11:64758706:T:C	11:64758706:T:C	9.65e-08	0.092 (0.058, 0.13)	3362	1.37372e-06	""	splice_acceptor_variant
PYGM	pLOF	PYGM.lof.hc.minus.11:64751963:G:A	11:64751963:G:A	9.64e-08	0.092 (0.058, 0.13)	3356	9.61597e-06	""	stop_gained
PYGM	pLOF	PYGM.lof.hc.minus.11:64758269:G:A	11:64758269:G:A	9.61e-08	0.092 (0.058, 0.13)	3361	2.74742e-06	""	stop_gained
PYGM	pLOF	PYGM.lof.hc.minus.11:64759667:T:A	11:64759667:T:A	9.6e-08	0.092 (0.058, 0.13)	3362	1.37372e-06	""	stop_gained
PYGM	pLOF	PYGM.lof.hc.minus.11:64753143:T:TTA	11:64753143:T:TTA	9.56e-08	0.092 (0.058, 0.13)	3359	5.49484e-06	""	frameshift_variant
PYGM	pLOF	PYGM.lof.hc.minus.11:64751970:A:T	11:64751970:A:T	9.54e-08	0.092 (0.058, 0.13)	3362	1.37371e-06	""	stop_gained
PYGM	pLOF	PYGM.lof.hc.minus.11:64746988:C:G	11:64746988:C:G	9.47e-08	0.092 (0.058, 0.13)	3362	1.37371e-06	""	splice_acceptor_variant
PYGM	pLOF	PYGM.lof.hc.minus.11:64758453:GC:G	11:64758453:GC:G	9.44e-08	0.092 (0.058, 0.13)	3362	1.37371e-06	""	frameshift_variant
PYGM	pLOF	PYGM.lof.hc.minus.11:64754838:T:G	11:64754838:T:G	9.43e-08	0.092 (0.058, 0.13)	3362	1.37371e-06	""	splice_acceptor_variant
PYGM	pLOF	PYGM.lof.hc.minus.11:64759819:TCA:T	11:64759819:TCA:T	9.25e-08	0.092 (0.058, 0.13)	3359	5.49531e-06	rs755117847	frameshift_variant
PYGM	pLOF	PYGM.lof.hc.minus.11:64747252:TG:T	11:64747252:TG:T	9.02e-08	0.092 (0.058, 0.13)	3362	1.37371e-06	""	frameshift_variant
PYGM	pLOF	PYGM.lof.hc.minus.11:64759870:T:TTCTCTTGG	11:64759870:T:TTCTCTTGG	9.01e-08	0.092 (0.058, 0.13)	3361	2.74742e-06	rs770037766	frameshift_variant
PYGM	pLOF	PYGM.lof.hc.minus.11:64754807:C:CT	11:64754807:C:CT	9e-08	0.092 (0.058, 0.13)	3362	1.37371e-06	""	frameshift_variant
PYGM	pLOF	PYGM.lof.hc.minus.11:64751970:A:C	11:64751970:A:C	8.99e-08	0.092 (0.058, 0.13)	3362	1.37371e-06	""	stop_gained
PYGM	pLOF	PYGM.lof.hc.minus.11:64758252:GC:G	11:64758252:GC:G	8.98e-08	0.092 (0.058, 0.13)	3362	1.37373e-06	""	frameshift_variant
PYGM	pLOF	PYGM.lof.hc.minus.11:64751331:C:CGGCCA	11:64751331:C:CGGCCA	8.96e-08	0.092 (0.058, 0.13)	3362	1.37371e-06	""	frameshift_variant
PYGM	pLOF	PYGM.lof.hc.minus.11:64755488:AG:A	11:64755488:AG:A	8.9e-08	0.092 (0.058, 0.13)	3362	1.37371e-06	""	frameshift_variant
PYGM	pLOF	PYGM.lof.hc.minus.11:64747273:GT:G	11:64747273:GT:G	8.83e-08	0.092 (0.059, 0.13)	3329	4.67064e-05	rs398124210	frameshift_variant
PYGM	pLOF	PYGM.lof.hc.minus.11:64753684:T:C	11:64753684:T:C	8.76e-08	0.092 (0.058, 0.13)	3361	2.74743e-06	""	splice_acceptor_variant
PYGM	pLOF	PYGM.lof.hc.minus.11:64747259:GA:G	11:64747259:GA:G	8.75e-08	0.092 (0.058, 0.13)	3363	2.74743e-06	""	frameshift_variant
PYGM	pLOF	PYGM.lof.hc.minus.11:64747263:A:AAT	11:64747263:A:AAT	8.75e-08	0.092 (0.058, 0.13)	3363	2.74742e-06	""	frameshift_variant
PYGM	pLOF	PYGM.lof.hc.minus.11:64747354:T:TG	11:64747354:T:TG	8.75e-08	0.092 (0.058, 0.13)	3363	1.37377e-06	""	frameshift_variant
PYGM	pLOF	PYGM.lof.hc.minus.11:64753878:C:G	11:64753878:C:G	8.75e-08	0.092 (0.058, 0.13)	3361	2.74746e-06	""	splice_donor_variant
PYGM	pLOF	PYGM.lof.hc.minus.11:64747340:G:C	11:64747340:G:C	8.72e-08	0.092 (0.058, 0.13)	3362	1.37371e-06	""	stop_gained
PYGM	pLOF	PYGM.lof.hc.minus.11:64759674:G:T	11:64759674:G:T	8.68e-08	0.092 (0.058, 0.13)	3362	1.37373e-06	rs773361937	stop_gained
PYGM	pLOF	PYGM.lof.hc.minus.11:64758633:TA:T	11:64758633:TA:T	8.57e-08	0.092 (0.058, 0.13)	3362	1.37371e-06	""	frameshift_variant
PYGM	pLOF	PYGM.lof.hc.minus.11:64754346:C:T	11:64754346:C:T	8.53e-08	0.092 (0.058, 0.13)	3362	1.37371e-06	""	splice_acceptor_variant
PYGM	pLOF	PYGM.lof.hc.minus.11:64750584:C:G	11:64750584:C:G	8.52e-08	0.092 (0.058, 0.13)	3359	5.49484e-06	""	splice_acceptor_variant
PYGM	pLOF	PYGM.lof.hc.minus.11:64751468:T:C	11:64751468:T:C	8.52e-08	0.092 (0.058, 0.13)	3360	4.12113e-06	""	splice_acceptor_variant
PYGM	pLOF	PYGM.lof.hc.minus.11:64751324:C:T	11:64751324:C:T	8.49e-08	0.092 (0.058, 0.13)	3362	1.37371e-06	""	splice_donor_variant
PYGM	pLOF	PYGM.lof.hc.minus.11:64759730:CCAGAG:C	11:64759730:CCAGAG:C	8.43e-08	0.092 (0.058, 0.13)	3362	1.37371e-06	rs780193588	frameshift_variant
PYGM	pLOF	PYGM.lof.hc.minus.11:64755445:A:G	11:64755445:A:G	8.4e-08	0.092 (0.058, 0.13)	3359	5.49484e-06	""	splice_donor_variant
PYGM	pLOF	PYGM.lof.hc.minus.11:64759741:TA:T	11:64759741:TA:T	8.35e-08	0.092 (0.058, 0.13)	3362	1.37372e-06	""	frameshift_variant
PYGM	pLOF	PYGM.lof.hc.minus.11:64754769:AT:A	11:64754769:AT:A	8.27e-08	0.092 (0.058, 0.13)	3362	1.37371e-06	""	frameshift_variant
PYGM	pLOF	PYGM.lof.hc.minus.11:64753910:ATC:A	11:64753910:ATC:A	8.26e-08	0.092 (0.058, 0.13)	3362	1.37371e-06	""	frameshift_variant
PYGM	pLOF	PYGM.lof.hc.minus.11:64752041:C:A	11:64752041:C:A	8.23e-08	0.092 (0.058, 0.13)	3361	2.74742e-06	""	stop_gained
PYGM	pLOF	PYGM.lof.hc.minus.11:64759884:CA:C	11:64759884:CA:C	8.21e-08	0.092 (0.058, 0.13)	3362	1.37371e-06	""	frameshift_variant
PYGM	pLOF	PYGM.lof.hc.minus.11:64750384:G:GT	11:64750384:G:GT	8.16e-08	0.092 (0.058, 0.13)	3362	1.37371e-06	""	frameshift_variant
PYGM	pLOF	PYGM.lof.hc.minus.11:64750375:C:T	11:64750375:C:T	8.14e-08	0.092 (0.058, 0.13)	3362	1.37371e-06	rs751875471	splice_donor_variant
PYGM	pLOF	PYGM.lof.hc.minus.11:64754308:GC:G	11:64754308:GC:G	7.86e-08	0.092 (0.059, 0.13)	3362	1.37371e-06	""	frameshift_variant
PYGM	pLOF	PYGM.lof.hc.minus.11:64755324:CA:C	11:64755324:CA:C	7.84e-08	0.092 (0.059, 0.13)	3357	8.24226e-06	""	frameshift_variant
PYGM	pLOF	PYGM.lof.hc.minus.11:64750466:G:GC	11:64750466:G:GC	7.81e-08	0.092 (0.059, 0.13)	3362	1.37371e-06	""	frameshift_variant
PYGM	pLOF	PYGM.lof.hc.minus.11:64754820:T:TCCTTC	11:64754820:T:TCCTTC	7.79e-08	0.092 (0.059, 0.13)	3362	1.37371e-06	""	frameshift_variant
PYGM	pLOF	PYGM.lof.hc.minus.11:64754837:C:A	11:64754837:C:A	7.73e-08	0.092 (0.059, 0.13)	3359	5.49484e-06	rs770608508	splice_acceptor_variant
PYGM	pLOF	PYGM.lof.hc.minus.11:64751923:C:T	11:64751923:C:T	7.54e-08	0.093 (0.059, 0.13)	3348	2.06056e-05	rs771427957	splice_donor_variant
PYGM	pLOF	PYGM.lof.hc.minus.11:64751626:CA:C	11:64751626:CA:C	7.38e-08	0.093 (0.059, 0.13)	3354	1.23634e-05	rs769960481	frameshift_variant
PYGM	pLOF	PYGM.lof.hc.minus.11:64747359:C:T	11:64747359:C:T	7.34e-08	0.092 (0.059, 0.13)	3362	1.37371e-06	rs143670942	splice_acceptor_variant
PYGM	pLOF	PYGM.lof.hc.minus.11:64758606:GT:G	11:64758606:GT:G	7.31e-08	0.092 (0.059, 0.13)	3361	2.74742e-06	""	frameshift_variant
PYGM	pLOF	PYGM.lof.hc.minus.11:64753113:AG:A	11:64753113:AG:A	7.08e-08	0.093 (0.059, 0.13)	3348	2.06056e-05	""	frameshift_variant
PYGM	pLOF	PYGM.lof.hc.minus.11:64758693:G:T	11:64758693:G:T	6.43e-08	0.093 (0.059, 0.13)	3359	5.49484e-06	rs527236146	stop_gained
PYGM	pLOF	PYGM.lof.hc.minus.11:64751975:C:A	11:64751975:C:A	5.59e-08	0.094 (0.06, 0.13)	3324	5.49487e-05	rs752848974	stop_gained
PLIN4	pLOF+missense	PLIN4.lofcadd.hc.minus.19:4510696:C:CGGGG	19:4510696:C:CGGGG	1.15e-05	0.15 (0.081, 0.21)	874	0.00182987	rs534069616	frameshift_variant
PLIN4	pLOF+missense	PLIN4.lofcadd.hc.minus.19:4517596:T:TG	19:4517596:T:TG	2.58e-08	0.12 (0.079, 0.17)	2054	0.000200562	rs751902431	frameshift_variant
PLIN4	pLOF+missense	PLIN4.lofcadd.hc.minus.19:4508805:C:CT	19:4508805:C:CT	4.43e-09	0.12 (0.083, 0.17)	2183	2.19848e-05	rs763149231	frameshift_variant
PLIN4	pLOF+missense	PLIN4.lofcadd.hc.minus.19:4512380:AC:A	19:4512380:AC:A	4.29e-09	0.12 (0.083, 0.17)	2184	2.06057e-05	rs768937443	frameshift_variant
PLIN4	pLOF+missense	PLIN4.lofcadd.hc.minus.19:4511402:GT:G	19:4511402:GT:G	4.09e-09	0.13 (0.084, 0.17)	2170	4.12231e-05	rs776342328	frameshift_variant
PLIN4	pLOF+missense	PLIN4.lofcadd.hc.minus.19:4518221:C:A	19:4518221:C:A	3.91e-09	0.13 (0.084, 0.17)	2165	4.67062e-05	""	splice_donor_variant
PLIN4	pLOF+missense	PLIN4.lofcadd.hc.minus.19:4512470:CCAGT:C	19:4512470:CCAGT:C	3.89e-09	0.13 (0.084, 0.17)	2159	5.63229e-05	rs758145433	frameshift_variant
PLIN4	pLOF+missense	PLIN4.lofcadd.hc.minus.19:4508938:G:A	19:4508938:G:A	3.66e-09	0.13 (0.084, 0.17)	2182	2.33531e-05	""	stop_gained
PLIN4	pLOF+missense	PLIN4.lofcadd.hc.minus.19:4511313:C:CT	19:4511313:C:CT	3.32e-09	0.13 (0.084, 0.17)	2189	1.37371e-05	""	frameshift_variant
PLIN4	pLOF+missense	PLIN4.lofcadd.hc.minus.19:4512408:G:A	19:4512408:G:A	3.29e-09	0.13 (0.085, 0.17)	2141	8.10489e-05	rs776246884	stop_gained
PLIN4	pLOF+missense	PLIN4.lofcadd.hc.minus.19:4512215:GC:G	19:4512215:GC:G	3.19e-09	0.13 (0.084, 0.17)	2192	9.61599e-06	rs757166282	frameshift_variant
PLIN4	pLOF+missense	PLIN4.lofcadd.hc.minus.19:4508863:G:A	19:4508863:G:A	3.18e-09	0.13 (0.085, 0.17)	2161	5.2201e-05	rs567007906	missense_variant
PLIN4	pLOF+missense	PLIN4.lofcadd.hc.minus.19:4511411:CCA:C	19:4511411:CCA:C	3e-09	0.13 (0.084, 0.17)	2191	1.09921e-05	rs765267891	frameshift_variant
PLIN4	pLOF+missense	PLIN4.lofcadd.hc.minus.19:4504487:G:A	19:4504487:G:A	2.93e-09	0.13 (0.085, 0.17)	2186	1.78582e-05	""	missense_variant
PLIN4	pLOF+missense	PLIN4.lofcadd.hc.minus.19:4518270:CAT:C	19:4518270:CAT:C	2.92e-09	0.13 (0.084, 0.17)	2193	8.24269e-06	""	frameshift_variant
PLIN4	pLOF+missense	PLIN4.lofcadd.hc.minus.19:4512813:CTT:C	19:4512813:CTT:C	2.91e-09	0.13 (0.085, 0.17)	2170	4.32159e-05	rs570803642	frameshift_variant
PLIN4	pLOF+missense	PLIN4.lofcadd.hc.minus.19:4510519:TG:T	19:4510519:TG:T	2.89e-09	0.13 (0.085, 0.17)	2186	1.78583e-05	""	frameshift_variant
PLIN4	pLOF+missense	PLIN4.lofcadd.hc.minus.19:4511054:G:GT	19:4511054:G:GT	2.83e-09	0.13 (0.084, 0.17)	2195	5.49497e-06	""	frameshift_variant
PLIN4	pLOF+missense	PLIN4.lofcadd.hc.minus.19:4517658:G:C	19:4517658:G:C	2.82e-09	0.13 (0.084, 0.17)	2196	4.12113e-06	""	missense_variant
PLIN4	pLOF+missense	PLIN4.lofcadd.hc.minus.19:4512859:CT:C	19:4512859:CT:C	2.73e-09	0.13 (0.085, 0.17)	2198	1.38414e-06	""	frameshift_variant
PLIN4	pLOF+missense	PLIN4.lofcadd.hc.minus.19:4508949:A:G	19:4508949:A:G	2.68e-09	0.13 (0.085, 0.17)	2191	1.09897e-05	rs201201652	missense_variant
PLIN4	pLOF+missense	PLIN4.lofcadd.hc.minus.19:4512437:CCT:C	19:4512437:CCT:C	2.66e-09	0.13 (0.085, 0.17)	2184	2.06062e-05	""	frameshift_variant
PLIN4	pLOF+missense	PLIN4.lofcadd.hc.minus.19:4518236:T:TG	19:4518236:T:TG	2.55e-09	0.13 (0.085, 0.17)	2198	1.37371e-06	""	frameshift_variant
PLIN4	pLOF+missense	PLIN4.lofcadd.hc.minus.19:4517655:G:T	19:4517655:G:T	2.52e-09	0.13 (0.085, 0.17)	2198	1.37371e-06	""	missense_variant
PLIN4	pLOF+missense	PLIN4.lofcadd.hc.minus.19:4508848:CAA:C	19:4508848:CAA:C	2.51e-09	0.13 (0.085, 0.17)	2198	1.37371e-06	""	stop_gained
PLIN4	pLOF+missense	PLIN4.lofcadd.hc.minus.19:4512847:GCAGA:G	19:4512847:GCAGA:G	2.49e-09	0.13 (0.085, 0.17)	2198	1.39044e-06	""	frameshift_variant
PLIN4	pLOF+missense	PLIN4.lofcadd.hc.minus.19:4504948:C:A	19:4504948:C:A	2.47e-09	0.13 (0.085, 0.17)	2197	2.74742e-06	""	splice_acceptor_variant
PLIN4	pLOF+missense	PLIN4.lofcadd.hc.minus.19:4510451:T:G	19:4510451:T:G	2.46e-09	0.13 (0.085, 0.17)	2198	1.37371e-06	""	missense_variant
PLIN4	pLOF+missense	PLIN4.lofcadd.hc.minus.19:4517704:T:TGGGGGCG	19:4517704:T:TGGGGGCG	2.4e-09	0.13 (0.085, 0.17)	2197	2.74744e-06	""	frameshift_variant
PLIN4	pLOF+missense	PLIN4.lofcadd.hc.minus.19:4516637:C:A	19:4516637:C:A	2.39e-09	0.13 (0.085, 0.17)	2198	1.37371e-06	""	stop_gained
PLIN4	pLOF+missense	PLIN4.lofcadd.hc.minus.19:4511461:GCAGA:G	19:4511461:GCAGA:G	2.36e-09	0.13 (0.085, 0.17)	2198	1.37404e-06	rs753187438	frameshift_variant
PLIN4	pLOF+missense	PLIN4.lofcadd.hc.minus.19:4512516:CT:C	19:4512516:CT:C	2.28e-09	0.13 (0.085, 0.17)	2198	1.37375e-06	""	frameshift_variant
PLIN4	pLOF+missense	PLIN4.lofcadd.hc.minus.19:4504859:A:C	19:4504859:A:C	2.27e-09	0.13 (0.085, 0.17)	2198	1.37371e-06	""	splice_donor_variant
PLIN4	pLOF+missense	PLIN4.lofcadd.hc.minus.19:4508812:G:A	19:4508812:G:A	2.27e-09	0.13 (0.085, 0.17)	2198	1.37374e-06	""	stop_gained
PLIN4	pLOF+missense	PLIN4.lofcadd.hc.minus.19:4517592:C:CCT	19:4517592:C:CCT	2.27e-09	0.13 (0.085, 0.17)	2194	6.86857e-06	""	frameshift_variant
PLIN4	pLOF+missense	PLIN4.lofcadd.hc.minus.19:4504586:A:G	19:4504586:A:G	2.26e-09	0.13 (0.085, 0.17)	2197	2.74742e-06	""	missense_variant
PLIN4	pLOF+missense	PLIN4.lofcadd.hc.minus.19:4508953:G:A	19:4508953:G:A	2.25e-09	0.13 (0.085, 0.17)	2195	5.49484e-06	""	stop_gained
PLIN4	pLOF+missense	PLIN4.lofcadd.hc.minus.19:4512012:G:A	19:4512012:G:A	2.25e-09	0.13 (0.085, 0.17)	2196	4.12114e-06	""	stop_gained
PLIN4	pLOF+missense	PLIN4.lofcadd.hc.minus.19:4508767:C:A	19:4508767:C:A	2.23e-09	0.13 (0.085, 0.17)	2198	1.37371e-06	""	splice_donor_variant
PLIN4	pLOF+missense	PLIN4.lofcadd.hc.minus.19:4512507:G:A	19:4512507:G:A	2.23e-09	0.13 (0.085, 0.17)	2198	1.37371e-06	""	stop_gained
PLIN4	pLOF+missense	PLIN4.lofcadd.hc.minus.19:4504691:G:C	19:4504691:G:C	2.22e-09	0.13 (0.085, 0.17)	2197	2.74743e-06	""	missense_variant
PLIN4	pLOF+missense	PLIN4.lofcadd.hc.minus.19:4511952:CA:C	19:4511952:CA:C	2.22e-09	0.13 (0.085, 0.17)	2198	1.37371e-06	""	frameshift_variant
PLIN4	pLOF+missense	PLIN4.lofcadd.hc.minus.19:4512710:GC:G	19:4512710:GC:G	2.22e-09	0.13 (0.085, 0.17)	2193	8.36293e-06	rs767271784	frameshift_variant
PLIN4	pLOF+missense	PLIN4.lofcadd.hc.minus.19:4508767:C:T	19:4508767:C:T	2.2e-09	0.13 (0.085, 0.17)	2198	1.37371e-06	""	splice_donor_variant
PLIN4	pLOF+missense	PLIN4.lofcadd.hc.minus.19:4512499:G:GC	19:4512499:G:GC	2.16e-09	0.13 (0.085, 0.17)	2195	5.49484e-06	""	frameshift_variant
PLIN4	pLOF+missense	PLIN4.lofcadd.hc.minus.19:4508858:CT:C	19:4508858:CT:C	2.14e-09	0.13 (0.085, 0.17)	2194	6.86855e-06	""	frameshift_variant
PLIN4	pLOF+missense	PLIN4.lofcadd.hc.minus.19:4510661:CTG:C	19:4510661:CTG:C	2.14e-09	0.13 (0.085, 0.17)	2198	1.37378e-06	""	frameshift_variant
PLIN4	pLOF+missense	PLIN4.lofcadd.hc.minus.19:4511319:G:A	19:4511319:G:A	2.14e-09	0.13 (0.085, 0.17)	2195	5.49484e-06	""	stop_gained
PLIN4	pLOF+missense	PLIN4.lofcadd.hc.minus.19:4512301:GC:G	19:4512301:GC:G	2.13e-09	0.13 (0.085, 0.17)	2198	1.37372e-06	""	frameshift_variant
PLIN4	pLOF+missense	PLIN4.lofcadd.hc.minus.19:4513347:CTG:C	19:4513347:CTG:C	2.13e-09	0.13 (0.085, 0.17)	2197	2.74743e-06	""	frameshift_variant
PLIN4	pLOF+missense	PLIN4.lofcadd.hc.minus.19:4510785:T:TA	19:4510785:T:TA	2.12e-09	0.13 (0.085, 0.17)	2196	4.12113e-06	""	frameshift_variant
PLIN4	pLOF+missense	PLIN4.lofcadd.hc.minus.19:4516615:A:G	19:4516615:A:G	2.11e-09	0.13 (0.085, 0.17)	2196	4.12113e-06	""	splice_donor_variant
PLIN4	pLOF+missense	PLIN4.lofcadd.hc.minus.19:4508827:G:A	19:4508827:G:A	2.1e-09	0.13 (0.085, 0.17)	2198	1.37371e-06	""	stop_gained
PLIN4	pLOF+missense	PLIN4.lofcadd.hc.minus.19:4513338:CA:C	19:4513338:CA:C	2.1e-09	0.13 (0.086, 0.17)	2190	1.23634e-05	""	frameshift_variant
PLIN4	pLOF+missense	PLIN4.lofcadd.hc.minus.19:4512590:GT:G	19:4512590:GT:G	2.08e-09	0.13 (0.086, 0.17)	2195	5.49485e-06	rs775045044	frameshift_variant
PLIN4	pLOF+missense	PLIN4.lofcadd.hc.minus.19:4513651:CTTGG:C	19:4513651:CTTGG:C	2.08e-09	0.13 (0.086, 0.17)	2194	6.86857e-06	""	frameshift_variant
PLIN4	pLOF+missense	PLIN4.lofcadd.hc.minus.19:4512802:CT:C	19:4512802:CT:C	2.07e-09	0.13 (0.086, 0.17)	2198	1.39397e-06	rs753889209	frameshift_variant
PLIN4	pLOF+missense	PLIN4.lofcadd.hc.minus.19:4504697:C:T	19:4504697:C:T	2.06e-09	0.13 (0.086, 0.17)	2186	1.78583e-05	rs778167684	missense_variant
PLIN4	pLOF+missense	PLIN4.lofcadd.hc.minus.19:4513197:TC:T	19:4513197:TC:T	2.06e-09	0.13 (0.086, 0.17)	2198	1.37371e-06	""	frameshift_variant
PLIN4	pLOF+missense	PLIN4.lofcadd.hc.minus.19:4504860:C:T	19:4504860:C:T	2.05e-09	0.13 (0.086, 0.17)	2198	1.37371e-06	""	splice_donor_variant
PLIN4	pLOF+missense	PLIN4.lofcadd.hc.minus.19:4517596:TGG:T	19:4517596:TGG:T	2.04e-09	0.13 (0.086, 0.17)	2198	1.37426e-06	""	frameshift_variant
PLIN4	pLOF+missense	PLIN4.lofcadd.hc.minus.19:4508776:AG:A	19:4508776:AG:A	2.01e-09	0.13 (0.086, 0.17)	2198	1.37371e-06	""	frameshift_variant
PLIN4	pLOF+missense	PLIN4.lofcadd.hc.minus.19:4511414:GT:G	19:4511414:GT:G	2.01e-09	0.13 (0.086, 0.17)	2197	2.74802e-06	""	frameshift_variant
PLIN4	pLOF+missense	PLIN4.lofcadd.hc.minus.19:4518221:C:T	19:4518221:C:T	2.01e-09	0.13 (0.086, 0.17)	2198	1.37384e-06	rs112861537	splice_donor_variant
PLIN4	pLOF+missense	PLIN4.lofcadd.hc.minus.19:4504493:A:C	19:4504493:A:C	2e-09	0.13 (0.086, 0.17)	2198	1.37371e-06	""	missense_variant
PLIN4	pLOF+missense	PLIN4.lofcadd.hc.minus.19:4511392:AT:A	19:4511392:AT:A	2e-09	0.13 (0.086, 0.17)	2198	1.37402e-06	""	frameshift_variant
PLIN4	pLOF+missense	PLIN4.lofcadd.hc.minus.19:4510915:G:GC	19:4510915:G:GC	1.99e-09	0.13 (0.086, 0.17)	2198	1.37374e-06	rs749737930	frameshift_variant
PLIN4	pLOF+missense	PLIN4.lofcadd.hc.minus.19:4508932:C:CG	19:4508932:C:CG	1.97e-09	0.13 (0.086, 0.17)	2198	1.37383e-06	""	frameshift_variant
PLIN4	pLOF+missense	PLIN4.lofcadd.hc.minus.19:4511692:CT:C	19:4511692:CT:C	1.97e-09	0.13 (0.086, 0.17)	2199	5.49485e-06	""	frameshift_variant
PLIN4	pLOF+missense	PLIN4.lofcadd.hc.minus.19:4512809:G:GTT	19:4512809:G:GTT	1.97e-09	0.13 (0.086, 0.17)	2199	2.78796e-06	""	frameshift_variant
PLIN4	pLOF+missense	PLIN4.lofcadd.hc.minus.19:4517564:T:TG	19:4517564:T:TG	1.93e-09	0.13 (0.086, 0.17)	2198	1.37371e-06	""	frameshift_variant
PLIN4	pLOF+missense	PLIN4.lofcadd.hc.minus.19:4510452:C:T	19:4510452:C:T	1.92e-09	0.13 (0.086, 0.17)	2198	1.37371e-06	""	missense_variant
PLIN4	pLOF+missense	PLIN4.lofcadd.hc.minus.19:4517604:G:GCGGC	19:4517604:G:GCGGC	1.92e-09	0.13 (0.086, 0.17)	2198	1.37371e-06	""	frameshift_variant
PLIN4	pLOF+missense	PLIN4.lofcadd.hc.minus.19:4511517:G:A	19:4511517:G:A	1.91e-09	0.13 (0.086, 0.17)	2198	1.37371e-06	""	stop_gained
PLIN4	pLOF+missense	PLIN4.lofcadd.hc.minus.19:4512236:G:GC	19:4512236:G:GC	1.91e-09	0.13 (0.086, 0.17)	2196	4.12114e-06	""	frameshift_variant
PLIN4	pLOF+missense	PLIN4.lofcadd.hc.minus.19:4512299:AG:A	19:4512299:AG:A	1.91e-09	0.13 (0.086, 0.17)	2193	8.24253e-06	""	frameshift_variant
PLIN4	pLOF+missense	PLIN4.lofcadd.hc.minus.19:4513554:T:C	19:4513554:T:C	1.9e-09	0.13 (0.086, 0.17)	2198	1.37371e-06	""	missense_variant
PLIN4	pLOF+missense	PLIN4.lofcadd.hc.minus.19:4508856:C:T	19:4508856:C:T	1.89e-09	0.13 (0.088, 0.17)	2112	0.00012226	rs368533613	missense_variant
PLIN4	pLOF+missense	PLIN4.lofcadd.hc.minus.19:4510445:C:T	19:4510445:C:T	1.88e-09	0.13 (0.086, 0.17)	2198	1.37371e-06	rs760204662	splice_donor_variant
PLIN4	pLOF+missense	PLIN4.lofcadd.hc.minus.19:4512307:CT:C	19:4512307:CT:C	1.86e-09	0.13 (0.086, 0.17)	2198	1.37378e-06	rs780307324	frameshift_variant
PLIN4	pLOF+missense	PLIN4.lofcadd.hc.minus.19:4510554:GC:G	19:4510554:GC:G	1.84e-09	0.13 (0.086, 0.17)	2198	1.37371e-06	""	frameshift_variant
PLIN4	pLOF+missense	PLIN4.lofcadd.hc.minus.19:4511152:AGT:A	19:4511152:AGT:A	1.84e-09	0.13 (0.086, 0.17)	2187	1.64846e-05	""	frameshift_variant
PLIN4	pLOF+missense	PLIN4.lofcadd.hc.minus.19:4511948:AC:A	19:4511948:AC:A	1.84e-09	0.13 (0.086, 0.17)	2198	1.37371e-06	rs760156522	frameshift_variant
PLIN4	pLOF+missense	PLIN4.lofcadd.hc.minus.19:4518251:TC:T	19:4518251:TC:T	1.83e-09	0.13 (0.086, 0.17)	2196	4.12118e-06	rs761418211	frameshift_variant
PLIN4	pLOF+missense	PLIN4.lofcadd.hc.minus.19:4512938:AC:A	19:4512938:AC:A	1.82e-09	0.13 (0.086, 0.17)	2198	1.3738e-06	""	frameshift_variant
PLIN4	pLOF+missense	PLIN4.lofcadd.hc.minus.19:4510851:ACC:A	19:4510851:ACC:A	1.8e-09	0.13 (0.086, 0.17)	2198	1.37371e-06	""	frameshift_variant
PLIN4	pLOF+missense	PLIN4.lofcadd.hc.minus.19:4512512:GC:G	19:4512512:GC:G	1.8e-09	0.13 (0.086, 0.17)	2198	1.37371e-06	rs769404214	frameshift_variant
PLIN4	pLOF+missense	PLIN4.lofcadd.hc.minus.19:4504488:G:T	19:4504488:G:T	1.78e-09	0.13 (0.086, 0.17)	2198	1.37371e-06	""	missense_variant
PLIN4	pLOF+missense	PLIN4.lofcadd.hc.minus.19:4504698:C:T	19:4504698:C:T	1.78e-09	0.13 (0.086, 0.17)	2197	2.74752e-06	""	missense_variant
PLIN4	pLOF+missense	PLIN4.lofcadd.hc.minus.19:4512137:GC:G	19:4512137:GC:G	1.78e-09	0.13 (0.086, 0.17)	2198	1.37371e-06	""	frameshift_variant
PLIN4	pLOF+missense	PLIN4.lofcadd.hc.minus.19:4510519:T:TG	19:4510519:T:TG	1.77e-09	0.13 (0.086, 0.17)	2198	1.37376e-06	""	frameshift_variant
PLIN4	pLOF+missense	PLIN4.lofcadd.hc.minus.19:4511709:C:CG	19:4511709:C:CG	1.77e-09	0.13 (0.086, 0.17)	2197	2.74742e-06	rs758212428	frameshift_variant
PLIN4	pLOF+missense	PLIN4.lofcadd.hc.minus.19:4508857:G:A	19:4508857:G:A	1.74e-09	0.13 (0.086, 0.17)	2196	4.12113e-06	rs776541346	missense_variant
PLIN4	pLOF+missense	PLIN4.lofcadd.hc.minus.19:4513136:AC:A	19:4513136:AC:A	1.74e-09	0.13 (0.086, 0.17)	2197	2.74752e-06	""	frameshift_variant
PLIN4	pLOF+missense	PLIN4.lofcadd.hc.minus.19:4510639:C:T	19:4510639:C:T	1.73e-09	0.13 (0.086, 0.17)	2198	1.37371e-06	""	stop_gained
PLIN4	pLOF+missense	PLIN4.lofcadd.hc.minus.19:4513688:GC:G	19:4513688:GC:G	1.73e-09	0.13 (0.086, 0.17)	2198	1.37371e-06	""	frameshift_variant
PLIN4	pLOF+missense	PLIN4.lofcadd.hc.minus.19:4508818:G:A	19:4508818:G:A	1.71e-09	0.13 (0.086, 0.17)	2194	6.86868e-06	""	stop_gained
PLIN4	pLOF+missense	PLIN4.lofcadd.hc.minus.19:4508908:G:A	19:4508908:G:A	1.71e-09	0.13 (0.086, 0.17)	2198	1.37371e-06	""	stop_gained
PLIN4	pLOF+missense	PLIN4.lofcadd.hc.minus.19:4511296:CT:C	19:4511296:CT:C	1.71e-09	0.13 (0.086, 0.17)	2187	2.19794e-05	""	frameshift_variant
PLIN4	pLOF+missense	PLIN4.lofcadd.hc.minus.19:4512000:TC:T	19:4512000:TC:T	1.71e-09	0.13 (0.086, 0.17)	2198	1.37372e-06	""	frameshift_variant
PLIN4	pLOF+missense	PLIN4.lofcadd.hc.minus.19:4511574:TG:T	19:4511574:TG:T	1.7e-09	0.13 (0.086, 0.17)	2197	2.74747e-06	""	frameshift_variant
PLIN4	pLOF+missense	PLIN4.lofcadd.hc.minus.19:4510971:CAG:C	19:4510971:CAG:C	1.69e-09	0.13 (0.086, 0.17)	2198	1.37371e-06	""	frameshift_variant
PLIN4	pLOF+missense	PLIN4.lofcadd.hc.minus.19:4510832:CCT:C	19:4510832:CCT:C	1.65e-09	0.13 (0.086, 0.17)	2197	2.74748e-06	""	frameshift_variant
PLIN4	pLOF+missense	PLIN4.lofcadd.hc.minus.19:4512731:G:GC	19:4512731:G:GC	1.64e-09	0.13 (0.086, 0.17)	2198	1.3931e-06	""	frameshift_variant
PLIN4	pLOF+missense	PLIN4.lofcadd.hc.minus.19:4512946:A:T	19:4512946:A:T	1.62e-09	0.13 (0.086, 0.17)	2198	1.37407e-06	""	stop_gained
PLIN4	pLOF+missense	PLIN4.lofcadd.hc.minus.19:4508833:G:A	19:4508833:G:A	1.61e-09	0.13 (0.086, 0.17)	2197	2.74742e-06	""	missense_variant
PLIN4	pLOF+missense	PLIN4.lofcadd.hc.minus.19:4504932:G:A	19:4504932:G:A	1.6e-09	0.13 (0.086, 0.17)	2196	4.12116e-06	""	stop_gained
PLIN4	pLOF+missense	PLIN4.lofcadd.hc.minus.19:4511556:C:CA	19:4511556:C:CA	1.58e-09	0.13 (0.086, 0.17)	2198	1.37371e-06	""	frameshift_variant
PLIN4	pLOF+missense	PLIN4.lofcadd.hc.minus.19:4510829:GC:G	19:4510829:GC:G	1.57e-09	0.13 (0.087, 0.17)	2195	5.49484e-06	""	frameshift_variant
PLIN4	pLOF+missense	PLIN4.lofcadd.hc.minus.19:4513398:G:A	19:4513398:G:A	1.57e-09	0.13 (0.086, 0.17)	2197	2.74742e-06	rs775560282	stop_gained
PLIN4	pLOF+missense	PLIN4.lofcadd.hc.minus.19:4517553:C:A	19:4517553:C:A	1.54e-09	0.13 (0.087, 0.17)	2197	2.74742e-06	""	splice_donor_variant
PLIN4	pLOF+missense	PLIN4.lofcadd.hc.minus.19:4513424:GC:G	19:4513424:GC:G	1.46e-09	0.13 (0.087, 0.17)	2195	5.49485e-06	""	frameshift_variant
PLIN4	pLOF+missense	PLIN4.lofcadd.hc.minus.19:4510707:G:A	19:4510707:G:A	1.41e-09	0.13 (0.087, 0.17)	2197	2.74742e-06	""	stop_gained
PLIN4	pLOF+missense	PLIN4.lofcadd.hc.minus.19:4511311:GC:G	19:4511311:GC:G	1.29e-09	0.13 (0.087, 0.17)	2197	2.74746e-06	""	frameshift_variant
PLIN4	pLOF+missense	PLIN4.lofcadd.hc.minus.19:4510915:GC:G	19:4510915:GC:G	1.21e-09	0.13 (0.087, 0.17)	2193	8.2423e-06	rs780670817	frameshift_variant
PLIN4	pLOF+missense	PLIN4.lofcadd.hc.minus.19:4504498:C:G	19:4504498:C:G	1.09e-09	0.13 (0.088, 0.17)	2188	1.51108e-05	rs777272913	missense_variant
PLIN4	pLOF+missense	PLIN4.lofcadd.hc.minus.19:4504640:A:T	19:4504640:A:T	6.47e-10	0.13 (0.09, 0.17)	2151	6.59381e-05	rs766941356	missense_variant
PLIN4	pLOF	PLIN4.lof.hc.minus.19:4510696:C:CGGGG	19:4510696:C:CGGGG	5.51e-06	0.18 (0.1, 0.26)	636	0.00182987	rs534069616	frameshift_variant
PLIN4	pLOF	PLIN4.lof.hc.minus.19:4517596:T:TG	19:4517596:T:TG	2.6e-08	0.13 (0.084, 0.18)	1816	0.000200562	rs751902431	frameshift_variant
PLIN4	pLOF	PLIN4.lof.hc.minus.19:4508805:C:CT	19:4508805:C:CT	4.29e-09	0.13 (0.088, 0.18)	1945	2.19848e-05	rs763149231	frameshift_variant
PLIN4	pLOF	PLIN4.lof.hc.minus.19:4512380:AC:A	19:4512380:AC:A	4.15e-09	0.13 (0.088, 0.18)	1946	2.06057e-05	rs768937443	frameshift_variant
PLIN4	pLOF	PLIN4.lof.hc.minus.19:4511402:GT:G	19:4511402:GT:G	3.91e-09	0.13 (0.089, 0.18)	1932	4.12231e-05	rs776342328	frameshift_variant
PLIN4	pLOF	PLIN4.lof.hc.minus.19:4518221:C:A	19:4518221:C:A	3.71e-09	0.13 (0.089, 0.18)	1927	4.67062e-05	""	splice_donor_variant
PLIN4	pLOF	PLIN4.lof.hc.minus.19:4512470:CCAGT:C	19:4512470:CCAGT:C	3.68e-09	0.13 (0.089, 0.18)	1921	5.63229e-05	rs758145433	frameshift_variant
PLIN4	pLOF	PLIN4.lof.hc.minus.19:4508938:G:A	19:4508938:G:A	3.5e-09	0.13 (0.089, 0.18)	1944	2.33531e-05	""	stop_gained
PLIN4	pLOF	PLIN4.lof.hc.minus.19:4511313:C:CT	19:4511313:C:CT	3.17e-09	0.13 (0.089, 0.18)	1951	1.37371e-05	""	frameshift_variant
PLIN4	pLOF	PLIN4.lof.hc.minus.19:4512408:G:A	19:4512408:G:A	3.06e-09	0.14 (0.09, 0.18)	1903	8.10489e-05	rs776246884	stop_gained
PLIN4	pLOF	PLIN4.lof.hc.minus.19:4512215:GC:G	19:4512215:GC:G	3.04e-09	0.13 (0.089, 0.18)	1954	9.61599e-06	rs757166282	frameshift_variant
PLIN4	pLOF	PLIN4.lof.hc.minus.19:4511411:CCA:C	19:4511411:CCA:C	2.84e-09	0.13 (0.09, 0.18)	1953	1.09921e-05	rs765267891	frameshift_variant
PLIN4	pLOF	PLIN4.lof.hc.minus.19:4518270:CAT:C	19:4518270:CAT:C	2.77e-09	0.13 (0.09, 0.18)	1955	8.24269e-06	""	frameshift_variant
PLIN4	pLOF	PLIN4.lof.hc.minus.19:4510519:TG:T	19:4510519:TG:T	2.73e-09	0.13 (0.09, 0.18)	1948	1.78583e-05	""	frameshift_variant
PLIN4	pLOF	PLIN4.lof.hc.minus.19:4512813:CTT:C	19:4512813:CTT:C	2.72e-09	0.13 (0.09, 0.18)	1932	4.32159e-05	rs570803642	frameshift_variant
PLIN4	pLOF	PLIN4.lof.hc.minus.19:4511054:G:GT	19:4511054:G:GT	2.69e-09	0.13 (0.09, 0.18)	1957	5.49497e-06	""	frameshift_variant
PLIN4	pLOF	PLIN4.lof.hc.minus.19:4512859:CT:C	19:4512859:CT:C	2.58e-09	0.13 (0.09, 0.18)	1960	1.38414e-06	""	frameshift_variant
PLIN4	pLOF	PLIN4.lof.hc.minus.19:4512437:CCT:C	19:4512437:CCT:C	2.5e-09	0.13 (0.09, 0.18)	1946	2.06062e-05	""	frameshift_variant
PLIN4	pLOF	PLIN4.lof.hc.minus.19:4518236:T:TG	19:4518236:T:TG	2.41e-09	0.13 (0.09, 0.18)	1960	1.37371e-06	""	frameshift_variant
PLIN4	pLOF	PLIN4.lof.hc.minus.19:4508848:CAA:C	19:4508848:CAA:C	2.37e-09	0.13 (0.09, 0.18)	1960	1.37371e-06	""	stop_gained
PLIN4	pLOF	PLIN4.lof.hc.minus.19:4512847:GCAGA:G	19:4512847:GCAGA:G	2.34e-09	0.13 (0.09, 0.18)	1960	1.39044e-06	""	frameshift_variant
PLIN4	pLOF	PLIN4.lof.hc.minus.19:4504948:C:A	19:4504948:C:A	2.33e-09	0.13 (0.09, 0.18)	1959	2.74742e-06	""	splice_acceptor_variant
PLIN4	pLOF	PLIN4.lof.hc.minus.19:4516637:C:A	19:4516637:C:A	2.25e-09	0.13 (0.09, 0.18)	1960	1.37371e-06	""	stop_gained
PLIN4	pLOF	PLIN4.lof.hc.minus.19:4517704:T:TGGGGGCG	19:4517704:T:TGGGGGCG	2.25e-09	0.13 (0.09, 0.18)	1959	2.74744e-06	""	frameshift_variant
PLIN4	pLOF	PLIN4.lof.hc.minus.19:4511461:GCAGA:G	19:4511461:GCAGA:G	2.21e-09	0.13 (0.09, 0.18)	1960	1.37404e-06	rs753187438	frameshift_variant
PLIN4	pLOF	PLIN4.lof.hc.minus.19:4512516:CT:C	19:4512516:CT:C	2.14e-09	0.13 (0.09, 0.18)	1960	1.37375e-06	""	frameshift_variant
PLIN4	pLOF	PLIN4.lof.hc.minus.19:4508812:G:A	19:4508812:G:A	2.13e-09	0.13 (0.09, 0.18)	1960	1.37374e-06	""	stop_gained
PLIN4	pLOF	PLIN4.lof.hc.minus.19:4517592:C:CCT	19:4517592:C:CCT	2.13e-09	0.13 (0.091, 0.18)	1956	6.86857e-06	""	frameshift_variant
PLIN4	pLOF	PLIN4.lof.hc.minus.19:4504859:A:C	19:4504859:A:C	2.12e-09	0.13 (0.09, 0.18)	1960	1.37371e-06	""	splice_donor_variant
PLIN4	pLOF	PLIN4.lof.hc.minus.19:4512012:G:A	19:4512012:G:A	2.11e-09	0.13 (0.091, 0.18)	1958	4.12114e-06	""	stop_gained
PLIN4	pLOF	PLIN4.lof.hc.minus.19:4508953:G:A	19:4508953:G:A	2.1e-09	0.13 (0.091, 0.18)	1957	5.49484e-06	""	stop_gained
PLIN4	pLOF	PLIN4.lof.hc.minus.19:4512507:G:A	19:4512507:G:A	2.09e-09	0.13 (0.091, 0.18)	1960	1.37371e-06	""	stop_gained
PLIN4	pLOF	PLIN4.lof.hc.minus.19:4508767:C:A	19:4508767:C:A	2.08e-09	0.13 (0.091, 0.18)	1960	1.37371e-06	""	splice_donor_variant
PLIN4	pLOF	PLIN4.lof.hc.minus.19:4511952:CA:C	19:4511952:CA:C	2.08e-09	0.13 (0.091, 0.18)	1960	1.37371e-06	""	frameshift_variant
PLIN4	pLOF	PLIN4.lof.hc.minus.19:4512710:GC:G	19:4512710:GC:G	2.07e-09	0.13 (0.091, 0.18)	1955	8.36293e-06	rs767271784	frameshift_variant
PLIN4	pLOF	PLIN4.lof.hc.minus.19:4508767:C:T	19:4508767:C:T	2.05e-09	0.13 (0.091, 0.18)	1960	1.37371e-06	""	splice_donor_variant
PLIN4	pLOF	PLIN4.lof.hc.minus.19:4512499:G:GC	19:4512499:G:GC	2.02e-09	0.13 (0.091, 0.18)	1957	5.49484e-06	""	frameshift_variant
PLIN4	pLOF	PLIN4.lof.hc.minus.19:4508858:CT:C	19:4508858:CT:C	2e-09	0.13 (0.091, 0.18)	1956	6.86855e-06	""	frameshift_variant
PLIN4	pLOF	PLIN4.lof.hc.minus.19:4510661:CTG:C	19:4510661:CTG:C	2e-09	0.13 (0.091, 0.18)	1960	1.37378e-06	""	frameshift_variant
PLIN4	pLOF	PLIN4.lof.hc.minus.19:4511319:G:A	19:4511319:G:A	2e-09	0.13 (0.091, 0.18)	1957	5.49484e-06	""	stop_gained
PLIN4	pLOF	PLIN4.lof.hc.minus.19:4512301:GC:G	19:4512301:GC:G	1.99e-09	0.13 (0.091, 0.18)	1960	1.37372e-06	""	frameshift_variant
PLIN4	pLOF	PLIN4.lof.hc.minus.19:4513347:CTG:C	19:4513347:CTG:C	1.99e-09	0.13 (0.091, 0.18)	1959	2.74743e-06	""	frameshift_variant
PLIN4	pLOF	PLIN4.lof.hc.minus.19:4510785:T:TA	19:4510785:T:TA	1.98e-09	0.13 (0.091, 0.18)	1958	4.12113e-06	""	frameshift_variant
PLIN4	pLOF	PLIN4.lof.hc.minus.19:4516615:A:G	19:4516615:A:G	1.97e-09	0.13 (0.091, 0.18)	1958	4.12113e-06	""	splice_donor_variant
PLIN4	pLOF	PLIN4.lof.hc.minus.19:4508827:G:A	19:4508827:G:A	1.95e-09	0.13 (0.091, 0.18)	1960	1.37371e-06	""	stop_gained
PLIN4	pLOF	PLIN4.lof.hc.minus.19:4513338:CA:C	19:4513338:CA:C	1.95e-09	0.14 (0.091, 0.18)	1952	1.23634e-05	""	frameshift_variant
PLIN4	pLOF	PLIN4.lof.hc.minus.19:4512590:GT:G	19:4512590:GT:G	1.94e-09	0.13 (0.091, 0.18)	1957	5.49485e-06	rs775045044	frameshift_variant
PLIN4	pLOF	PLIN4.lof.hc.minus.19:4512802:CT:C	19:4512802:CT:C	1.93e-09	0.13 (0.091, 0.18)	1960	1.39397e-06	rs753889209	frameshift_variant
PLIN4	pLOF	PLIN4.lof.hc.minus.19:4513651:CTTGG:C	19:4513651:CTTGG:C	1.93e-09	0.13 (0.091, 0.18)	1956	6.86857e-06	""	frameshift_variant
PLIN4	pLOF	PLIN4.lof.hc.minus.19:4513197:TC:T	19:4513197:TC:T	1.92e-09	0.13 (0.091, 0.18)	1960	1.37371e-06	""	frameshift_variant
PLIN4	pLOF	PLIN4.lof.hc.minus.19:4504860:C:T	19:4504860:C:T	1.91e-09	0.13 (0.091, 0.18)	1960	1.37371e-06	""	splice_donor_variant
PLIN4	pLOF	PLIN4.lof.hc.minus.19:4517596:TGG:T	19:4517596:TGG:T	1.9e-09	0.13 (0.091, 0.18)	1960	1.37426e-06	""	frameshift_variant
PLIN4	pLOF	PLIN4.lof.hc.minus.19:4508776:AG:A	19:4508776:AG:A	1.87e-09	0.13 (0.091, 0.18)	1960	1.37371e-06	""	frameshift_variant
PLIN4	pLOF	PLIN4.lof.hc.minus.19:4518221:C:T	19:4518221:C:T	1.87e-09	0.13 (0.091, 0.18)	1960	1.37384e-06	rs112861537	splice_donor_variant
PLIN4	pLOF	PLIN4.lof.hc.minus.19:4511392:AT:A	19:4511392:AT:A	1.86e-09	0.13 (0.091, 0.18)	1960	1.37402e-06	""	frameshift_variant
PLIN4	pLOF	PLIN4.lof.hc.minus.19:4511414:GT:G	19:4511414:GT:G	1.86e-09	0.13 (0.091, 0.18)	1959	2.74802e-06	""	frameshift_variant
PLIN4	pLOF	PLIN4.lof.hc.minus.19:4510915:G:GC	19:4510915:G:GC	1.85e-09	0.13 (0.091, 0.18)	1960	1.37374e-06	rs749737930	frameshift_variant
PLIN4	pLOF	PLIN4.lof.hc.minus.19:4511692:CT:C	19:4511692:CT:C	1.84e-09	0.13 (0.091, 0.18)	1961	5.49485e-06	""	frameshift_variant
PLIN4	pLOF	PLIN4.lof.hc.minus.19:4512809:G:GTT	19:4512809:G:GTT	1.84e-09	0.13 (0.091, 0.18)	1961	2.78796e-06	""	frameshift_variant
PLIN4	pLOF	PLIN4.lof.hc.minus.19:4508932:C:CG	19:4508932:C:CG	1.83e-09	0.13 (0.091, 0.18)	1960	1.37383e-06	""	frameshift_variant
PLIN4	pLOF	PLIN4.lof.hc.minus.19:4517564:T:TG	19:4517564:T:TG	1.79e-09	0.14 (0.091, 0.18)	1960	1.37371e-06	""	frameshift_variant
PLIN4	pLOF	PLIN4.lof.hc.minus.19:4517604:G:GCGGC	19:4517604:G:GCGGC	1.78e-09	0.14 (0.091, 0.18)	1960	1.37371e-06	""	frameshift_variant
PLIN4	pLOF	PLIN4.lof.hc.minus.19:4511517:G:A	19:4511517:G:A	1.77e-09	0.14 (0.091, 0.18)	1960	1.37371e-06	""	stop_gained
PLIN4	pLOF	PLIN4.lof.hc.minus.19:4512236:G:GC	19:4512236:G:GC	1.77e-09	0.14 (0.091, 0.18)	1958	4.12114e-06	""	frameshift_variant
PLIN4	pLOF	PLIN4.lof.hc.minus.19:4512299:AG:A	19:4512299:AG:A	1.77e-09	0.14 (0.091, 0.18)	1955	8.24253e-06	""	frameshift_variant
PLIN4	pLOF	PLIN4.lof.hc.minus.19:4510445:C:T	19:4510445:C:T	1.74e-09	0.14 (0.091, 0.18)	1960	1.37371e-06	rs760204662	splice_donor_variant
PLIN4	pLOF	PLIN4.lof.hc.minus.19:4512307:CT:C	19:4512307:CT:C	1.72e-09	0.14 (0.091, 0.18)	1960	1.37378e-06	rs780307324	frameshift_variant
PLIN4	pLOF	PLIN4.lof.hc.minus.19:4510554:GC:G	19:4510554:GC:G	1.71e-09	0.14 (0.091, 0.18)	1960	1.37371e-06	""	frameshift_variant
PLIN4	pLOF	PLIN4.lof.hc.minus.19:4511948:AC:A	19:4511948:AC:A	1.7e-09	0.14 (0.091, 0.18)	1960	1.37371e-06	rs760156522	frameshift_variant
PLIN4	pLOF	PLIN4.lof.hc.minus.19:4511152:AGT:A	19:4511152:AGT:A	1.69e-09	0.14 (0.092, 0.18)	1949	1.64846e-05	""	frameshift_variant
PLIN4	pLOF	PLIN4.lof.hc.minus.19:4512938:AC:A	19:4512938:AC:A	1.69e-09	0.14 (0.091, 0.18)	1960	1.3738e-06	""	frameshift_variant
PLIN4	pLOF	PLIN4.lof.hc.minus.19:4518251:TC:T	19:4518251:TC:T	1.69e-09	0.14 (0.091, 0.18)	1958	4.12118e-06	rs761418211	frameshift_variant
PLIN4	pLOF	PLIN4.lof.hc.minus.19:4512512:GC:G	19:4512512:GC:G	1.67e-09	0.14 (0.091, 0.18)	1960	1.37371e-06	rs769404214	frameshift_variant
PLIN4	pLOF	PLIN4.lof.hc.minus.19:4510851:ACC:A	19:4510851:ACC:A	1.66e-09	0.14 (0.091, 0.18)	1960	1.37371e-06	""	frameshift_variant
PLIN4	pLOF	PLIN4.lof.hc.minus.19:4512137:GC:G	19:4512137:GC:G	1.65e-09	0.14 (0.091, 0.18)	1960	1.37371e-06	""	frameshift_variant
PLIN4	pLOF	PLIN4.lof.hc.minus.19:4511709:C:CG	19:4511709:C:CG	1.64e-09	0.14 (0.091, 0.18)	1959	2.74742e-06	rs758212428	frameshift_variant
PLIN4	pLOF	PLIN4.lof.hc.minus.19:4510519:T:TG	19:4510519:T:TG	1.63e-09	0.14 (0.091, 0.18)	1960	1.37376e-06	""	frameshift_variant
PLIN4	pLOF	PLIN4.lof.hc.minus.19:4513136:AC:A	19:4513136:AC:A	1.61e-09	0.14 (0.091, 0.18)	1959	2.74752e-06	""	frameshift_variant
PLIN4	pLOF	PLIN4.lof.hc.minus.19:4513688:GC:G	19:4513688:GC:G	1.6e-09	0.14 (0.091, 0.18)	1960	1.37371e-06	""	frameshift_variant
PLIN4	pLOF	PLIN4.lof.hc.minus.19:4510639:C:T	19:4510639:C:T	1.59e-09	0.14 (0.091, 0.18)	1960	1.37371e-06	""	stop_gained
PLIN4	pLOF	PLIN4.lof.hc.minus.19:4508818:G:A	19:4508818:G:A	1.57e-09	0.14 (0.092, 0.18)	1956	6.86868e-06	""	stop_gained
PLIN4	pLOF	PLIN4.lof.hc.minus.19:4508908:G:A	19:4508908:G:A	1.57e-09	0.14 (0.092, 0.18)	1960	1.37371e-06	""	stop_gained
PLIN4	pLOF	PLIN4.lof.hc.minus.19:4512000:TC:T	19:4512000:TC:T	1.57e-09	0.14 (0.092, 0.18)	1960	1.37372e-06	""	frameshift_variant
PLIN4	pLOF	PLIN4.lof.hc.minus.19:4510971:CAG:C	19:4510971:CAG:C	1.56e-09	0.14 (0.092, 0.18)	1960	1.37371e-06	""	frameshift_variant
PLIN4	pLOF	PLIN4.lof.hc.minus.19:4511296:CT:C	19:4511296:CT:C	1.56e-09	0.14 (0.092, 0.18)	1949	2.19794e-05	""	frameshift_variant
PLIN4	pLOF	PLIN4.lof.hc.minus.19:4511574:TG:T	19:4511574:TG:T	1.56e-09	0.14 (0.092, 0.18)	1959	2.74747e-06	""	frameshift_variant
PLIN4	pLOF	PLIN4.lof.hc.minus.19:4510832:CCT:C	19:4510832:CCT:C	1.52e-09	0.14 (0.092, 0.18)	1959	2.74748e-06	""	frameshift_variant
PLIN4	pLOF	PLIN4.lof.hc.minus.19:4512731:G:GC	19:4512731:G:GC	1.5e-09	0.14 (0.092, 0.18)	1960	1.3931e-06	""	frameshift_variant
PLIN4	pLOF	PLIN4.lof.hc.minus.19:4512946:A:T	19:4512946:A:T	1.49e-09	0.14 (0.092, 0.18)	1960	1.37407e-06	""	stop_gained
PLIN4	pLOF	PLIN4.lof.hc.minus.19:4504932:G:A	19:4504932:G:A	1.47e-09	0.14 (0.092, 0.18)	1958	4.12116e-06	""	stop_gained
PLIN4	pLOF	PLIN4.lof.hc.minus.19:4511556:C:CA	19:4511556:C:CA	1.45e-09	0.14 (0.092, 0.18)	1960	1.37371e-06	""	frameshift_variant
PLIN4	pLOF	PLIN4.lof.hc.minus.19:4510829:GC:G	19:4510829:GC:G	1.44e-09	0.14 (0.092, 0.18)	1957	5.49484e-06	""	frameshift_variant
PLIN4	pLOF	PLIN4.lof.hc.minus.19:4513398:G:A	19:4513398:G:A	1.44e-09	0.14 (0.092, 0.18)	1959	2.74742e-06	rs775560282	stop_gained
PLIN4	pLOF	PLIN4.lof.hc.minus.19:4517553:C:A	19:4517553:C:A	1.41e-09	0.14 (0.092, 0.18)	1959	2.74742e-06	""	splice_donor_variant
PLIN4	pLOF	PLIN4.lof.hc.minus.19:4513424:GC:G	19:4513424:GC:G	1.33e-09	0.14 (0.092, 0.18)	1957	5.49485e-06	""	frameshift_variant
PLIN4	pLOF	PLIN4.lof.hc.minus.19:4510707:G:A	19:4510707:G:A	1.28e-09	0.14 (0.092, 0.18)	1959	2.74742e-06	""	stop_gained
PLIN4	pLOF	PLIN4.lof.hc.minus.19:4511311:GC:G	19:4511311:GC:G	1.17e-09	0.14 (0.093, 0.18)	1959	2.74746e-06	""	frameshift_variant
PLIN4	pLOF	PLIN4.lof.hc.minus.19:4510915:GC:G	19:4510915:GC:G	1.09e-09	0.14 (0.093, 0.18)	1955	8.2423e-06	rs780670817	frameshift_variant
PLIN1	pLOF+missense	PLIN1.lofcadd.hc.minus.15:89671546:A:G	15:89671546:A:G	8.67e-08	-0.086 (-0.12, -0.055)	3807	0.00125969	rs139271800	missense_variant
PLIN1	pLOF+missense	PLIN1.lofcadd.hc.minus.15:89667122:CTTCTGCAGGGT:C	15:89667122:CTTCTGCAGGGT:C	1.26e-10	-0.095 (-0.12, -0.066)	4527	0.000267884	rs750619494	frameshift_variant
PLIN1	pLOF+missense	PLIN1.lofcadd.hc.minus.15:89667182:C:T	15:89667182:C:T	8.25e-12	-0.1 (-0.13, -0.072)	4541	0.000247268	""	splice_acceptor_variant
PLIN1	pLOF+missense	PLIN1.lofcadd.hc.minus.15:89669499:C:T	15:89669499:C:T	4.54e-13	-0.11 (-0.13, -0.077)	4645	0.000103028	rs111807868	splice_donor_variant
PLIN1	pLOF+missense	PLIN1.lofcadd.hc.minus.15:89667656:TC:T	15:89667656:TC:T	2.44e-13	-0.11 (-0.14, -0.078)	4679	5.6323e-05	rs770137939	frameshift_variant
PLIN1	pLOF+missense	PLIN1.lofcadd.hc.minus.15:89671538:G:A	15:89671538:G:A	1.65e-13	-0.11 (-0.14, -0.079)	4644	0.000104402	rs150822845	stop_gained
PLIN1	pLOF+missense	PLIN1.lofcadd.hc.minus.15:89665596:C:T	15:89665596:C:T	1.5e-13	-0.11 (-0.14, -0.079)	4645	0.000105833	""	missense_variant
PLIN1	pLOF+missense	PLIN1.lofcadd.hc.minus.15:89673393:G:A	15:89673393:G:A	1.28e-13	-0.11 (-0.14, -0.079)	4688	4.39587e-05	""	missense_variant
PLIN1	pLOF+missense	PLIN1.lofcadd.hc.minus.15:89671493:G:T	15:89671493:G:T	1.25e-13	-0.11 (-0.14, -0.079)	4701	2.61005e-05	rs771178819	missense_variant
PLIN1	pLOF+missense	PLIN1.lofcadd.hc.minus.15:89669532:CG:C	15:89669532:CG:C	1.07e-13	-0.11 (-0.14, -0.08)	4708	1.64848e-05	""	frameshift_variant
PLIN1	pLOF+missense	PLIN1.lofcadd.hc.minus.15:89673302:G:C	15:89673302:G:C	1.02e-13	-0.11 (-0.14, -0.08)	4698	3.02216e-05	""	missense_variant
PLIN1	pLOF+missense	PLIN1.lofcadd.hc.minus.15:89673293:T:TTGCACAC	15:89673293:T:TTGCACAC	8.6e-14	-0.11 (-0.14, -0.08)	4715	6.86855e-06	""	frameshift_variant
PLIN1	pLOF+missense	PLIN1.lofcadd.hc.minus.15:89667089:C:T	15:89667089:C:T	8.34e-14	-0.11 (-0.14, -0.08)	4707	1.9232e-05	""	stop_gained
PLIN1	pLOF+missense	PLIN1.lofcadd.hc.minus.15:89673386:A:G	15:89673386:A:G	7.77e-14	-0.11 (-0.14, -0.08)	4715	6.86855e-06	""	missense_variant
PLIN1	pLOF+missense	PLIN1.lofcadd.hc.minus.15:89670076:G:A	15:89670076:G:A	7.64e-14	-0.11 (-0.14, -0.08)	4706	2.06056e-05	""	stop_gained
PLIN1	pLOF+missense	PLIN1.lofcadd.hc.minus.15:89673228:G:A	15:89673228:G:A	7.46e-14	-0.11 (-0.14, -0.08)	4718	2.74743e-06	rs765621707	missense_variant
PLIN1	pLOF+missense	PLIN1.lofcadd.hc.minus.15:89667776:C:T	15:89667776:C:T	6.78e-14	-0.11 (-0.14, -0.08)	4709	1.51108e-05	rs766996257	stop_gained
PLIN1	pLOF+missense	PLIN1.lofcadd.hc.minus.15:89673392:C:T	15:89673392:C:T	6.66e-14	-0.11 (-0.14, -0.08)	4711	1.23634e-05	rs558758115	missense_variant
PLIN1	pLOF+missense	PLIN1.lofcadd.hc.minus.15:89667777:C:T	15:89667777:C:T	6.49e-14	-0.11 (-0.14, -0.08)	4719	1.37371e-06	""	stop_gained
PLIN1	pLOF+missense	PLIN1.lofcadd.hc.minus.15:89670067:G:A	15:89670067:G:A	6.46e-14	-0.11 (-0.14, -0.08)	4716	5.49484e-06	rs560734936	stop_gained
PLIN1	pLOF+missense	PLIN1.lofcadd.hc.minus.15:89673377:G:A	15:89673377:G:A	6.35e-14	-0.11 (-0.14, -0.081)	4714	8.24226e-06	rs777510691	missense_variant
PLIN1	pLOF+missense	PLIN1.lofcadd.hc.minus.15:89669501:A:AG	15:89669501:A:AG	6.34e-14	-0.11 (-0.14, -0.08)	4719	1.37371e-06	""	frameshift_variant
PLIN1	pLOF+missense	PLIN1.lofcadd.hc.minus.15:89667105:A:C	15:89667105:A:C	6.2e-14	-0.11 (-0.14, -0.081)	4715	6.86855e-06	""	missense_variant
PLIN1	pLOF+missense	PLIN1.lofcadd.hc.minus.15:89673223:C:A	15:89673223:C:A	6.19e-14	-0.11 (-0.14, -0.081)	4717	4.12118e-06	""	missense_variant
PLIN1	pLOF+missense	PLIN1.lofcadd.hc.minus.15:89670219:A:G	15:89670219:A:G	6.16e-14	-0.11 (-0.14, -0.081)	4717	4.12113e-06	""	missense_variant
PLIN1	pLOF+missense	PLIN1.lofcadd.hc.minus.15:89669580:G:A	15:89669580:G:A	5.98e-14	-0.11 (-0.14, -0.081)	4717	4.12113e-06	""	stop_gained
PLIN1	pLOF+missense	PLIN1.lofcadd.hc.minus.15:89673227:C:T	15:89673227:C:T	5.94e-14	-0.11 (-0.14, -0.081)	4716	5.49484e-06	rs759763318	missense_variant
PLIN1	pLOF+missense	PLIN1.lofcadd.hc.minus.15:89670243:A:G	15:89670243:A:G	5.89e-14	-0.11 (-0.14, -0.081)	4708	1.64851e-05	rs775280056	missense_variant
PLIN1	pLOF+missense	PLIN1.lofcadd.hc.minus.15:89670015:A:C	15:89670015:A:C	5.85e-14	-0.11 (-0.14, -0.081)	4719	1.37371e-06	""	missense_variant
PLIN1	pLOF+missense	PLIN1.lofcadd.hc.minus.15:89671559:C:CT	15:89671559:C:CT	5.85e-14	-0.11 (-0.14, -0.081)	4719	1.37371e-06	""	frameshift_variant
PLIN1	pLOF+missense	PLIN1.lofcadd.hc.minus.15:89665591:T:G	15:89665591:T:G	5.73e-14	-0.11 (-0.14, -0.081)	4719	1.37371e-06	""	missense_variant
PLIN1	pLOF+missense	PLIN1.lofcadd.hc.minus.15:89669668:AG:A	15:89669668:AG:A	5.69e-14	-0.11 (-0.14, -0.081)	4718	2.74743e-06	""	frameshift_variant
PLIN1	pLOF+missense	PLIN1.lofcadd.hc.minus.15:89665593:T:C	15:89665593:T:C	5.67e-14	-0.11 (-0.14, -0.081)	4719	1.37371e-06	""	missense_variant
PLIN1	pLOF+missense	PLIN1.lofcadd.hc.minus.15:89673315:G:A	15:89673315:G:A	5.67e-14	-0.11 (-0.14, -0.081)	4719	1.37371e-06	rs764259587	missense_variant
PLIN1	pLOF+missense	PLIN1.lofcadd.hc.minus.15:89673329:G:C	15:89673329:G:C	5.67e-14	-0.11 (-0.14, -0.081)	4719	1.37371e-06	""	missense_variant
PLIN1	pLOF+missense	PLIN1.lofcadd.hc.minus.15:89669549:A:G	15:89669549:A:G	5.63e-14	-0.11 (-0.14, -0.081)	4718	2.74743e-06	""	missense_variant
PLIN1	pLOF+missense	PLIN1.lofcadd.hc.minus.15:89666938:G:A	15:89666938:G:A	5.61e-14	-0.11 (-0.14, -0.081)	4715	6.86855e-06	""	missense_variant
PLIN1	pLOF+missense	PLIN1.lofcadd.hc.minus.15:89670144:GC:G	15:89670144:GC:G	5.61e-14	-0.11 (-0.14, -0.081)	4719	1.37371e-06	""	frameshift_variant
PLIN1	pLOF+missense	PLIN1.lofcadd.hc.minus.15:89665623:A:T	15:89665623:A:T	5.59e-14	-0.11 (-0.14, -0.081)	4719	1.37371e-06	rs762746159	missense_variant
PLIN1	pLOF+missense	PLIN1.lofcadd.hc.minus.15:89667745:G:A	15:89667745:G:A	5.53e-14	-0.11 (-0.14, -0.081)	4672	6.59381e-05	rs8179070	missense_variant
PLIN1	pLOF+missense	PLIN1.lofcadd.hc.minus.15:89671494:G:T	15:89671494:G:T	5.41e-14	-0.11 (-0.14, -0.081)	4716	5.49485e-06	""	stop_gained
PLIN1	pLOF+missense	PLIN1.lofcadd.hc.minus.15:89666935:C:T	15:89666935:C:T	5.39e-14	-0.11 (-0.14, -0.081)	4719	1.37371e-06	""	splice_donor_variant
PLIN1	pLOF+missense	PLIN1.lofcadd.hc.minus.15:89667750:A:T	15:89667750:A:T	5.3e-14	-0.11 (-0.14, -0.081)	4718	2.74746e-06	""	missense_variant
PLIN1	pLOF+missense	PLIN1.lofcadd.hc.minus.15:89670227:CTTCAGCTCAGAAGCAA:C	15:89670227:CTTCAGCTCAGAAGCAA:C	5.2e-14	-0.11 (-0.14, -0.081)	4710	1.37377e-05	rs756613272	frameshift_variant
PLIN1	pLOF+missense	PLIN1.lofcadd.hc.minus.15:89670205:G:A	15:89670205:G:A	5.18e-14	-0.11 (-0.14, -0.081)	4710	1.37371e-05	rs749463650	missense_variant
PLIN1	pLOF+missense	PLIN1.lofcadd.hc.minus.15:89670174:A:C	15:89670174:A:C	5.12e-14	-0.11 (-0.14, -0.081)	4718	2.74742e-06	""	missense_variant
PLIN1	pLOF+missense	PLIN1.lofcadd.hc.minus.15:89667010:T:TA	15:89667010:T:TA	5.07e-14	-0.11 (-0.14, -0.081)	4719	1.37371e-06	""	stop_gained
PLIN1	pLOF+missense	PLIN1.lofcadd.hc.minus.15:89671488:AG:A	15:89671488:AG:A	4.96e-14	-0.11 (-0.14, -0.081)	4709	1.5111e-05	""	frameshift_variant
PLIN1	pLOF+missense	PLIN1.lofcadd.hc.minus.15:89667160:G:A	15:89667160:G:A	4.94e-14	-0.11 (-0.14, -0.081)	4717	4.12137e-06	""	stop_gained
PLIN1	pLOF+missense	PLIN1.lofcadd.hc.minus.15:89667684:TC:T	15:89667684:TC:T	4.94e-14	-0.11 (-0.14, -0.081)	4719	1.37371e-06	rs766358042	frameshift_variant
PLIN1	pLOF+missense	PLIN1.lofcadd.hc.minus.15:89667774:C:T	15:89667774:C:T	4.94e-14	-0.11 (-0.14, -0.081)	4706	2.06057e-05	rs760202809	missense_variant
PLIN1	pLOF+missense	PLIN1.lofcadd.hc.minus.15:89669985:TCTTC:T	15:89669985:TCTTC:T	4.91e-14	-0.11 (-0.14, -0.081)	4719	1.37371e-06	""	frameshift_variant
PLIN1	pLOF+missense	PLIN1.lofcadd.hc.minus.15:89666940:A:G	15:89666940:A:G	4.89e-14	-0.11 (-0.14, -0.081)	4719	1.37371e-06	""	missense_variant
PLIN1	pLOF+missense	PLIN1.lofcadd.hc.minus.15:89673236:G:C	15:89673236:G:C	4.89e-14	-0.11 (-0.14, -0.081)	4719	1.3743e-06	""	missense_variant
PLIN1	pLOF+missense	PLIN1.lofcadd.hc.minus.15:89665667:C:G	15:89665667:C:G	4.87e-14	-0.11 (-0.14, -0.081)	4719	1.37371e-06	""	missense_variant
PLIN1	pLOF+missense	PLIN1.lofcadd.hc.minus.15:89671482:CT:C	15:89671482:CT:C	4.82e-14	-0.11 (-0.14, -0.081)	4719	1.37371e-06	""	frameshift_variant
PLIN1	pLOF+missense	PLIN1.lofcadd.hc.minus.15:89671495:T:G	15:89671495:T:G	4.82e-14	-0.11 (-0.14, -0.081)	4720	1.37371e-06	""	missense_variant
PLIN1	pLOF+missense	PLIN1.lofcadd.hc.minus.15:89671498:T:G	15:89671498:T:G	4.82e-14	-0.11 (-0.14, -0.081)	4720	1.37371e-06	""	missense_variant
PLIN1	pLOF+missense	PLIN1.lofcadd.hc.minus.15:89673297:A:C	15:89673297:A:C	4.82e-14	-0.11 (-0.14, -0.081)	4720	1.37371e-06	""	missense_variant
PLIN1	pLOF+missense	PLIN1.lofcadd.hc.minus.15:89673365:C:T	15:89673365:C:T	4.82e-14	-0.11 (-0.14, -0.081)	4720	1.37371e-06	rs754924772	missense_variant
PLIN1	pLOF+missense	PLIN1.lofcadd.hc.minus.15:89673230:A:T	15:89673230:A:T	4.81e-14	-0.11 (-0.14, -0.081)	4719	1.37371e-06	""	missense_variant
PLIN1	pLOF+missense	PLIN1.lofcadd.hc.minus.15:89665587:C:A	15:89665587:C:A	4.77e-14	-0.11 (-0.14, -0.081)	4719	1.37371e-06	""	missense_variant
PLIN1	pLOF+missense	PLIN1.lofcadd.hc.minus.15:89666988:G:A	15:89666988:G:A	4.75e-14	-0.11 (-0.14, -0.081)	4719	1.37371e-06	rs8179072	missense_variant
PLIN1	pLOF+missense	PLIN1.lofcadd.hc.minus.15:89667757:G:A	15:89667757:G:A	4.72e-14	-0.11 (-0.14, -0.081)	4719	1.37371e-06	""	stop_gained
PLIN1	pLOF+missense	PLIN1.lofcadd.hc.minus.15:89666950:C:T	15:89666950:C:T	4.69e-14	-0.11 (-0.14, -0.081)	4719	1.37371e-06	""	missense_variant
PLIN1	pLOF+missense	PLIN1.lofcadd.hc.minus.15:89670111:AC:A	15:89670111:AC:A	4.69e-14	-0.11 (-0.14, -0.081)	4719	1.40144e-06	""	frameshift_variant
PLIN1	pLOF+missense	PLIN1.lofcadd.hc.minus.15:89667087:G:GC	15:89667087:G:GC	4.65e-14	-0.11 (-0.14, -0.081)	4713	9.6162e-06	""	frameshift_variant
PLIN1	pLOF+missense	PLIN1.lofcadd.hc.minus.15:89673228:G:T	15:89673228:G:T	4.65e-14	-0.11 (-0.14, -0.081)	4719	1.37372e-06	""	missense_variant
PLIN1	pLOF+missense	PLIN1.lofcadd.hc.minus.15:89673244:G:C	15:89673244:G:C	4.63e-14	-0.11 (-0.14, -0.081)	4719	1.37375e-06	""	missense_variant
PLIN1	pLOF+missense	PLIN1.lofcadd.hc.minus.15:89667161:A:AG	15:89667161:A:AG	4.62e-14	-0.11 (-0.14, -0.081)	4719	1.37371e-06	""	frameshift_variant
PLIN1	pLOF+missense	PLIN1.lofcadd.hc.minus.15:89671488:A:AG	15:89671488:A:AG	4.6e-14	-0.11 (-0.14, -0.081)	4719	1.37377e-06	""	frameshift_variant
PLIN1	pLOF+missense	PLIN1.lofcadd.hc.minus.15:89673382:CT:C	15:89673382:CT:C	4.6e-14	-0.11 (-0.14, -0.081)	4719	1.37371e-06	""	frameshift_variant
PLIN1	pLOF+missense	PLIN1.lofcadd.hc.minus.15:89665642:T:C	15:89665642:T:C	4.57e-14	-0.11 (-0.14, -0.081)	4719	1.37371e-06	""	missense_variant
PLIN1	pLOF+missense	PLIN1.lofcadd.hc.minus.15:89670229:T:G	15:89670229:T:G	4.57e-14	-0.11 (-0.14, -0.081)	4719	1.3738e-06	""	missense_variant
PLIN1	pLOF+missense	PLIN1.lofcadd.hc.minus.15:89665687:G:A	15:89665687:G:A	4.56e-14	-0.11 (-0.14, -0.081)	4690	6.73118e-05	rs780710485	missense_variant
PLIN1	pLOF+missense	PLIN1.lofcadd.hc.minus.15:89666985:A:G	15:89666985:A:G	4.48e-14	-0.11 (-0.14, -0.081)	4719	1.37371e-06	""	missense_variant
PLIN1	pLOF+missense	PLIN1.lofcadd.hc.minus.15:89665617:C:A	15:89665617:C:A	4.45e-14	-0.11 (-0.14, -0.081)	4690	4.12113e-05	""	missense_variant
PLIN1	pLOF+missense	PLIN1.lofcadd.hc.minus.15:89665660:C:G	15:89665660:C:G	4.32e-14	-0.11 (-0.14, -0.081)	4719	1.37373e-06	""	missense_variant
PLIN1	pLOF+missense	PLIN1.lofcadd.hc.minus.15:89671510:A:C	15:89671510:A:C	4.26e-14	-0.11 (-0.14, -0.081)	4718	2.74742e-06	""	missense_variant
PLIN1	pLOF+missense	PLIN1.lofcadd.hc.minus.15:89673213:G:T	15:89673213:G:T	4.26e-14	-0.11 (-0.14, -0.081)	4719	1.37371e-06	""	missense_variant
PLIN1	pLOF+missense	PLIN1.lofcadd.hc.minus.15:89671541:A:G	15:89671541:A:G	4.25e-14	-0.11 (-0.14, -0.081)	4719	1.37371e-06	""	missense_variant
PLIN1	pLOF+missense	PLIN1.lofcadd.hc.minus.15:89673272:T:C	15:89673272:T:C	4.24e-14	-0.11 (-0.14, -0.081)	4718	2.74742e-06	""	missense_variant
PLIN1	pLOF+missense	PLIN1.lofcadd.hc.minus.15:89671499:G:A	15:89671499:G:A	4.1e-14	-0.11 (-0.14, -0.081)	4719	1.37371e-06	""	stop_gained
PLIN1	pLOF+missense	PLIN1.lofcadd.hc.minus.15:89673363:T:G	15:89673363:T:G	4.05e-14	-0.11 (-0.14, -0.081)	4712	1.09897e-05	""	missense_variant
PLIN1	pLOF+missense	PLIN1.lofcadd.hc.minus.15:89673233:AC:A	15:89673233:AC:A	3.95e-14	-0.11 (-0.14, -0.081)	4719	1.37371e-06	""	frameshift_variant
PLIN1	pLOF+missense	PLIN1.lofcadd.hc.minus.15:89665660:C:T	15:89665660:C:T	3.86e-14	-0.11 (-0.14, -0.081)	4715	6.86857e-06	""	missense_variant
PLIN1	pLOF+missense	PLIN1.lofcadd.hc.minus.15:89673374:A:G	15:89673374:A:G	3.86e-14	-0.11 (-0.14, -0.081)	4719	1.37371e-06	""	missense_variant
PLIN1	pLOF+missense	PLIN1.lofcadd.hc.minus.15:89673287:T:C	15:89673287:T:C	3.83e-14	-0.11 (-0.14, -0.081)	4715	6.86857e-06	rs760198717	missense_variant
PLIN1	pLOF+missense	PLIN1.lofcadd.hc.minus.15:89670165:G:A	15:89670165:G:A	3.82e-14	-0.11 (-0.14, -0.082)	4704	2.19794e-05	""	missense_variant
PLIN1	pLOF+missense	PLIN1.lofcadd.hc.minus.15:89673212:T:G	15:89673212:T:G	3.77e-14	-0.11 (-0.14, -0.081)	4716	5.49485e-06	""	missense_variant
PLIN1	pLOF+missense	PLIN1.lofcadd.hc.minus.15:89665667:C:A	15:89665667:C:A	3.75e-14	-0.11 (-0.14, -0.081)	4719	1.37371e-06	""	missense_variant
PLIN1	pLOF+missense	PLIN1.lofcadd.hc.minus.15:89670211:G:A	15:89670211:G:A	3.7e-14	-0.11 (-0.14, -0.082)	4708	1.64845e-05	rs760703980	missense_variant
PLIN1	pLOF+missense	PLIN1.lofcadd.hc.minus.15:89673392:C:G	15:89673392:C:G	3.58e-14	-0.11 (-0.14, -0.082)	4719	1.37374e-06	""	missense_variant
PLIN1	pLOF+missense	PLIN1.lofcadd.hc.minus.15:89671502:G:A	15:89671502:G:A	3.57e-14	-0.11 (-0.14, -0.082)	4654	9.20385e-05	rs751041855	missense_variant
PLIN1	pLOF+missense	PLIN1.lofcadd.hc.minus.15:89667779:C:G	15:89667779:C:G	3.43e-14	-0.11 (-0.14, -0.082)	4718	2.74742e-06	rs775457374	missense_variant
PLIN1	pLOF+missense	PLIN1.lofcadd.hc.minus.15:89665671:C:T	15:89665671:C:T	3.36e-14	-0.11 (-0.14, -0.082)	4715	6.86855e-06	""	missense_variant
PLIN1	pLOF+missense	PLIN1.lofcadd.hc.minus.15:89665632:T:A	15:89665632:T:A	3.13e-14	-0.11 (-0.14, -0.082)	4712	1.09897e-05	""	missense_variant
PLIN1	pLOF+missense	PLIN1.lofcadd.hc.minus.15:89665659:T:C	15:89665659:T:C	3.1e-14	-0.11 (-0.14, -0.082)	4718	2.74742e-06	""	missense_variant
PLIN1	pLOF+missense	PLIN1.lofcadd.hc.minus.15:89673344:T:A	15:89673344:T:A	3.07e-14	-0.11 (-0.14, -0.082)	4717	4.12113e-06	""	missense_variant
PLIN1	pLOF+missense	PLIN1.lofcadd.hc.minus.15:89673353:C:A	15:89673353:C:A	2.12e-14	-0.11 (-0.14, -0.083)	4665	7.5554e-05	rs140081686	missense_variant
PLIN1	pLOF+missense	PLIN1.lofcadd.hc.minus.15:89666937:G:A	15:89666937:G:A	2.07e-14	-0.11 (-0.14, -0.083)	4687	4.53324e-05	rs752807112	missense_variant
PLIN1	pLOF+missense	PLIN1.lofcadd.hc.minus.15:89665596:C:G	15:89665596:C:G	5.62e-15	-0.12 (-0.14, -0.087)	4521	0.000273426	rs746427650	missense_variant
PLIN1	pLOF+missense	PLIN1.lofcadd.hc.minus.15:89673239:T:C	15:89673239:T:C	5.25e-15	-0.11 (-0.14, -0.086)	4658	8.517e-05	rs200212820	missense_variant
PLIN1	pLOF+missense	PLIN1.lofcadd.hc.minus.15:89673236:G:A	15:89673236:G:A	4.25e-15	-0.12 (-0.14, -0.087)	4565	0.000214299	rs146569237	missense_variant
PLIN1	pLOF+missense	PLIN1.lofcadd.hc.minus.15:89673215:G:A	15:89673215:G:A	4.05e-17	-0.16 (-0.2, -0.13)	2625	0.00293013	rs150004289	missense_variant
PLIN1	pLOF	PLIN1.lof.hc.minus.15:89667122:CTTCTGCAGGGT:C	15:89667122:CTTCTGCAGGGT:C	1.05e-12	-0.32 (-0.41, -0.23)	487	0.000267884	rs750619494	frameshift_variant
PLIN1	pLOF	PLIN1.lof.hc.minus.15:89667182:C:T	15:89667182:C:T	1.69e-16	-0.36 (-0.45, -0.28)	502	0.000247268	""	splice_acceptor_variant
PLIN1	pLOF	PLIN1.lof.hc.minus.15:89669499:C:T	15:89669499:C:T	1.09e-18	-0.36 (-0.43, -0.28)	606	0.000103028	rs111807868	splice_donor_variant
PLIN1	pLOF	PLIN1.lof.hc.minus.15:89667656:TC:T	15:89667656:TC:T	6.47e-19	-0.35 (-0.43, -0.27)	640	5.6323e-05	rs770137939	frameshift_variant
PLIN1	pLOF	PLIN1.lof.hc.minus.15:89669532:CG:C	15:89669532:CG:C	1.6e-19	-0.35 (-0.42, -0.27)	669	1.64848e-05	""	frameshift_variant
PLIN1	pLOF	PLIN1.lof.hc.minus.15:89673293:T:TTGCACAC	15:89673293:T:TTGCACAC	1.08e-19	-0.35 (-0.42, -0.27)	676	6.86855e-06	""	frameshift_variant
PLIN1	pLOF	PLIN1.lof.hc.minus.15:89667089:C:T	15:89667089:C:T	8.88e-20	-0.35 (-0.42, -0.27)	667	1.9232e-05	""	stop_gained
PLIN1	pLOF	PLIN1.lof.hc.minus.15:89667777:C:T	15:89667777:C:T	5.24e-20	-0.35 (-0.42, -0.27)	680	1.37371e-06	""	stop_gained
PLIN1	pLOF	PLIN1.lof.hc.minus.15:89670076:G:A	15:89670076:G:A	4.99e-20	-0.35 (-0.43, -0.28)	667	2.06056e-05	""	stop_gained
PLIN1	pLOF	PLIN1.lof.hc.minus.15:89669501:A:AG	15:89669501:A:AG	4.85e-20	-0.35 (-0.42, -0.27)	680	1.37371e-06	""	frameshift_variant
PLIN1	pLOF	PLIN1.lof.hc.minus.15:89670067:G:A	15:89670067:G:A	4.52e-20	-0.35 (-0.42, -0.28)	677	5.49484e-06	rs560734936	stop_gained
PLIN1	pLOF	PLIN1.lof.hc.minus.15:89667776:C:T	15:89667776:C:T	3.89e-20	-0.35 (-0.43, -0.28)	670	1.51108e-05	rs766996257	stop_gained
PLIN1	pLOF	PLIN1.lof.hc.minus.15:89671559:C:CT	15:89671559:C:CT	3.77e-20	-0.35 (-0.42, -0.28)	680	1.37371e-06	""	frameshift_variant
PLIN1	pLOF	PLIN1.lof.hc.minus.15:89669580:G:A	15:89669580:G:A	3.7e-20	-0.35 (-0.43, -0.28)	678	4.12113e-06	""	stop_gained
PLIN1	pLOF	PLIN1.lof.hc.minus.15:89671538:G:A	15:89671538:G:A	3.37e-20	-0.37 (-0.45, -0.29)	605	0.000104402	rs150822845	stop_gained
PLIN1	pLOF	PLIN1.lof.hc.minus.15:89669668:AG:A	15:89669668:AG:A	3.29e-20	-0.35 (-0.43, -0.28)	679	2.74743e-06	""	frameshift_variant
PLIN1	pLOF	PLIN1.lof.hc.minus.15:89670144:GC:G	15:89670144:GC:G	3.29e-20	-0.35 (-0.42, -0.28)	680	1.37371e-06	""	frameshift_variant
PLIN1	pLOF	PLIN1.lof.hc.minus.15:89666935:C:T	15:89666935:C:T	2.9e-20	-0.35 (-0.43, -0.28)	680	1.37371e-06	""	splice_donor_variant
PLIN1	pLOF	PLIN1.lof.hc.minus.15:89671494:G:T	15:89671494:G:T	2.57e-20	-0.35 (-0.43, -0.28)	677	5.49485e-06	""	stop_gained
PLIN1	pLOF	PLIN1.lof.hc.minus.15:89667010:T:TA	15:89667010:T:TA	2.38e-20	-0.35 (-0.43, -0.28)	680	1.37371e-06	""	stop_gained
PLIN1	pLOF	PLIN1.lof.hc.minus.15:89667684:TC:T	15:89667684:TC:T	2.19e-20	-0.35 (-0.43, -0.28)	680	1.37371e-06	rs766358042	frameshift_variant
PLIN1	pLOF	PLIN1.lof.hc.minus.15:89669985:TCTTC:T	15:89669985:TCTTC:T	2.15e-20	-0.35 (-0.43, -0.28)	680	1.37371e-06	""	frameshift_variant
PLIN1	pLOF	PLIN1.lof.hc.minus.15:89671482:CT:C	15:89671482:CT:C	2.03e-20	-0.35 (-0.43, -0.28)	680	1.37371e-06	""	frameshift_variant
PLIN1	pLOF	PLIN1.lof.hc.minus.15:89667160:G:A	15:89667160:G:A	2e-20	-0.35 (-0.43, -0.28)	678	4.12137e-06	""	stop_gained
PLIN1	pLOF	PLIN1.lof.hc.minus.15:89667757:G:A	15:89667757:G:A	1.89e-20	-0.35 (-0.43, -0.28)	680	1.37371e-06	""	stop_gained
PLIN1	pLOF	PLIN1.lof.hc.minus.15:89670111:AC:A	15:89670111:AC:A	1.86e-20	-0.35 (-0.43, -0.28)	680	1.40144e-06	""	frameshift_variant
PLIN1	pLOF	PLIN1.lof.hc.minus.15:89667161:A:AG	15:89667161:A:AG	1.77e-20	-0.35 (-0.43, -0.28)	680	1.37371e-06	""	frameshift_variant
PLIN1	pLOF	PLIN1.lof.hc.minus.15:89671488:A:AG	15:89671488:A:AG	1.74e-20	-0.35 (-0.43, -0.28)	680	1.37377e-06	""	frameshift_variant
PLIN1	pLOF	PLIN1.lof.hc.minus.15:89673382:CT:C	15:89673382:CT:C	1.74e-20	-0.35 (-0.43, -0.28)	680	1.37371e-06	""	frameshift_variant
PLIN1	pLOF	PLIN1.lof.hc.minus.15:89670227:CTTCAGCTCAGAAGCAA:C	15:89670227:CTTCAGCTCAGAAGCAA:C	1.72e-20	-0.36 (-0.43, -0.28)	671	1.37377e-05	rs756613272	frameshift_variant
PLIN1	pLOF	PLIN1.lof.hc.minus.15:89671488:AG:A	15:89671488:AG:A	1.42e-20	-0.36 (-0.43, -0.28)	670	1.5111e-05	""	frameshift_variant
PLIN1	pLOF	PLIN1.lof.hc.minus.15:89667087:G:GC	15:89667087:G:GC	1.38e-20	-0.36 (-0.43, -0.28)	674	9.6162e-06	""	frameshift_variant
PLIN1	pLOF	PLIN1.lof.hc.minus.15:89671499:G:A	15:89671499:G:A	1.21e-20	-0.35 (-0.43, -0.28)	680	1.37371e-06	""	stop_gained
PLIN1	pLOF	PLIN1.lof.hc.minus.15:89673233:AC:A	15:89673233:AC:A	1.07e-20	-0.35 (-0.43, -0.28)	680	1.37371e-06	""	frameshift_variant
PDE3B	pLOF	PDE3B.lof.hc.minus.11:14843853:C:T	11:14843853:C:T	0.000499	-0.21 (-0.33, -0.092)	266	0.00104127	rs150090666	stop_gained
PDE3B	pLOF	PDE3B.lof.hc.minus.11:14832818:TATC:T	11:14832818:TATC:T	8.47e-17	-0.26 (-0.32, -0.2)	1015	6.86959e-06	""	stop_gained
PDE3B	pLOF	PDE3B.lof.hc.minus.11:14644396:G:A	11:14644396:G:A	7.84e-17	-0.26 (-0.32, -0.2)	1008	1.64845e-05	rs766545770	stop_gained
PDE3B	pLOF	PDE3B.lof.hc.minus.11:14819171:CT:C	11:14819171:CT:C	7.36e-17	-0.26 (-0.32, -0.2)	1012	1.09897e-05	""	frameshift_variant
PDE3B	pLOF	PDE3B.lof.hc.minus.11:14867619:T:A	11:14867619:T:A	5.73e-17	-0.26 (-0.32, -0.2)	1006	1.92319e-05	""	stop_gained
PDE3B	pLOF	PDE3B.lof.hc.minus.11:14644415:G:GT	11:14644415:G:GT	5.26e-17	-0.26 (-0.32, -0.2)	1012	1.099e-05	""	frameshift_variant
PDE3B	pLOF	PDE3B.lof.hc.minus.11:14861367:G:T	11:14861367:G:T	4.26e-17	-0.26 (-0.32, -0.2)	1008	1.64846e-05	""	splice_donor_variant
PDE3B	pLOF	PDE3B.lof.hc.minus.11:14835097:T:C	11:14835097:T:C	3.76e-17	-0.26 (-0.32, -0.2)	1016	5.49485e-06	""	splice_donor_variant
PDE3B	pLOF	PDE3B.lof.hc.minus.11:14804027:AC:A	11:14804027:AC:A	3.48e-17	-0.26 (-0.32, -0.2)	1019	1.37371e-06	""	frameshift_variant
PDE3B	pLOF	PDE3B.lof.hc.minus.11:14789132:TC:T	11:14789132:TC:T	3.44e-17	-0.26 (-0.32, -0.2)	1019	1.37372e-06	""	frameshift_variant
PDE3B	pLOF	PDE3B.lof.hc.minus.11:14819154:GA:G	11:14819154:GA:G	3.41e-17	-0.26 (-0.32, -0.2)	1017	4.12114e-06	""	frameshift_variant
PDE3B	pLOF	PDE3B.lof.hc.minus.11:14803982:TA:T	11:14803982:TA:T	3.37e-17	-0.26 (-0.32, -0.2)	1019	1.37372e-06	""	frameshift_variant
PDE3B	pLOF	PDE3B.lof.hc.minus.11:14831639:G:C	11:14831639:G:C	3.3e-17	-0.26 (-0.32, -0.2)	1018	2.74743e-06	""	splice_acceptor_variant
PDE3B	pLOF	PDE3B.lof.hc.minus.11:14830764:CAG:C	11:14830764:CAG:C	3.15e-17	-0.27 (-0.33, -0.2)	995	3.57164e-05	""	frameshift_variant
PDE3B	pLOF	PDE3B.lof.hc.minus.11:14644930:AG:A	11:14644930:AG:A	3.11e-17	-0.26 (-0.32, -0.2)	1018	2.74742e-06	""	frameshift_variant
PDE3B	pLOF	PDE3B.lof.hc.minus.11:14818245:C:CT	11:14818245:C:CT	3.1e-17	-0.26 (-0.32, -0.2)	1019	1.37371e-06	""	frameshift_variant
PDE3B	pLOF	PDE3B.lof.hc.minus.11:14831769:CTCAG:C	11:14831769:CTCAG:C	3.1e-17	-0.26 (-0.32, -0.2)	1019	1.37371e-06	""	frameshift_variant
PDE3B	pLOF	PDE3B.lof.hc.minus.11:14867658:G:A	11:14867658:G:A	3.06e-17	-0.26 (-0.32, -0.2)	1019	1.37371e-06	""	stop_gained
PDE3B	pLOF	PDE3B.lof.hc.minus.11:14789136:C:T	11:14789136:C:T	3.02e-17	-0.26 (-0.32, -0.2)	1019	1.37371e-06	""	stop_gained
PDE3B	pLOF	PDE3B.lof.hc.minus.11:14832742:AG:A	11:14832742:AG:A	3.02e-17	-0.26 (-0.32, -0.2)	1019	1.37383e-06	""	frameshift_variant
PDE3B	pLOF	PDE3B.lof.hc.minus.11:14644802:GC:G	11:14644802:GC:G	3e-17	-0.26 (-0.32, -0.2)	1016	5.49671e-06	rs779289276	frameshift_variant
PDE3B	pLOF	PDE3B.lof.hc.minus.11:14644925:GA:G	11:14644925:GA:G	2.98e-17	-0.26 (-0.32, -0.2)	1019	1.37372e-06	""	frameshift_variant
PDE3B	pLOF	PDE3B.lof.hc.minus.11:14861332:G:A	11:14861332:G:A	2.97e-17	-0.26 (-0.32, -0.2)	1019	1.37371e-06	""	stop_gained
PDE3B	pLOF	PDE3B.lof.hc.minus.11:14804036:GTC:G	11:14804036:GTC:G	2.94e-17	-0.26 (-0.32, -0.2)	1018	2.74743e-06	""	frameshift_variant
PDE3B	pLOF	PDE3B.lof.hc.minus.11:14786634:CT:C	11:14786634:CT:C	2.93e-17	-0.26 (-0.32, -0.2)	1019	1.37371e-06	""	frameshift_variant
PDE3B	pLOF	PDE3B.lof.hc.minus.11:14831659:TG:T	11:14831659:TG:T	2.91e-17	-0.26 (-0.32, -0.2)	1019	1.37371e-06	""	frameshift_variant
PDE3B	pLOF	PDE3B.lof.hc.minus.11:14644795:GC:G	11:14644795:GC:G	2.86e-17	-0.26 (-0.32, -0.2)	1015	6.87087e-06	""	frameshift_variant
PDE3B	pLOF	PDE3B.lof.hc.minus.11:14843825:A:G	11:14843825:A:G	2.85e-17	-0.26 (-0.32, -0.2)	1019	1.37371e-06	""	splice_acceptor_variant
PDE3B	pLOF	PDE3B.lof.hc.minus.11:14830838:C:T	11:14830838:C:T	2.8e-17	-0.26 (-0.32, -0.2)	1019	1.37371e-06	""	stop_gained
PDE3B	pLOF	PDE3B.lof.hc.minus.11:14771984:T:A	11:14771984:T:A	2.73e-17	-0.26 (-0.32, -0.2)	1019	1.37476e-06	""	stop_gained
PDE3B	pLOF	PDE3B.lof.hc.minus.11:14644270:T:TC	11:14644270:T:TC	2.66e-17	-0.26 (-0.32, -0.2)	1019	1.37371e-06	""	frameshift_variant
PDE3B	pLOF	PDE3B.lof.hc.minus.11:14818244:TCTAA:T	11:14818244:TCTAA:T	2.57e-17	-0.26 (-0.32, -0.2)	1019	1.37371e-06	""	frameshift_variant
PDE3B	pLOF	PDE3B.lof.hc.minus.11:14867573:CA:C	11:14867573:CA:C	2.54e-17	-0.26 (-0.32, -0.2)	1019	1.37375e-06	""	frameshift_variant
PDE3B	pLOF	PDE3B.lof.hc.minus.11:14644636:CA:C	11:14644636:CA:C	2.53e-17	-0.26 (-0.32, -0.2)	1019	1.37378e-06	""	frameshift_variant
PDE3B	pLOF	PDE3B.lof.hc.minus.11:14843951:C:G	11:14843951:C:G	2.49e-17	-0.26 (-0.32, -0.2)	1019	1.37372e-06	""	stop_gained
PDE3B	pLOF	PDE3B.lof.hc.minus.11:14830835:C:T	11:14830835:C:T	2.47e-17	-0.27 (-0.33, -0.2)	1006	1.92319e-05	""	stop_gained
PDE3B	pLOF	PDE3B.lof.hc.minus.11:14831757:TC:T	11:14831757:TC:T	2.45e-17	-0.26 (-0.32, -0.2)	1019	1.37371e-06	""	frameshift_variant
PDE3B	pLOF	PDE3B.lof.hc.minus.11:14644196:C:T	11:14644196:C:T	2.42e-17	-0.26 (-0.32, -0.2)	1019	1.37371e-06	""	stop_gained
PDE3B	pLOF	PDE3B.lof.hc.minus.11:14644601:T:TG	11:14644601:T:TG	2.42e-17	-0.26 (-0.32, -0.2)	1019	1.37371e-06	""	frameshift_variant
PDE3B	pLOF	PDE3B.lof.hc.minus.11:14831639:G:T	11:14831639:G:T	2.37e-17	-0.26 (-0.32, -0.2)	1019	1.37372e-06	""	splice_acceptor_variant
PDE3B	pLOF	PDE3B.lof.hc.minus.11:14861313:C:T	11:14861313:C:T	2.33e-17	-0.26 (-0.32, -0.2)	1019	2.74742e-06	""	stop_gained
PDE3B	pLOF	PDE3B.lof.hc.minus.11:14831729:TG:T	11:14831729:TG:T	2.32e-17	-0.26 (-0.32, -0.2)	1019	1.37371e-06	""	frameshift_variant
PDE3B	pLOF	PDE3B.lof.hc.minus.11:14644534:G:A	11:14644534:G:A	2.31e-17	-0.26 (-0.32, -0.2)	1019	1.37371e-06	""	stop_gained
PDE3B	pLOF	PDE3B.lof.hc.minus.11:14819165:C:A	11:14819165:C:A	2.27e-17	-0.26 (-0.32, -0.2)	1019	1.37371e-06	""	stop_gained
PDE3B	pLOF	PDE3B.lof.hc.minus.11:14859176:T:G	11:14859176:T:G	2.26e-17	-0.26 (-0.32, -0.2)	1019	1.37371e-06	""	stop_gained
PDE3B	pLOF	PDE3B.lof.hc.minus.11:14819134:A:G	11:14819134:A:G	2.23e-17	-0.26 (-0.32, -0.2)	1017	4.12115e-06	""	splice_acceptor_variant
PDE3B	pLOF	PDE3B.lof.hc.minus.11:14867759:G:T	11:14867759:G:T	2.23e-17	-0.26 (-0.32, -0.2)	1019	1.37372e-06	""	splice_donor_variant
PDE3B	pLOF	PDE3B.lof.hc.minus.11:14830697:G:A	11:14830697:G:A	2.18e-17	-0.26 (-0.33, -0.2)	1016	5.49496e-06	""	splice_acceptor_variant
PDE3B	pLOF	PDE3B.lof.hc.minus.11:14834958:A:T	11:14834958:A:T	2.18e-17	-0.26 (-0.32, -0.2)	1019	1.37372e-06	""	splice_acceptor_variant
PDE3B	pLOF	PDE3B.lof.hc.minus.11:14645038:TA:T	11:14645038:TA:T	2.17e-17	-0.26 (-0.32, -0.2)	1020	1.37371e-06	""	frameshift_variant
PDE3B	pLOF	PDE3B.lof.hc.minus.11:14803943:G:C	11:14803943:G:C	2.17e-17	-0.26 (-0.32, -0.2)	1020	1.37371e-06	""	splice_acceptor_variant
PDE3B	pLOF	PDE3B.lof.hc.minus.11:14832827:A:AT	11:14832827:A:AT	2.14e-17	-0.26 (-0.33, -0.2)	1015	6.86964e-06	""	frameshift_variant
PDE3B	pLOF	PDE3B.lof.hc.minus.11:14644141:G:GC	11:14644141:G:GC	2.13e-17	-0.26 (-0.32, -0.2)	1018	2.74758e-06	rs752471500	frameshift_variant
PDE3B	pLOF	PDE3B.lof.hc.minus.11:14644141:GC:G	11:14644141:GC:G	2.11e-17	-0.26 (-0.33, -0.2)	1017	4.12137e-06	""	frameshift_variant
PDE3B	pLOF	PDE3B.lof.hc.minus.11:14645048:G:T	11:14645048:G:T	2.07e-17	-0.26 (-0.32, -0.2)	1019	2.74743e-06	""	stop_gained
PDE3B	pLOF	PDE3B.lof.hc.minus.11:14830728:C:A	11:14830728:C:A	2.07e-17	-0.26 (-0.32, -0.2)	1019	1.37371e-06	""	stop_gained
PDE3B	pLOF	PDE3B.lof.hc.minus.11:14818254:C:T	11:14818254:C:T	2.06e-17	-0.26 (-0.32, -0.2)	1019	1.37371e-06	rs753164448	stop_gained
PDE3B	pLOF	PDE3B.lof.hc.minus.11:14844028:T:G	11:14844028:T:G	2.05e-17	-0.26 (-0.33, -0.2)	1018	2.74742e-06	""	splice_donor_variant
PDE3B	pLOF	PDE3B.lof.hc.minus.11:14867549:T:TG	11:14867549:T:TG	2.05e-17	-0.26 (-0.32, -0.2)	1019	1.37371e-06	""	frameshift_variant
PDE3B	pLOF	PDE3B.lof.hc.minus.11:14644531:G:A	11:14644531:G:A	2.04e-17	-0.26 (-0.33, -0.2)	1018	2.74742e-06	""	stop_gained
PDE3B	pLOF	PDE3B.lof.hc.minus.11:14786554:AT:A	11:14786554:AT:A	2.02e-17	-0.26 (-0.33, -0.2)	1019	1.37391e-06	""	frameshift_variant
PDE3B	pLOF	PDE3B.lof.hc.minus.11:14832831:C:CT	11:14832831:C:CT	2e-17	-0.26 (-0.33, -0.2)	1019	1.37393e-06	""	frameshift_variant
PDE3B	pLOF	PDE3B.lof.hc.minus.11:14834959:G:T	11:14834959:G:T	1.95e-17	-0.26 (-0.33, -0.2)	1015	6.86862e-06	rs770059041	splice_acceptor_variant
PDE3B	pLOF	PDE3B.lof.hc.minus.11:14644395:G:A	11:14644395:G:A	1.9e-17	-0.26 (-0.33, -0.2)	1019	1.37372e-06	""	stop_gained
PDE3B	pLOF	PDE3B.lof.hc.minus.11:14803942:A:T	11:14803942:A:T	1.86e-17	-0.26 (-0.33, -0.2)	1019	1.37371e-06	""	splice_acceptor_variant
PDE3B	pLOF	PDE3B.lof.hc.minus.11:14818356:C:T	11:14818356:C:T	1.76e-17	-0.26 (-0.33, -0.2)	1019	1.37371e-06	""	stop_gained
PDE3B	pLOF	PDE3B.lof.hc.minus.11:14644560:AC:A	11:14644560:AC:A	1.74e-17	-0.26 (-0.33, -0.2)	1019	1.37386e-06	""	frameshift_variant
PDE3B	pLOF	PDE3B.lof.hc.minus.11:14832809:GA:G	11:14832809:GA:G	1.74e-17	-0.26 (-0.33, -0.2)	1019	1.37378e-06	""	frameshift_variant
PDE3B	pLOF	PDE3B.lof.hc.minus.11:14644904:C:T	11:14644904:C:T	1.72e-17	-0.26 (-0.33, -0.2)	1018	2.74742e-06	""	stop_gained
PDE3B	pLOF	PDE3B.lof.hc.minus.11:14830773:AAGAC:A	11:14830773:AAGAC:A	1.72e-17	-0.26 (-0.33, -0.2)	1018	2.74743e-06	""	frameshift_variant
PDE3B	pLOF	PDE3B.lof.hc.minus.11:14831649:G:T	11:14831649:G:T	1.71e-17	-0.26 (-0.33, -0.2)	1019	1.37372e-06	""	stop_gained
PDE3B	pLOF	PDE3B.lof.hc.minus.11:14771988:G:T	11:14771988:G:T	1.66e-17	-0.26 (-0.33, -0.2)	1019	1.37539e-06	""	splice_donor_variant
PDE3B	pLOF	PDE3B.lof.hc.minus.11:14644582:G:A	11:14644582:G:A	1.64e-17	-0.26 (-0.33, -0.2)	1019	1.37371e-06	""	stop_gained
PDE3B	pLOF	PDE3B.lof.hc.minus.11:14831689:C:A	11:14831689:C:A	1.64e-17	-0.26 (-0.33, -0.2)	1019	1.37371e-06	""	stop_gained
PDE3B	pLOF	PDE3B.lof.hc.minus.11:14786526:AC:A	11:14786526:AC:A	1.62e-17	-0.26 (-0.33, -0.2)	1019	1.37385e-06	""	frameshift_variant
PDE3B	pLOF	PDE3B.lof.hc.minus.11:14803958:TA:T	11:14803958:TA:T	1.61e-17	-0.27 (-0.33, -0.2)	1018	2.74749e-06	""	frameshift_variant
PDE3B	pLOF	PDE3B.lof.hc.minus.11:14803967:CT:C	11:14803967:CT:C	1.58e-17	-0.26 (-0.33, -0.2)	1019	1.37371e-06	""	frameshift_variant
PDE3B	pLOF	PDE3B.lof.hc.minus.11:14644095:ACG:A	11:14644095:ACG:A	1.56e-17	-0.27 (-0.33, -0.2)	1014	8.24228e-06	""	frameshift_variant
PDE3B	pLOF	PDE3B.lof.hc.minus.11:14644602:G:A	11:14644602:G:A	1.54e-17	-0.27 (-0.33, -0.2)	1019	1.37371e-06	""	stop_gained
PDE3B	pLOF	PDE3B.lof.hc.minus.11:14861367:G:GT	11:14861367:G:GT	1.45e-17	-0.27 (-0.33, -0.2)	1018	2.74751e-06	""	splice_donor_variant
PDE3B	pLOF	PDE3B.lof.hc.minus.11:14831679:G:T	11:14831679:G:T	1.44e-17	-0.27 (-0.33, -0.2)	1018	2.74742e-06	""	stop_gained
PDE3B	pLOF	PDE3B.lof.hc.minus.11:14861232:G:T	11:14861232:G:T	1.44e-17	-0.27 (-0.33, -0.2)	1019	1.37371e-06	""	stop_gained
PDE3B	pLOF	PDE3B.lof.hc.minus.11:14803943:G:T	11:14803943:G:T	1.42e-17	-0.27 (-0.33, -0.2)	1019	1.37371e-06	""	splice_acceptor_variant
PDE3B	pLOF	PDE3B.lof.hc.minus.11:14786686:G:A	11:14786686:G:A	1.35e-17	-0.27 (-0.33, -0.2)	1019	1.37371e-06	""	splice_donor_variant
PDE3B	pLOF	PDE3B.lof.hc.minus.11:14832821:C:T	11:14832821:C:T	1.16e-17	-0.27 (-0.33, -0.21)	996	3.29723e-05	rs775044623	stop_gained
PDE3B	pLOF	PDE3B.lof.hc.minus.11:14644153:T:TTA	11:14644153:T:TTA	4.64e-18	-0.27 (-0.33, -0.21)	1009	1.51108e-05	""	frameshift_variant
PDE3B	pLOF	PDE3B.lof.hc.minus.11:14644378:G:A	11:14644378:G:A	3.9e-18	-0.27 (-0.33, -0.21)	1005	2.06056e-05	rs755065112	stop_gained
KEAP1	pLOF+missense	KEAP1.lofcadd.hc.minus.19:10489672:T:C	19:10489672:T:C	1.08e-06	0.23 (0.13, 0.32)	460	8.24226e-05	rs369132814	missense_variant
KEAP1	pLOF+missense	KEAP1.lofcadd.hc.minus.19:10486726:G:A	19:10486726:G:A	1.92e-07	0.23 (0.14, 0.32)	507	1.78585e-05	rs770453522	missense_variant
KEAP1	pLOF+missense	KEAP1.lofcadd.hc.minus.19:10489659:C:T	19:10489659:C:T	3.85e-08	0.24 (0.15, 0.32)	518	2.74742e-06	""	missense_variant
KEAP1	pLOF+missense	KEAP1.lofcadd.hc.minus.19:10491610:G:A	19:10491610:G:A	3.71e-08	0.24 (0.15, 0.33)	515	6.86855e-06	""	missense_variant
KEAP1	pLOF+missense	KEAP1.lofcadd.hc.minus.19:10489341:T:C	19:10489341:T:C	3.3e-08	0.24 (0.16, 0.33)	506	1.92319e-05	rs753646735	missense_variant
KEAP1	pLOF+missense	KEAP1.lofcadd.hc.minus.19:10499822:C:T	19:10499822:C:T	3.12e-08	0.24 (0.16, 0.33)	516	5.49484e-06	""	missense_variant
KEAP1	pLOF+missense	KEAP1.lofcadd.hc.minus.19:10489293:C:T	19:10489293:C:T	2.76e-08	0.24 (0.16, 0.33)	518	2.74742e-06	rs773704533	missense_variant
KEAP1	pLOF+missense	KEAP1.lofcadd.hc.minus.19:10486792:C:G	19:10486792:C:G	2.71e-08	0.24 (0.16, 0.33)	514	8.24235e-06	""	missense_variant
KEAP1	pLOF+missense	KEAP1.lofcadd.hc.minus.19:10491868:T:C	19:10491868:T:C	2.6e-08	0.24 (0.16, 0.33)	514	8.24226e-06	rs745523537	missense_variant
KEAP1	pLOF+missense	KEAP1.lofcadd.hc.minus.19:10491659:G:A	19:10491659:G:A	2.54e-08	0.24 (0.16, 0.33)	518	2.74742e-06	""	missense_variant
KEAP1	pLOF+missense	KEAP1.lofcadd.hc.minus.19:10486792:C:T	19:10486792:C:T	2.4e-08	0.24 (0.16, 0.33)	516	5.49493e-06	""	missense_variant
KEAP1	pLOF+missense	KEAP1.lofcadd.hc.minus.19:10489687:G:A	19:10489687:G:A	2.36e-08	0.24 (0.16, 0.33)	518	2.74742e-06	""	stop_gained
KEAP1	pLOF+missense	KEAP1.lofcadd.hc.minus.19:10499487:T:C	19:10499487:T:C	2.32e-08	0.24 (0.16, 0.33)	519	1.37371e-06	""	missense_variant
KEAP1	pLOF+missense	KEAP1.lofcadd.hc.minus.19:10489732:G:T	19:10489732:G:T	2.3e-08	0.24 (0.16, 0.33)	518	2.74743e-06	""	missense_variant
KEAP1	pLOF+missense	KEAP1.lofcadd.hc.minus.19:10489647:C:T	19:10489647:C:T	2.22e-08	0.24 (0.16, 0.33)	518	2.74743e-06	""	splice_donor_variant
KEAP1	pLOF+missense	KEAP1.lofcadd.hc.minus.19:10489731:C:T	19:10489731:C:T	2.22e-08	0.24 (0.16, 0.33)	516	5.49484e-06	""	missense_variant
KEAP1	pLOF+missense	KEAP1.lofcadd.hc.minus.19:10499430:G:A	19:10499430:G:A	2.09e-08	0.24 (0.16, 0.33)	515	6.8686e-06	rs747196035	missense_variant
KEAP1	pLOF+missense	KEAP1.lofcadd.hc.minus.19:10489239:C:T	19:10489239:C:T	2.07e-08	0.24 (0.16, 0.33)	518	2.74742e-06	""	missense_variant
KEAP1	pLOF+missense	KEAP1.lofcadd.hc.minus.19:10489308:A:T	19:10489308:A:T	2.02e-08	0.24 (0.16, 0.33)	518	2.74742e-06	""	missense_variant
KEAP1	pLOF+missense	KEAP1.lofcadd.hc.minus.19:10499784:T:A	19:10499784:T:A	1.87e-08	0.24 (0.16, 0.33)	519	1.37371e-06	""	stop_gained
KEAP1	pLOF+missense	KEAP1.lofcadd.hc.minus.19:10489236:C:T	19:10489236:C:T	1.86e-08	0.25 (0.16, 0.33)	518	2.74742e-06	""	missense_variant
KEAP1	pLOF+missense	KEAP1.lofcadd.hc.minus.19:10491904:C:A	19:10491904:C:A	1.84e-08	0.24 (0.16, 0.33)	519	1.37371e-06	""	missense_variant
KEAP1	pLOF+missense	KEAP1.lofcadd.hc.minus.19:10491703:G:A	19:10491703:G:A	1.83e-08	0.26 (0.17, 0.36)	445	0.000103029	rs201045511	missense_variant
KEAP1	pLOF+missense	KEAP1.lofcadd.hc.minus.19:10489804:G:A	19:10489804:G:A	1.82e-08	0.25 (0.16, 0.33)	516	5.49484e-06	rs755536041	stop_gained
KEAP1	pLOF+missense	KEAP1.lofcadd.hc.minus.19:10499688:G:A	19:10499688:G:A	1.81e-08	0.25 (0.16, 0.33)	519	1.37371e-06	""	missense_variant
KEAP1	pLOF+missense	KEAP1.lofcadd.hc.minus.19:10499402:A:G	19:10499402:A:G	1.72e-08	0.25 (0.16, 0.33)	518	2.74742e-06	""	missense_variant
KEAP1	pLOF+missense	KEAP1.lofcadd.hc.minus.19:10499424:G:A	19:10499424:G:A	1.72e-08	0.25 (0.16, 0.33)	518	2.74743e-06	""	missense_variant
KEAP1	pLOF+missense	KEAP1.lofcadd.hc.minus.19:10491626:A:G	19:10491626:A:G	1.71e-08	0.25 (0.16, 0.33)	519	1.37371e-06	""	missense_variant
KEAP1	pLOF+missense	KEAP1.lofcadd.hc.minus.19:10491862:G:C	19:10491862:G:C	1.7e-08	0.25 (0.16, 0.33)	516	5.49484e-06	""	missense_variant
KEAP1	pLOF+missense	KEAP1.lofcadd.hc.minus.19:10499543:A:C	19:10499543:A:C	1.7e-08	0.25 (0.16, 0.33)	519	1.37371e-06	""	missense_variant
KEAP1	pLOF+missense	KEAP1.lofcadd.hc.minus.19:10499825:A:G	19:10499825:A:G	1.7e-08	0.25 (0.16, 0.33)	519	1.37371e-06	""	missense_variant
KEAP1	pLOF+missense	KEAP1.lofcadd.hc.minus.19:10491658:C:T	19:10491658:C:T	1.69e-08	0.25 (0.16, 0.33)	518	2.74742e-06	""	missense_variant
KEAP1	pLOF+missense	KEAP1.lofcadd.hc.minus.19:10491889:G:T	19:10491889:G:T	1.69e-08	0.25 (0.16, 0.33)	519	1.37371e-06	""	stop_gained
KEAP1	pLOF+missense	KEAP1.lofcadd.hc.minus.19:10489732:G:A	19:10489732:G:A	1.64e-08	0.25 (0.16, 0.33)	518	2.74743e-06	""	missense_variant
KEAP1	pLOF+missense	KEAP1.lofcadd.hc.minus.19:10491842:G:A	19:10491842:G:A	1.61e-08	0.25 (0.16, 0.33)	512	1.09897e-05	""	missense_variant
KEAP1	pLOF+missense	KEAP1.lofcadd.hc.minus.19:10499935:G:T	19:10499935:G:T	1.55e-08	0.25 (0.16, 0.33)	519	1.37372e-06	""	stop_gained
KEAP1	pLOF+missense	KEAP1.lofcadd.hc.minus.19:10492075:A:G	19:10492075:A:G	1.49e-08	0.25 (0.16, 0.33)	519	1.37371e-06	""	missense_variant
KEAP1	pLOF+missense	KEAP1.lofcadd.hc.minus.19:10499886:G:A	19:10499886:G:A	1.48e-08	0.25 (0.16, 0.34)	507	1.78582e-05	rs752044333	missense_variant
KEAP1	pLOF+missense	KEAP1.lofcadd.hc.minus.19:10491874:T:C	19:10491874:T:C	1.46e-08	0.25 (0.16, 0.33)	519	1.37371e-06	""	missense_variant
KEAP1	pLOF+missense	KEAP1.lofcadd.hc.minus.19:10499631:G:A	19:10499631:G:A	1.46e-08	0.25 (0.16, 0.33)	518	2.74742e-06	""	missense_variant
KEAP1	pLOF+missense	KEAP1.lofcadd.hc.minus.19:10489306:T:A	19:10489306:T:A	1.45e-08	0.25 (0.16, 0.33)	518	2.74742e-06	""	missense_variant
KEAP1	pLOF+missense	KEAP1.lofcadd.hc.minus.19:10486810:C:A	19:10486810:C:A	1.43e-08	0.25 (0.16, 0.33)	519	1.37371e-06	""	missense_variant
KEAP1	pLOF+missense	KEAP1.lofcadd.hc.minus.19:10491707:TG:T	19:10491707:TG:T	1.43e-08	0.25 (0.16, 0.33)	519	1.37373e-06	""	frameshift_variant
KEAP1	pLOF+missense	KEAP1.lofcadd.hc.minus.19:10491798:G:T	19:10491798:G:T	1.42e-08	0.25 (0.16, 0.33)	519	1.37377e-06	""	stop_gained
KEAP1	pLOF+missense	KEAP1.lofcadd.hc.minus.19:10491847:CA:C	19:10491847:CA:C	1.42e-08	0.25 (0.16, 0.33)	519	1.37371e-06	""	frameshift_variant
KEAP1	pLOF+missense	KEAP1.lofcadd.hc.minus.19:10489811:C:T	19:10489811:C:T	1.41e-08	0.25 (0.16, 0.33)	519	1.37371e-06	""	missense_variant
KEAP1	pLOF+missense	KEAP1.lofcadd.hc.minus.19:10499885:C:T	19:10499885:C:T	1.4e-08	0.25 (0.16, 0.33)	518	2.74744e-06	""	missense_variant
KEAP1	pLOF+missense	KEAP1.lofcadd.hc.minus.19:10489252:T:C	19:10489252:T:C	1.38e-08	0.25 (0.16, 0.33)	519	1.37371e-06	""	missense_variant
KEAP1	pLOF+missense	KEAP1.lofcadd.hc.minus.19:10491709:G:A	19:10491709:G:A	1.38e-08	0.25 (0.16, 0.33)	518	2.74742e-06	""	missense_variant
KEAP1	pLOF+missense	KEAP1.lofcadd.hc.minus.19:10499493:G:C	19:10499493:G:C	1.38e-08	0.25 (0.16, 0.33)	519	1.37371e-06	""	missense_variant
KEAP1	pLOF+missense	KEAP1.lofcadd.hc.minus.19:10499687:C:T	19:10499687:C:T	1.37e-08	0.25 (0.16, 0.33)	518	2.74742e-06	""	missense_variant
KEAP1	pLOF+missense	KEAP1.lofcadd.hc.minus.19:10499723:C:T	19:10499723:C:T	1.33e-08	0.25 (0.16, 0.33)	519	1.37371e-06	""	missense_variant
KEAP1	pLOF+missense	KEAP1.lofcadd.hc.minus.19:10499954:GCC:G	19:10499954:GCC:G	1.33e-08	0.25 (0.16, 0.33)	519	1.37372e-06	rs747277438	frameshift_variant
KEAP1	pLOF+missense	KEAP1.lofcadd.hc.minus.19:10486770:G:C	19:10486770:G:C	1.31e-08	0.25 (0.16, 0.33)	519	1.37371e-06	""	missense_variant
KEAP1	pLOF+missense	KEAP1.lofcadd.hc.minus.19:10489748:G:GC	19:10489748:G:GC	1.31e-08	0.25 (0.16, 0.33)	519	1.37371e-06	""	frameshift_variant
KEAP1	pLOF+missense	KEAP1.lofcadd.hc.minus.19:10499706:T:C	19:10499706:T:C	1.3e-08	0.25 (0.16, 0.33)	519	1.37371e-06	""	missense_variant
KEAP1	pLOF+missense	KEAP1.lofcadd.hc.minus.19:10491802:C:T	19:10491802:C:T	1.29e-08	0.25 (0.16, 0.33)	519	1.37371e-06	""	missense_variant
KEAP1	pLOF+missense	KEAP1.lofcadd.hc.minus.19:10492184:G:A	19:10492184:G:A	1.29e-08	0.25 (0.16, 0.33)	519	1.37371e-06	""	missense_variant
KEAP1	pLOF+missense	KEAP1.lofcadd.hc.minus.19:10489829:C:A	19:10489829:C:A	1.28e-08	0.25 (0.16, 0.33)	519	1.37371e-06	""	missense_variant
KEAP1	pLOF+missense	KEAP1.lofcadd.hc.minus.19:10491766:C:T	19:10491766:C:T	1.28e-08	0.25 (0.16, 0.33)	518	2.74742e-06	""	missense_variant
KEAP1	pLOF+missense	KEAP1.lofcadd.hc.minus.19:10499648:T:C	19:10499648:T:C	1.28e-08	0.25 (0.16, 0.33)	518	2.74742e-06	""	missense_variant
KEAP1	pLOF+missense	KEAP1.lofcadd.hc.minus.19:10486728:C:T	19:10486728:C:T	1.27e-08	0.25 (0.16, 0.33)	519	1.37371e-06	""	missense_variant
KEAP1	pLOF+missense	KEAP1.lofcadd.hc.minus.19:10486785:A:T	19:10486785:A:T	1.26e-08	0.25 (0.16, 0.33)	519	1.37371e-06	""	missense_variant
KEAP1	pLOF+missense	KEAP1.lofcadd.hc.minus.19:10499550:A:G	19:10499550:A:G	1.26e-08	0.25 (0.16, 0.33)	519	1.37371e-06	""	missense_variant
KEAP1	pLOF+missense	KEAP1.lofcadd.hc.minus.19:10499742:C:T	19:10499742:C:T	1.25e-08	0.25 (0.16, 0.33)	519	1.37371e-06	""	missense_variant
KEAP1	pLOF+missense	KEAP1.lofcadd.hc.minus.19:10486722:C:A	19:10486722:C:A	1.23e-08	0.25 (0.16, 0.33)	519	1.37371e-06	""	missense_variant
KEAP1	pLOF+missense	KEAP1.lofcadd.hc.minus.19:10491625:T:C	19:10491625:T:C	1.23e-08	0.25 (0.16, 0.33)	519	1.37371e-06	""	missense_variant
KEAP1	pLOF+missense	KEAP1.lofcadd.hc.minus.19:10499720:G:T	19:10499720:G:T	1.23e-08	0.25 (0.16, 0.33)	519	1.37371e-06	""	missense_variant
KEAP1	pLOF+missense	KEAP1.lofcadd.hc.minus.19:10499624:A:G	19:10499624:A:G	1.22e-08	0.25 (0.16, 0.33)	519	1.37371e-06	""	missense_variant
KEAP1	pLOF+missense	KEAP1.lofcadd.hc.minus.19:10489647:C:G	19:10489647:C:G	1.2e-08	0.25 (0.16, 0.33)	519	1.37372e-06	""	splice_donor_variant
KEAP1	pLOF+missense	KEAP1.lofcadd.hc.minus.19:10489836:T:A	19:10489836:T:A	1.2e-08	0.25 (0.16, 0.33)	519	1.37371e-06	""	missense_variant
KEAP1	pLOF+missense	KEAP1.lofcadd.hc.minus.19:10491805:GC:G	19:10491805:GC:G	1.2e-08	0.25 (0.16, 0.33)	519	1.37371e-06	""	frameshift_variant
KEAP1	pLOF+missense	KEAP1.lofcadd.hc.minus.19:10489263:A:C	19:10489263:A:C	1.18e-08	0.25 (0.16, 0.33)	516	5.49505e-06	""	missense_variant
KEAP1	pLOF+missense	KEAP1.lofcadd.hc.minus.19:10492183:C:T	19:10492183:C:T	1.18e-08	0.25 (0.16, 0.33)	519	1.37371e-06	rs535659039	missense_variant
KEAP1	pLOF+missense	KEAP1.lofcadd.hc.minus.19:10499609:G:A	19:10499609:G:A	1.18e-08	0.25 (0.16, 0.33)	519	1.37371e-06	""	missense_variant
KEAP1	pLOF+missense	KEAP1.lofcadd.hc.minus.19:10499906:G:A	19:10499906:G:A	1.18e-08	0.25 (0.16, 0.34)	513	9.61597e-06	""	missense_variant
KEAP1	pLOF+missense	KEAP1.lofcadd.hc.minus.19:10489660:G:A	19:10489660:G:A	1.17e-08	0.25 (0.16, 0.33)	519	1.37371e-06	rs751088754	stop_gained
KEAP1	pLOF+missense	KEAP1.lofcadd.hc.minus.19:10491687:G:GGA	19:10491687:G:GGA	1.16e-08	0.25 (0.16, 0.33)	520	1.37371e-06	""	frameshift_variant
KEAP1	pLOF+missense	KEAP1.lofcadd.hc.minus.19:10491691:GAC:G	19:10491691:GAC:G	1.16e-08	0.25 (0.16, 0.33)	520	1.37371e-06	""	frameshift_variant
KEAP1	pLOF+missense	KEAP1.lofcadd.hc.minus.19:10491695:A:C	19:10491695:A:C	1.16e-08	0.25 (0.16, 0.33)	520	1.37371e-06	""	missense_variant
KEAP1	pLOF+missense	KEAP1.lofcadd.hc.minus.19:10499574:G:C	19:10499574:G:C	1.16e-08	0.25 (0.16, 0.33)	520	1.37372e-06	""	missense_variant
KEAP1	pLOF+missense	KEAP1.lofcadd.hc.minus.19:10486774:C:G	19:10486774:C:G	1.14e-08	0.25 (0.16, 0.33)	519	1.37379e-06	""	missense_variant
KEAP1	pLOF+missense	KEAP1.lofcadd.hc.minus.19:10489198:C:T	19:10489198:C:T	1.13e-08	0.25 (0.16, 0.34)	509	1.51108e-05	""	missense_variant
KEAP1	pLOF+missense	KEAP1.lofcadd.hc.minus.19:10491575:A:G	19:10491575:A:G	1.13e-08	0.25 (0.16, 0.34)	515	6.86855e-06	rs377001931	splice_donor_variant
KEAP1	pLOF+missense	KEAP1.lofcadd.hc.minus.19:10499661:T:A	19:10499661:T:A	1.11e-08	0.25 (0.16, 0.33)	519	1.37371e-06	""	missense_variant
KEAP1	pLOF+missense	KEAP1.lofcadd.hc.minus.19:10486725:C:T	19:10486725:C:T	1.1e-08	0.25 (0.16, 0.33)	517	4.12113e-06	""	missense_variant
KEAP1	pLOF+missense	KEAP1.lofcadd.hc.minus.19:10489855:T:A	19:10489855:T:A	1.1e-08	0.25 (0.16, 0.33)	519	1.37371e-06	""	splice_acceptor_variant
KEAP1	pLOF+missense	KEAP1.lofcadd.hc.minus.19:10491605:C:T	19:10491605:C:T	1.1e-08	0.25 (0.16, 0.33)	519	1.37371e-06	""	missense_variant
KEAP1	pLOF+missense	KEAP1.lofcadd.hc.minus.19:10491713:T:A	19:10491713:T:A	1.09e-08	0.25 (0.16, 0.33)	519	1.37372e-06	""	missense_variant
KEAP1	pLOF+missense	KEAP1.lofcadd.hc.minus.19:10491582:C:CA	19:10491582:C:CA	1.08e-08	0.25 (0.16, 0.33)	519	1.37371e-06	""	frameshift_variant
KEAP1	pLOF+missense	KEAP1.lofcadd.hc.minus.19:10486789:T:G	19:10486789:T:G	1.04e-08	0.25 (0.16, 0.33)	519	1.37371e-06	""	missense_variant
KEAP1	pLOF+missense	KEAP1.lofcadd.hc.minus.19:10486761:T:C	19:10486761:T:C	1.03e-08	0.25 (0.16, 0.33)	519	1.37371e-06	""	missense_variant
KEAP1	pLOF+missense	KEAP1.lofcadd.hc.minus.19:10489252:T:G	19:10489252:T:G	1.03e-08	0.25 (0.16, 0.33)	519	1.37371e-06	rs752854170	missense_variant
KEAP1	pLOF+missense	KEAP1.lofcadd.hc.minus.19:10489761:T:C	19:10489761:T:C	1.01e-08	0.25 (0.16, 0.33)	519	1.37371e-06	""	missense_variant
KEAP1	pLOF+missense	KEAP1.lofcadd.hc.minus.19:10492016:G:A	19:10492016:G:A	9.96e-09	0.25 (0.16, 0.34)	518	2.74743e-06	""	missense_variant
KEAP1	pLOF+missense	KEAP1.lofcadd.hc.minus.19:10486800:G:A	19:10486800:G:A	9.93e-09	0.25 (0.16, 0.34)	518	2.74742e-06	rs755165192	missense_variant
KEAP1	pLOF+missense	KEAP1.lofcadd.hc.minus.19:10491835:G:A	19:10491835:G:A	9.93e-09	0.25 (0.16, 0.34)	518	2.74742e-06	rs754728119	missense_variant
KEAP1	pLOF+missense	KEAP1.lofcadd.hc.minus.19:10499424:G:C	19:10499424:G:C	9.9e-09	0.25 (0.16, 0.33)	519	1.37372e-06	""	missense_variant
KEAP1	pLOF+missense	KEAP1.lofcadd.hc.minus.19:10491922:A:C	19:10491922:A:C	9.83e-09	0.25 (0.16, 0.34)	518	2.74742e-06	""	missense_variant
KEAP1	pLOF+missense	KEAP1.lofcadd.hc.minus.19:10499954:GC:G	19:10499954:GC:G	9.56e-09	0.25 (0.16, 0.34)	518	2.74743e-06	""	frameshift_variant
KEAP1	pLOF+missense	KEAP1.lofcadd.hc.minus.19:10491916:T:C	19:10491916:T:C	9.4e-09	0.25 (0.16, 0.34)	519	1.37371e-06	""	missense_variant
KEAP1	pLOF+missense	KEAP1.lofcadd.hc.minus.19:10489257:G:C	19:10489257:G:C	9.34e-09	0.25 (0.16, 0.34)	519	1.37374e-06	""	missense_variant
KEAP1	pLOF+missense	KEAP1.lofcadd.hc.minus.19:10492201:C:A	19:10492201:C:A	9.25e-09	0.25 (0.16, 0.34)	519	1.37372e-06	""	missense_variant
KEAP1	pLOF+missense	KEAP1.lofcadd.hc.minus.19:10489221:G:A	19:10489221:G:A	8.58e-09	0.25 (0.17, 0.34)	519	1.37371e-06	""	missense_variant
KEAP1	pLOF+missense	KEAP1.lofcadd.hc.minus.19:10486807:C:G	19:10486807:C:G	8.53e-09	0.25 (0.17, 0.34)	518	2.74742e-06	""	missense_variant
KEAP1	pLOF+missense	KEAP1.lofcadd.hc.minus.19:10491713:TG:T	19:10491713:TG:T	8.51e-09	0.25 (0.17, 0.34)	518	2.74743e-06	""	stop_gained
KEAP1	pLOF+missense	KEAP1.lofcadd.hc.minus.19:10491754:G:A	19:10491754:G:A	8.31e-09	0.25 (0.17, 0.34)	518	2.74742e-06	""	missense_variant
KEAP1	pLOF+missense	KEAP1.lofcadd.hc.minus.19:10489795:CG:C	19:10489795:CG:C	7.96e-09	0.25 (0.17, 0.34)	519	1.37375e-06	""	frameshift_variant
KEAP1	pLOF+missense	KEAP1.lofcadd.hc.minus.19:10486760:G:T	19:10486760:G:T	7.67e-09	0.25 (0.17, 0.34)	519	1.37371e-06	""	missense_variant
KEAP1	pLOF+missense	KEAP1.lofcadd.hc.minus.19:10489309:G:T	19:10489309:G:T	7.66e-09	0.25 (0.17, 0.34)	519	1.37371e-06	""	missense_variant
KEAP1	pLOF+missense	KEAP1.lofcadd.hc.minus.19:10499903:G:C	19:10499903:G:C	7.54e-09	0.25 (0.17, 0.34)	518	2.74742e-06	""	missense_variant
KEAP1	pLOF+missense	KEAP1.lofcadd.hc.minus.19:10489257:G:T	19:10489257:G:T	7.52e-09	0.25 (0.17, 0.34)	512	1.09897e-05	""	missense_variant
KEAP1	pLOF+missense	KEAP1.lofcadd.hc.minus.19:10489243:G:A	19:10489243:G:A	7.37e-09	0.25 (0.17, 0.34)	518	2.74742e-06	rs375390113	missense_variant
KEAP1	pLOF+missense	KEAP1.lofcadd.hc.minus.19:10499733:C:T	19:10499733:C:T	7.11e-09	0.25 (0.17, 0.34)	518	2.74742e-06	""	missense_variant
KEAP1	pLOF+missense	KEAP1.lofcadd.hc.minus.19:10491746:C:G	19:10491746:C:G	6.56e-09	0.26 (0.17, 0.34)	507	1.78586e-05	""	missense_variant
KEAP1	pLOF+missense	KEAP1.lofcadd.hc.minus.19:10499991:G:A	19:10499991:G:A	4.61e-09	0.26 (0.17, 0.34)	516	5.49485e-06	rs764282924	stop_gained
KEAP1	pLOF+missense	KEAP1.lofcadd.hc.minus.19:10499970:G:A	19:10499970:G:A	3.18e-09	0.26 (0.17, 0.35)	512	1.09897e-05	rs766749491	stop_gained
KEAP1	pLOF+missense	KEAP1.lofcadd.hc.minus.19:10486747:C:T	19:10486747:C:T	1.99e-09	0.27 (0.18, 0.36)	481	5.35747e-05	rs145780935	missense_variant
KEAP1	pLOF+missense	KEAP1.lofcadd.hc.minus.19:10499915:G:A	19:10499915:G:A	1.5e-09	0.27 (0.18, 0.36)	488	4.39587e-05	""	missense_variant
KEAP1	pLOF+missense	KEAP1.lofcadd.hc.minus.19:10486687:G:A	19:10486687:G:A	2.87e-10	0.29 (0.2, 0.37)	480	5.49485e-05	""	missense_variant
KEAP1	missense	KEAP1.cadd.25.minus.19:10489672:T:C	19:10489672:T:C	2.54e-06	0.23 (0.13, 0.32)	417	8.24226e-05	rs369132814	missense_variant
KEAP1	missense	KEAP1.cadd.25.minus.19:10486726:G:A	19:10486726:G:A	4.47e-07	0.23 (0.14, 0.32)	464	1.78585e-05	rs770453522	missense_variant
KEAP1	missense	KEAP1.cadd.25.minus.19:10489659:C:T	19:10489659:C:T	8.77e-08	0.24 (0.15, 0.33)	475	2.74742e-06	""	missense_variant
KEAP1	missense	KEAP1.cadd.25.minus.19:10491610:G:A	19:10491610:G:A	8.44e-08	0.24 (0.16, 0.33)	472	6.86855e-06	""	missense_variant
KEAP1	missense	KEAP1.cadd.25.minus.19:10489341:T:C	19:10489341:T:C	7.44e-08	0.25 (0.16, 0.34)	463	1.92319e-05	rs753646735	missense_variant
KEAP1	missense	KEAP1.cadd.25.minus.19:10499822:C:T	19:10499822:C:T	7.08e-08	0.25 (0.16, 0.34)	473	5.49484e-06	""	missense_variant
KEAP1	missense	KEAP1.cadd.25.minus.19:10489293:C:T	19:10489293:C:T	6.25e-08	0.25 (0.16, 0.34)	475	2.74742e-06	rs773704533	missense_variant
KEAP1	missense	KEAP1.cadd.25.minus.19:10486792:C:G	19:10486792:C:G	6.11e-08	0.25 (0.16, 0.34)	471	8.24235e-06	""	missense_variant
KEAP1	missense	KEAP1.cadd.25.minus.19:10491868:T:C	19:10491868:T:C	5.86e-08	0.25 (0.16, 0.34)	471	8.24226e-06	rs745523537	missense_variant
KEAP1	missense	KEAP1.cadd.25.minus.19:10491659:G:A	19:10491659:G:A	5.74e-08	0.25 (0.16, 0.34)	475	2.74742e-06	""	missense_variant
KEAP1	missense	KEAP1.cadd.25.minus.19:10486792:C:T	19:10486792:C:T	5.42e-08	0.25 (0.16, 0.34)	473	5.49493e-06	""	missense_variant
KEAP1	missense	KEAP1.cadd.25.minus.19:10499487:T:C	19:10499487:T:C	5.23e-08	0.25 (0.16, 0.34)	476	1.37371e-06	""	missense_variant
KEAP1	missense	KEAP1.cadd.25.minus.19:10489732:G:T	19:10489732:G:T	5.19e-08	0.25 (0.16, 0.34)	475	2.74743e-06	""	missense_variant
KEAP1	missense	KEAP1.cadd.25.minus.19:10489731:C:T	19:10489731:C:T	5.01e-08	0.25 (0.16, 0.34)	473	5.49484e-06	""	missense_variant
KEAP1	missense	KEAP1.cadd.25.minus.19:10499430:G:A	19:10499430:G:A	4.7e-08	0.25 (0.16, 0.34)	472	6.8686e-06	rs747196035	missense_variant
KEAP1	missense	KEAP1.cadd.25.minus.19:10489239:C:T	19:10489239:C:T	4.65e-08	0.25 (0.16, 0.34)	475	2.74742e-06	""	missense_variant
KEAP1	missense	KEAP1.cadd.25.minus.19:10489308:A:T	19:10489308:A:T	4.54e-08	0.25 (0.16, 0.34)	475	2.74742e-06	""	missense_variant
KEAP1	missense	KEAP1.cadd.25.minus.19:10489236:C:T	19:10489236:C:T	4.18e-08	0.25 (0.16, 0.34)	475	2.74742e-06	""	missense_variant
KEAP1	missense	KEAP1.cadd.25.minus.19:10491904:C:A	19:10491904:C:A	4.14e-08	0.25 (0.16, 0.34)	476	1.37371e-06	""	missense_variant
KEAP1	missense	KEAP1.cadd.25.minus.19:10499688:G:A	19:10499688:G:A	4.06e-08	0.25 (0.16, 0.34)	476	1.37371e-06	""	missense_variant
KEAP1	missense	KEAP1.cadd.25.minus.19:10491703:G:A	19:10491703:G:A	3.89e-08	0.27 (0.17, 0.37)	402	0.000103029	rs201045511	missense_variant
KEAP1	missense	KEAP1.cadd.25.minus.19:10499402:A:G	19:10499402:A:G	3.86e-08	0.25 (0.16, 0.34)	475	2.74742e-06	""	missense_variant
KEAP1	missense	KEAP1.cadd.25.minus.19:10499424:G:A	19:10499424:G:A	3.85e-08	0.25 (0.16, 0.34)	475	2.74743e-06	""	missense_variant
KEAP1	missense	KEAP1.cadd.25.minus.19:10491626:A:G	19:10491626:A:G	3.83e-08	0.25 (0.16, 0.34)	476	1.37371e-06	""	missense_variant
KEAP1	missense	KEAP1.cadd.25.minus.19:10491862:G:C	19:10491862:G:C	3.82e-08	0.25 (0.16, 0.34)	473	5.49484e-06	""	missense_variant
KEAP1	missense	KEAP1.cadd.25.minus.19:10499543:A:C	19:10499543:A:C	3.81e-08	0.25 (0.16, 0.34)	476	1.37371e-06	""	missense_variant
KEAP1	missense	KEAP1.cadd.25.minus.19:10499825:A:G	19:10499825:A:G	3.81e-08	0.25 (0.16, 0.34)	476	1.37371e-06	""	missense_variant
KEAP1	missense	KEAP1.cadd.25.minus.19:10491658:C:T	19:10491658:C:T	3.78e-08	0.25 (0.16, 0.34)	475	2.74742e-06	""	missense_variant
KEAP1	missense	KEAP1.cadd.25.minus.19:10489732:G:A	19:10489732:G:A	3.68e-08	0.25 (0.16, 0.34)	475	2.74743e-06	""	missense_variant
KEAP1	missense	KEAP1.cadd.25.minus.19:10491842:G:A	19:10491842:G:A	3.59e-08	0.25 (0.16, 0.34)	469	1.09897e-05	""	missense_variant
KEAP1	missense	KEAP1.cadd.25.minus.19:10492075:A:G	19:10492075:A:G	3.34e-08	0.25 (0.16, 0.34)	476	1.37371e-06	""	missense_variant
KEAP1	missense	KEAP1.cadd.25.minus.19:10491874:T:C	19:10491874:T:C	3.28e-08	0.25 (0.16, 0.34)	476	1.37371e-06	""	missense_variant
KEAP1	missense	KEAP1.cadd.25.minus.19:10499631:G:A	19:10499631:G:A	3.28e-08	0.25 (0.16, 0.34)	475	2.74742e-06	""	missense_variant
KEAP1	missense	KEAP1.cadd.25.minus.19:10499886:G:A	19:10499886:G:A	3.28e-08	0.25 (0.16, 0.34)	464	1.78582e-05	rs752044333	missense_variant
KEAP1	missense	KEAP1.cadd.25.minus.19:10489306:T:A	19:10489306:T:A	3.24e-08	0.25 (0.16, 0.34)	475	2.74742e-06	""	missense_variant
KEAP1	missense	KEAP1.cadd.25.minus.19:10486810:C:A	19:10486810:C:A	3.2e-08	0.25 (0.16, 0.34)	476	1.37371e-06	""	missense_variant
KEAP1	missense	KEAP1.cadd.25.minus.19:10489811:C:T	19:10489811:C:T	3.15e-08	0.25 (0.16, 0.34)	476	1.37371e-06	""	missense_variant
KEAP1	missense	KEAP1.cadd.25.minus.19:10499885:C:T	19:10499885:C:T	3.13e-08	0.25 (0.16, 0.34)	475	2.74744e-06	""	missense_variant
KEAP1	missense	KEAP1.cadd.25.minus.19:10489252:T:C	19:10489252:T:C	3.09e-08	0.25 (0.16, 0.34)	476	1.37371e-06	""	missense_variant
KEAP1	missense	KEAP1.cadd.25.minus.19:10491709:G:A	19:10491709:G:A	3.09e-08	0.25 (0.16, 0.34)	475	2.74742e-06	""	missense_variant
KEAP1	missense	KEAP1.cadd.25.minus.19:10499493:G:C	19:10499493:G:C	3.08e-08	0.25 (0.16, 0.34)	476	1.37371e-06	""	missense_variant
KEAP1	missense	KEAP1.cadd.25.minus.19:10499687:C:T	19:10499687:C:T	3.07e-08	0.25 (0.16, 0.34)	475	2.74742e-06	""	missense_variant
KEAP1	missense	KEAP1.cadd.25.minus.19:10499723:C:T	19:10499723:C:T	2.97e-08	0.25 (0.16, 0.34)	476	1.37371e-06	""	missense_variant
KEAP1	missense	KEAP1.cadd.25.minus.19:10486770:G:C	19:10486770:G:C	2.93e-08	0.25 (0.16, 0.34)	476	1.37371e-06	""	missense_variant
KEAP1	missense	KEAP1.cadd.25.minus.19:10499706:T:C	19:10499706:T:C	2.9e-08	0.25 (0.16, 0.34)	476	1.37371e-06	""	missense_variant
KEAP1	missense	KEAP1.cadd.25.minus.19:10491802:C:T	19:10491802:C:T	2.88e-08	0.25 (0.16, 0.34)	476	1.37371e-06	""	missense_variant
KEAP1	missense	KEAP1.cadd.25.minus.19:10492184:G:A	19:10492184:G:A	2.88e-08	0.25 (0.16, 0.34)	476	1.37371e-06	""	missense_variant
KEAP1	missense	KEAP1.cadd.25.minus.19:10489829:C:A	19:10489829:C:A	2.86e-08	0.25 (0.16, 0.34)	476	1.37371e-06	""	missense_variant
KEAP1	missense	KEAP1.cadd.25.minus.19:10491766:C:T	19:10491766:C:T	2.86e-08	0.25 (0.16, 0.34)	475	2.74742e-06	""	missense_variant
KEAP1	missense	KEAP1.cadd.25.minus.19:10499648:T:C	19:10499648:T:C	2.86e-08	0.25 (0.16, 0.34)	475	2.74742e-06	""	missense_variant
KEAP1	missense	KEAP1.cadd.25.minus.19:10486728:C:T	19:10486728:C:T	2.84e-08	0.25 (0.16, 0.34)	476	1.37371e-06	""	missense_variant
KEAP1	missense	KEAP1.cadd.25.minus.19:10486785:A:T	19:10486785:A:T	2.82e-08	0.25 (0.16, 0.34)	476	1.37371e-06	""	missense_variant
KEAP1	missense	KEAP1.cadd.25.minus.19:10499550:A:G	19:10499550:A:G	2.82e-08	0.25 (0.16, 0.34)	476	1.37371e-06	""	missense_variant
KEAP1	missense	KEAP1.cadd.25.minus.19:10499742:C:T	19:10499742:C:T	2.79e-08	0.25 (0.16, 0.34)	476	1.37371e-06	""	missense_variant
KEAP1	missense	KEAP1.cadd.25.minus.19:10491625:T:C	19:10491625:T:C	2.75e-08	0.25 (0.16, 0.34)	476	1.37371e-06	""	missense_variant
KEAP1	missense	KEAP1.cadd.25.minus.19:10486722:C:A	19:10486722:C:A	2.74e-08	0.25 (0.16, 0.34)	476	1.37371e-06	""	missense_variant
KEAP1	missense	KEAP1.cadd.25.minus.19:10499720:G:T	19:10499720:G:T	2.74e-08	0.25 (0.16, 0.34)	476	1.37371e-06	""	missense_variant
KEAP1	missense	KEAP1.cadd.25.minus.19:10499624:A:G	19:10499624:A:G	2.71e-08	0.25 (0.16, 0.34)	476	1.37371e-06	""	missense_variant
KEAP1	missense	KEAP1.cadd.25.minus.19:10489836:T:A	19:10489836:T:A	2.66e-08	0.25 (0.16, 0.34)	476	1.37371e-06	""	missense_variant
KEAP1	missense	KEAP1.cadd.25.minus.19:10492183:C:T	19:10492183:C:T	2.63e-08	0.25 (0.16, 0.34)	476	1.37371e-06	rs535659039	missense_variant
KEAP1	missense	KEAP1.cadd.25.minus.19:10499906:G:A	19:10499906:G:A	2.63e-08	0.25 (0.16, 0.34)	470	9.61597e-06	""	missense_variant
KEAP1	missense	KEAP1.cadd.25.minus.19:10489263:A:C	19:10489263:A:C	2.62e-08	0.25 (0.16, 0.34)	473	5.49505e-06	""	missense_variant
KEAP1	missense	KEAP1.cadd.25.minus.19:10499609:G:A	19:10499609:G:A	2.62e-08	0.25 (0.16, 0.34)	476	1.37371e-06	""	missense_variant
KEAP1	missense	KEAP1.cadd.25.minus.19:10499574:G:C	19:10499574:G:C	2.58e-08	0.25 (0.16, 0.34)	477	1.37372e-06	""	missense_variant
KEAP1	missense	KEAP1.cadd.25.minus.19:10486774:C:G	19:10486774:C:G	2.55e-08	0.25 (0.16, 0.34)	476	1.37379e-06	""	missense_variant
KEAP1	missense	KEAP1.cadd.25.minus.19:10489198:C:T	19:10489198:C:T	2.51e-08	0.26 (0.17, 0.35)	466	1.51108e-05	""	missense_variant
KEAP1	missense	KEAP1.cadd.25.minus.19:10499661:T:A	19:10499661:T:A	2.48e-08	0.25 (0.16, 0.34)	476	1.37371e-06	""	missense_variant
KEAP1	missense	KEAP1.cadd.25.minus.19:10491605:C:T	19:10491605:C:T	2.46e-08	0.25 (0.16, 0.34)	476	1.37371e-06	""	missense_variant
KEAP1	missense	KEAP1.cadd.25.minus.19:10486725:C:T	19:10486725:C:T	2.45e-08	0.25 (0.16, 0.34)	474	4.12113e-06	""	missense_variant
KEAP1	missense	KEAP1.cadd.25.minus.19:10491713:T:A	19:10491713:T:A	2.42e-08	0.25 (0.16, 0.34)	476	1.37372e-06	""	missense_variant
KEAP1	missense	KEAP1.cadd.25.minus.19:10486789:T:G	19:10486789:T:G	2.32e-08	0.25 (0.16, 0.34)	476	1.37371e-06	""	missense_variant
KEAP1	missense	KEAP1.cadd.25.minus.19:10486761:T:C	19:10486761:T:C	2.29e-08	0.25 (0.16, 0.34)	476	1.37371e-06	""	missense_variant
KEAP1	missense	KEAP1.cadd.25.minus.19:10489252:T:G	19:10489252:T:G	2.29e-08	0.25 (0.16, 0.34)	476	1.37371e-06	rs752854170	missense_variant
KEAP1	missense	KEAP1.cadd.25.minus.19:10489761:T:C	19:10489761:T:C	2.24e-08	0.25 (0.17, 0.34)	476	1.37371e-06	""	missense_variant
KEAP1	missense	KEAP1.cadd.25.minus.19:10491835:G:A	19:10491835:G:A	2.21e-08	0.25 (0.17, 0.34)	475	2.74742e-06	rs754728119	missense_variant
KEAP1	missense	KEAP1.cadd.25.minus.19:10492016:G:A	19:10492016:G:A	2.21e-08	0.25 (0.17, 0.34)	475	2.74743e-06	""	missense_variant
KEAP1	missense	KEAP1.cadd.25.minus.19:10486800:G:A	19:10486800:G:A	2.2e-08	0.25 (0.17, 0.34)	475	2.74742e-06	rs755165192	missense_variant
KEAP1	missense	KEAP1.cadd.25.minus.19:10499424:G:C	19:10499424:G:C	2.2e-08	0.25 (0.17, 0.34)	476	1.37372e-06	""	missense_variant
KEAP1	missense	KEAP1.cadd.25.minus.19:10491922:A:C	19:10491922:A:C	2.18e-08	0.25 (0.17, 0.34)	475	2.74742e-06	""	missense_variant
KEAP1	missense	KEAP1.cadd.25.minus.19:10491916:T:C	19:10491916:T:C	2.09e-08	0.25 (0.17, 0.34)	476	1.37371e-06	""	missense_variant
KEAP1	missense	KEAP1.cadd.25.minus.19:10489257:G:C	19:10489257:G:C	2.07e-08	0.25 (0.17, 0.34)	476	1.37374e-06	""	missense_variant
KEAP1	missense	KEAP1.cadd.25.minus.19:10492201:C:A	19:10492201:C:A	2.05e-08	0.25 (0.17, 0.34)	476	1.37372e-06	""	missense_variant
KEAP1	missense	KEAP1.cadd.25.minus.19:10491695:A:C	19:10491695:A:C	1.94e-08	0.26 (0.17, 0.34)	476	1.37371e-06	""	missense_variant
KEAP1	missense	KEAP1.cadd.25.minus.19:10489221:G:A	19:10489221:G:A	1.9e-08	0.26 (0.17, 0.34)	476	1.37371e-06	""	missense_variant
KEAP1	missense	KEAP1.cadd.25.minus.19:10486807:C:G	19:10486807:C:G	1.89e-08	0.26 (0.17, 0.35)	475	2.74742e-06	""	missense_variant
KEAP1	missense	KEAP1.cadd.25.minus.19:10491754:G:A	19:10491754:G:A	1.84e-08	0.26 (0.17, 0.35)	475	2.74742e-06	""	missense_variant
KEAP1	missense	KEAP1.cadd.25.minus.19:10486760:G:T	19:10486760:G:T	1.69e-08	0.26 (0.17, 0.35)	476	1.37371e-06	""	missense_variant
KEAP1	missense	KEAP1.cadd.25.minus.19:10489309:G:T	19:10489309:G:T	1.69e-08	0.26 (0.17, 0.35)	476	1.37371e-06	""	missense_variant
KEAP1	missense	KEAP1.cadd.25.minus.19:10499903:G:C	19:10499903:G:C	1.66e-08	0.26 (0.17, 0.35)	475	2.74742e-06	""	missense_variant
KEAP1	missense	KEAP1.cadd.25.minus.19:10489257:G:T	19:10489257:G:T	1.65e-08	0.26 (0.17, 0.35)	469	1.09897e-05	""	missense_variant
KEAP1	missense	KEAP1.cadd.25.minus.19:10489243:G:A	19:10489243:G:A	1.62e-08	0.26 (0.17, 0.35)	475	2.74742e-06	rs375390113	missense_variant
KEAP1	missense	KEAP1.cadd.25.minus.19:10499733:C:T	19:10499733:C:T	1.57e-08	0.26 (0.17, 0.35)	475	2.74742e-06	""	missense_variant
KEAP1	missense	KEAP1.cadd.25.minus.19:10491746:C:G	19:10491746:C:G	1.43e-08	0.26 (0.17, 0.35)	464	1.78586e-05	""	missense_variant
KEAP1	missense	KEAP1.cadd.25.minus.19:10486747:C:T	19:10486747:C:T	4.11e-09	0.28 (0.19, 0.37)	438	5.35747e-05	rs145780935	missense_variant
KEAP1	missense	KEAP1.cadd.25.minus.19:10499915:G:A	19:10499915:G:A	3.1e-09	0.28 (0.19, 0.37)	445	4.39587e-05	""	missense_variant
KEAP1	missense	KEAP1.cadd.25.minus.19:10486687:G:A	19:10486687:G:A	5.6e-10	0.29 (0.2, 0.39)	437	5.49485e-05	""	missense_variant
INSR	pLOF	INSR.lof.hc.minus.19:7168005:G:A	19:7168005:G:A	3.41e-05	-0.37 (-0.54, -0.19)	126	1.23634e-05	""	stop_gained
INSR	pLOF	INSR.lof.hc.minus.19:7167967:C:T	19:7167967:C:T	3.65e-06	-0.41 (-0.58, -0.24)	125	1.37371e-05	""	splice_donor_variant
INSR	pLOF	INSR.lof.hc.minus.19:7119583:C:T	19:7119583:C:T	8.7e-07	-0.44 (-0.61, -0.26)	123	1.64846e-05	""	stop_gained
INSR	pLOF	INSR.lof.hc.minus.19:7170672:G:A	19:7170672:G:A	5.09e-07	-0.43 (-0.6, -0.26)	132	4.12113e-06	""	stop_gained
INSR	pLOF	INSR.lof.hc.minus.19:7125483:G:A	19:7125483:G:A	3.75e-07	-0.44 (-0.61, -0.27)	131	5.49484e-06	""	stop_gained
INSR	pLOF	INSR.lof.hc.minus.19:7152851:A:C	19:7152851:A:C	3.55e-07	-0.44 (-0.61, -0.27)	133	2.74752e-06	""	stop_gained
INSR	pLOF	INSR.lof.hc.minus.19:7120674:C:T	19:7120674:C:T	3.53e-07	-0.44 (-0.6, -0.27)	134	1.37371e-06	""	stop_gained
INSR	pLOF	INSR.lof.hc.minus.19:7141691:G:A	19:7141691:G:A	3.18e-07	-0.44 (-0.61, -0.27)	131	5.49484e-06	""	stop_gained
INSR	pLOF	INSR.lof.hc.minus.19:7267484:G:C	19:7267484:G:C	2.57e-07	-0.44 (-0.61, -0.27)	134	1.37372e-06	""	stop_gained
INSR	pLOF	INSR.lof.hc.minus.19:7126616:GA:G	19:7126616:GA:G	2.48e-07	-0.44 (-0.61, -0.27)	134	1.37371e-06	""	frameshift_variant
INSR	pLOF	INSR.lof.hc.minus.19:7167971:T:TC	19:7167971:T:TC	2.22e-07	-0.44 (-0.61, -0.28)	134	1.37371e-06	""	frameshift_variant
INSR	pLOF	INSR.lof.hc.minus.19:7167967:C:A	19:7167967:C:A	2.21e-07	-0.44 (-0.61, -0.28)	134	1.37375e-06	""	splice_donor_variant
INSR	pLOF	INSR.lof.hc.minus.19:7293867:C:CCCCCCGCCGG	19:7293867:C:CCCCCCGCCGG	1.98e-07	-0.45 (-0.62, -0.28)	131	5.4955e-06	""	frameshift_variant
INSR	pLOF	INSR.lof.hc.minus.19:7184403:G:T	19:7184403:G:T	1.84e-07	-0.45 (-0.62, -0.28)	130	6.86857e-06	""	stop_gained
INSR	pLOF	INSR.lof.hc.minus.19:7172289:C:A	19:7172289:C:A	1.53e-07	-0.45 (-0.62, -0.28)	134	1.37371e-06	""	splice_donor_variant
INSR	pLOF	INSR.lof.hc.minus.19:7170752:C:T	19:7170752:C:T	1.51e-07	-0.45 (-0.62, -0.28)	134	1.37371e-06	""	splice_acceptor_variant
INSR	pLOF	INSR.lof.hc.minus.19:7184388:CA:C	19:7184388:CA:C	1.47e-07	-0.45 (-0.62, -0.28)	134	1.37371e-06	""	frameshift_variant
INSR	pLOF	INSR.lof.hc.minus.19:7152777:G:T	19:7152777:G:T	1.39e-07	-0.45 (-0.62, -0.28)	134	1.37371e-06	""	stop_gained
INSR	pLOF	INSR.lof.hc.minus.19:7120619:C:T	19:7120619:C:T	1.34e-07	-0.46 (-0.63, -0.29)	131	5.49484e-06	rs755198022	splice_donor_variant
INSR	pLOF	INSR.lof.hc.minus.19:7168074:A:AT	19:7168074:A:AT	1.34e-07	-0.45 (-0.62, -0.28)	134	1.37371e-06	""	frameshift_variant
INSR	pLOF	INSR.lof.hc.minus.19:7174592:G:A	19:7174592:G:A	1.34e-07	-0.45 (-0.62, -0.28)	134	1.37371e-06	rs387906540	stop_gained
INSR	pLOF	INSR.lof.hc.minus.19:7167975:TG:T	19:7167975:TG:T	1.29e-07	-0.45 (-0.62, -0.28)	134	1.37371e-06	""	stop_gained
INSR	pLOF	INSR.lof.hc.minus.19:7174634:G:A	19:7174634:G:A	1.23e-07	-0.45 (-0.62, -0.29)	134	1.37371e-06	""	stop_gained
INSR	pLOF	INSR.lof.hc.minus.19:7141676:C:T	19:7141676:C:T	1.2e-07	-0.45 (-0.62, -0.29)	134	1.37371e-06	""	splice_donor_variant
INSR	pLOF	INSR.lof.hc.minus.19:7125345:G:A	19:7125345:G:A	1.16e-07	-0.46 (-0.63, -0.29)	130	6.86855e-06	""	stop_gained
INSR	pLOF	INSR.lof.hc.minus.19:7128954:A:C	19:7128954:A:C	1.16e-07	-0.45 (-0.62, -0.29)	134	1.37371e-06	""	stop_gained
INSR	pLOF	INSR.lof.hc.minus.19:7125462:G:A	19:7125462:G:A	1.14e-07	-0.46 (-0.62, -0.29)	133	2.74742e-06	rs121913144	stop_gained
INSR	pLOF	INSR.lof.hc.minus.19:7163085:C:T	19:7163085:C:T	1.13e-07	-0.46 (-0.62, -0.29)	133	2.74742e-06	""	stop_gained
INSR	pLOF	INSR.lof.hc.minus.19:7267719:AC:A	19:7267719:AC:A	1.13e-07	-0.45 (-0.62, -0.29)	134	1.37371e-06	""	frameshift_variant
INSR	pLOF	INSR.lof.hc.minus.19:7166397:G:A	19:7166397:G:A	1.12e-07	-0.45 (-0.62, -0.29)	134	1.37371e-06	""	stop_gained
INSR	pLOF	INSR.lof.hc.minus.19:7142921:G:A	19:7142921:G:A	1.08e-07	-0.46 (-0.63, -0.29)	133	2.74742e-06	""	stop_gained
INSR	pLOF	INSR.lof.hc.minus.19:7141675:A:G	19:7141675:A:G	1.07e-07	-0.46 (-0.63, -0.29)	129	8.24226e-06	""	splice_donor_variant
INSR	pLOF	INSR.lof.hc.minus.19:7132230:G:A	19:7132230:G:A	1.01e-07	-0.46 (-0.62, -0.29)	134	1.37371e-06	""	stop_gained
INSR	pLOF	INSR.lof.hc.minus.19:7172378:AC:A	19:7172378:AC:A	1e-07	-0.46 (-0.62, -0.29)	134	1.37395e-06	""	frameshift_variant
INSR	pLOF	INSR.lof.hc.minus.19:7122750:AG:A	19:7122750:AG:A	8.92e-08	-0.46 (-0.63, -0.29)	134	1.37371e-06	""	frameshift_variant
INSR	pLOF	INSR.lof.hc.minus.19:7267643:G:T	19:7267643:G:T	8.65e-08	-0.46 (-0.63, -0.29)	133	2.74743e-06	""	stop_gained
INSR	pLOF	INSR.lof.hc.minus.19:7166304:TG:T	19:7166304:TG:T	8.25e-08	-0.46 (-0.63, -0.29)	134	1.37371e-06	""	frameshift_variant
INSR	pLOF	INSR.lof.hc.minus.19:7166253:G:A	19:7166253:G:A	8.04e-08	-0.46 (-0.63, -0.29)	134	1.37371e-06	""	stop_gained
INSR	pLOF	INSR.lof.hc.minus.19:7152838:C:CG	19:7152838:C:CG	7.85e-08	-0.46 (-0.63, -0.29)	134	1.37371e-06	""	frameshift_variant
INSR	pLOF	INSR.lof.hc.minus.19:7184585:G:T	19:7184585:G:T	7.51e-08	-0.46 (-0.63, -0.29)	134	1.37371e-06	""	stop_gained
INSR	pLOF	INSR.lof.hc.minus.19:7122975:TC:T	19:7122975:TC:T	7.32e-08	-0.46 (-0.63, -0.29)	134	1.37371e-06	""	frameshift_variant
INSR	pLOF	INSR.lof.hc.minus.19:7128955:C:A	19:7128955:C:A	7.23e-08	-0.46 (-0.63, -0.29)	134	1.37371e-06	""	splice_acceptor_variant
INSR	pLOF	INSR.lof.hc.minus.19:7170555:TG:T	19:7170555:TG:T	6.68e-08	-0.46 (-0.63, -0.29)	134	1.37371e-06	""	frameshift_variant
INSR	pLOF	INSR.lof.hc.minus.19:7267643:GTAGT:G	19:7267643:GTAGT:G	6.24e-08	-0.47 (-0.63, -0.3)	133	2.74743e-06	""	frameshift_variant
INSR	pLOF	INSR.lof.hc.minus.19:7293806:AG:A	19:7293806:AG:A	6.13e-08	-0.46 (-0.63, -0.3)	134	1.37374e-06	""	frameshift_variant
INSR	pLOF	INSR.lof.hc.minus.19:7152811:C:CT	19:7152811:C:CT	5.97e-08	-0.46 (-0.63, -0.3)	134	1.37371e-06	""	frameshift_variant
INSR	pLOF	INSR.lof.hc.minus.19:7267375:G:A	19:7267375:G:A	4.67e-08	-0.47 (-0.64, -0.3)	134	1.37371e-06	""	stop_gained
INSR	pLOF	INSR.lof.hc.minus.19:7122664:AG:A	19:7122664:AG:A	4.46e-08	-0.47 (-0.64, -0.3)	134	1.37371e-06	""	frameshift_variant
INSR	pLOF	INSR.lof.hc.minus.19:7267660:G:A	19:7267660:G:A	4.23e-08	-0.47 (-0.64, -0.3)	133	2.74742e-06	""	stop_gained
INSR	pLOF	INSR.lof.hc.minus.19:7267592:GT:G	19:7267592:GT:G	4.1e-08	-0.47 (-0.64, -0.3)	134	1.37371e-06	""	frameshift_variant
INSR	pLOF	INSR.lof.hc.minus.19:7172312:G:A	19:7172312:G:A	3.98e-08	-0.47 (-0.64, -0.3)	132	4.12113e-06	""	stop_gained
INSR	pLOF	INSR.lof.hc.minus.19:7141733:C:A	19:7141733:C:A	2.6e-08	-0.48 (-0.64, -0.31)	134	1.37371e-06	""	stop_gained
INSR	pLOF	INSR.lof.hc.minus.19:7184395:G:A	19:7184395:G:A	1.52e-08	-0.52 (-0.7, -0.34)	116	2.61006e-05	""	stop_gained
INHBE	pLOF+missense	INHBE.lofcadd.hc.minus.12:57456093:G:C	12:57456093:G:C	0.0283	-0.11 (-0.21, -0.012)	376	0.000740429	rs150777893	splice_acceptor_variant
INHBE	pLOF+missense	INHBE.lofcadd.hc.minus.12:57455835:G:T	12:57455835:G:T	8.99e-08	-0.18 (-0.25, -0.11)	865	6.86855e-05	rs375342858	splice_donor_variant
INHBE	pLOF+missense	INHBE.lofcadd.hc.minus.12:57456489:C:T	12:57456489:C:T	8.02e-08	-0.18 (-0.24, -0.11)	888	3.57165e-05	""	missense_variant
INHBE	pLOF+missense	INHBE.lofcadd.hc.minus.12:57456754:G:A	12:57456754:G:A	7.43e-08	-0.18 (-0.24, -0.11)	886	3.8464e-05	rs144527638	missense_variant
INHBE	pLOF+missense	INHBE.lofcadd.hc.minus.12:57456687:G:A	12:57456687:G:A	4.01e-08	-0.19 (-0.25, -0.12)	852	8.517e-05	rs370912843	missense_variant
INHBE	pLOF+missense	INHBE.lofcadd.hc.minus.12:57455588:C:T	12:57455588:C:T	3.2e-08	-0.18 (-0.25, -0.12)	910	5.49484e-06	rs750332159	stop_gained
INHBE	pLOF+missense	INHBE.lofcadd.hc.minus.12:57456604:G:T	12:57456604:G:T	3.13e-08	-0.18 (-0.25, -0.12)	912	2.74742e-06	""	missense_variant
INHBE	pLOF+missense	INHBE.lofcadd.hc.minus.12:57456837:G:A	12:57456837:G:A	3.12e-08	-0.18 (-0.25, -0.12)	913	1.37371e-06	""	missense_variant
INHBE	pLOF+missense	INHBE.lofcadd.hc.minus.12:57456637:C:T	12:57456637:C:T	3.01e-08	-0.18 (-0.25, -0.12)	912	2.74743e-06	""	missense_variant
INHBE	pLOF+missense	INHBE.lofcadd.hc.minus.12:57456739:G:T	12:57456739:G:T	2.58e-08	-0.18 (-0.25, -0.12)	913	1.37371e-06	""	missense_variant
INHBE	pLOF+missense	INHBE.lofcadd.hc.minus.12:57456807:G:T	12:57456807:G:T	2.5e-08	-0.18 (-0.25, -0.12)	908	8.24226e-06	""	missense_variant
INHBE	pLOF+missense	INHBE.lofcadd.hc.minus.12:57456789:G:T	12:57456789:G:T	2.44e-08	-0.18 (-0.25, -0.12)	913	1.37371e-06	""	missense_variant
INHBE	pLOF+missense	INHBE.lofcadd.hc.minus.12:57456646:T:C	12:57456646:T:C	2.4e-08	-0.18 (-0.25, -0.12)	913	1.37371e-06	""	missense_variant
INHBE	pLOF+missense	INHBE.lofcadd.hc.minus.12:57456579:C:T	12:57456579:C:T	2.38e-08	-0.18 (-0.25, -0.12)	900	1.9232e-05	rs755981328	missense_variant
INHBE	pLOF+missense	INHBE.lofcadd.hc.minus.12:57456819:A:C	12:57456819:A:C	2.33e-08	-0.18 (-0.25, -0.12)	911	4.12114e-06	""	missense_variant
INHBE	pLOF+missense	INHBE.lofcadd.hc.minus.12:57456705:G:A	12:57456705:G:A	2.3e-08	-0.18 (-0.25, -0.12)	913	1.37371e-06	""	missense_variant
INHBE	pLOF+missense	INHBE.lofcadd.hc.minus.12:57456169:G:T	12:57456169:G:T	2.23e-08	-0.18 (-0.25, -0.12)	913	1.37371e-06	rs776849363	missense_variant
INHBE	pLOF+missense	INHBE.lofcadd.hc.minus.12:57455715:G:A	12:57455715:G:A	2.22e-08	-0.18 (-0.25, -0.12)	912	2.74747e-06	""	missense_variant
INHBE	pLOF+missense	INHBE.lofcadd.hc.minus.12:57456587:G:T	12:57456587:G:T	2.17e-08	-0.18 (-0.25, -0.12)	913	1.37371e-06	""	missense_variant
INHBE	pLOF+missense	INHBE.lofcadd.hc.minus.12:57456358:T:C	12:57456358:T:C	2.08e-08	-0.18 (-0.25, -0.12)	913	1.37371e-06	""	missense_variant
INHBE	pLOF+missense	INHBE.lofcadd.hc.minus.12:57456172:T:C	12:57456172:T:C	2.06e-08	-0.18 (-0.25, -0.12)	913	1.37371e-06	""	missense_variant
INHBE	pLOF+missense	INHBE.lofcadd.hc.minus.12:57456637:C:G	12:57456637:C:G	2.06e-08	-0.18 (-0.25, -0.12)	913	1.37372e-06	""	missense_variant
INHBE	pLOF+missense	INHBE.lofcadd.hc.minus.12:57456666:G:C	12:57456666:G:C	2.03e-08	-0.18 (-0.25, -0.12)	912	2.74742e-06	""	missense_variant
INHBE	pLOF+missense	INHBE.lofcadd.hc.minus.12:57455714:C:T	12:57455714:C:T	1.99e-08	-0.18 (-0.25, -0.12)	907	9.61597e-06	rs554202675	missense_variant
INHBE	pLOF+missense	INHBE.lofcadd.hc.minus.12:57456636:C:G	12:57456636:C:G	1.89e-08	-0.18 (-0.25, -0.12)	913	1.37371e-06	""	missense_variant
INHBE	pLOF+missense	INHBE.lofcadd.hc.minus.12:57456825:G:A	12:57456825:G:A	1.86e-08	-0.18 (-0.25, -0.12)	913	1.37371e-06	""	missense_variant
INHBE	pLOF+missense	INHBE.lofcadd.hc.minus.12:57455553:TC:T	12:57455553:TC:T	1.85e-08	-0.18 (-0.25, -0.12)	912	2.74743e-06	""	frameshift_variant
INHBE	pLOF+missense	INHBE.lofcadd.hc.minus.12:57455715:G:C	12:57455715:G:C	1.78e-08	-0.19 (-0.25, -0.12)	907	9.61602e-06	""	missense_variant
INHBE	pLOF+missense	INHBE.lofcadd.hc.minus.12:57456534:T:A	12:57456534:T:A	1.76e-08	-0.19 (-0.25, -0.12)	913	1.37372e-06	""	missense_variant
INHBE	pLOF+missense	INHBE.lofcadd.hc.minus.12:57456766:C:G	12:57456766:C:G	1.73e-08	-0.19 (-0.25, -0.12)	913	1.37371e-06	""	missense_variant
INHBE	pLOF+missense	INHBE.lofcadd.hc.minus.12:57456657:C:A	12:57456657:C:A	1.72e-08	-0.19 (-0.25, -0.12)	913	1.37371e-06	""	missense_variant
INHBE	pLOF+missense	INHBE.lofcadd.hc.minus.12:57456560:C:A	12:57456560:C:A	1.7e-08	-0.19 (-0.25, -0.12)	913	1.37371e-06	""	missense_variant
INHBE	pLOF+missense	INHBE.lofcadd.hc.minus.12:57455742:A:G	12:57455742:A:G	1.68e-08	-0.19 (-0.25, -0.12)	912	2.74742e-06	""	splice_acceptor_variant
INHBE	pLOF+missense	INHBE.lofcadd.hc.minus.12:57456570:C:A	12:57456570:C:A	1.65e-08	-0.19 (-0.25, -0.12)	913	1.37371e-06	""	missense_variant
INHBE	pLOF+missense	INHBE.lofcadd.hc.minus.12:57455667:T:C	12:57455667:T:C	1.63e-08	-0.19 (-0.25, -0.12)	913	1.37371e-06	rs761386286	missense_variant
INHBE	pLOF+missense	INHBE.lofcadd.hc.minus.12:57455645:C:T	12:57455645:C:T	1.62e-08	-0.19 (-0.25, -0.12)	912	2.74742e-06	""	stop_gained
INHBE	pLOF+missense	INHBE.lofcadd.hc.minus.12:57455717:C:A	12:57455717:C:A	1.57e-08	-0.19 (-0.25, -0.12)	912	2.74742e-06	""	missense_variant
INHBE	pLOF+missense	INHBE.lofcadd.hc.minus.12:57455621:T:C	12:57455621:T:C	1.47e-08	-0.19 (-0.25, -0.12)	913	1.37371e-06	rs771457398	missense_variant
INHBE	pLOF+missense	INHBE.lofcadd.hc.minus.12:57455654:C:T	12:57455654:C:T	1.45e-08	-0.19 (-0.25, -0.12)	900	1.92319e-05	""	stop_gained
INHBE	pLOF+missense	INHBE.lofcadd.hc.minus.12:57455768:A:G	12:57455768:A:G	1.32e-08	-0.19 (-0.25, -0.12)	911	4.12113e-06	""	missense_variant
INHBE	pLOF+missense	INHBE.lofcadd.hc.minus.12:57456768:C:T	12:57456768:C:T	1.32e-08	-0.19 (-0.25, -0.12)	908	8.24228e-06	rs748327531	missense_variant
INHBE	pLOF+missense	INHBE.lofcadd.hc.minus.12:57456600:G:A	12:57456600:G:A	1.31e-08	-0.19 (-0.25, -0.12)	908	8.24226e-06	rs571755879	missense_variant
INHBE	pLOF+missense	INHBE.lofcadd.hc.minus.12:57456573:G:A	12:57456573:G:A	1.29e-08	-0.19 (-0.25, -0.12)	912	2.74742e-06	""	missense_variant
INHBE	pLOF+missense	INHBE.lofcadd.hc.minus.12:57455698:GT:G	12:57455698:GT:G	7.46e-09	-0.19 (-0.26, -0.13)	907	9.61597e-06	""	frameshift_variant
INHBE	pLOF+missense	INHBE.lofcadd.hc.minus.12:57455765:C:T	12:57455765:C:T	3.41e-09	-0.21 (-0.27, -0.14)	817	0.000134624	rs183609767	missense_variant
INHBE	pLOF	INHBE.lof.hc.minus.12:57456093:G:C	12:57456093:G:C	0.344	-0.1 (-0.32, 0.11)	80	0.000740429	rs150777893	splice_acceptor_variant
INHBE	pLOF	INHBE.lof.hc.minus.12:57455835:G:T	12:57455835:G:T	2.44e-07	-0.21 (-0.3, -0.13)	569	6.86855e-05	rs375342858	splice_donor_variant
INHBE	pLOF	INHBE.lof.hc.minus.12:57455588:C:T	12:57455588:C:T	8.5e-08	-0.21 (-0.29, -0.14)	614	5.49484e-06	rs750332159	stop_gained
INHBE	pLOF	INHBE.lof.hc.minus.12:57455553:TC:T	12:57455553:TC:T	4.49e-08	-0.22 (-0.3, -0.14)	616	2.74743e-06	""	frameshift_variant
INHBE	pLOF	INHBE.lof.hc.minus.12:57455742:A:G	12:57455742:A:G	4.01e-08	-0.22 (-0.3, -0.14)	616	2.74742e-06	""	splice_acceptor_variant
INHBE	pLOF	INHBE.lof.hc.minus.12:57455645:C:T	12:57455645:C:T	3.82e-08	-0.22 (-0.3, -0.14)	616	2.74742e-06	""	stop_gained
INHBE	pLOF	INHBE.lof.hc.minus.12:57455654:C:T	12:57455654:C:T	3.19e-08	-0.22 (-0.3, -0.14)	604	1.92319e-05	""	stop_gained
INHBE	pLOF	INHBE.lof.hc.minus.12:57455698:GT:G	12:57455698:GT:G	1.49e-08	-0.23 (-0.31, -0.15)	611	9.61597e-06	""	frameshift_variant
COL5A3	pLOF	COL5A3.lof.hc.minus.19:9974300:C:T	19:9974300:C:T	9.03e-06	0.21 (0.11, 0.3)	459	2.88479e-05	""	splice_donor_variant
COL5A3	pLOF	COL5A3.lof.hc.minus.19:9993674:T:G	19:9993674:T:G	1.21e-06	0.22 (0.13, 0.31)	470	1.23634e-05	""	splice_acceptor_variant
COL5A3	pLOF	COL5A3.lof.hc.minus.19:9966602:CG:C	19:9966602:CG:C	1.15e-06	0.22 (0.13, 0.31)	470	1.23635e-05	""	frameshift_variant
COL5A3	pLOF	COL5A3.lof.hc.minus.19:9982085:TG:T	19:9982085:TG:T	1.1e-06	0.22 (0.13, 0.31)	478	1.37375e-06	""	frameshift_variant
COL5A3	pLOF	COL5A3.lof.hc.minus.19:9969683:C:G	19:9969683:C:G	9.23e-07	0.22 (0.13, 0.31)	476	4.12113e-06	""	splice_acceptor_variant
COL5A3	pLOF	COL5A3.lof.hc.minus.19:9986333:TG:T	19:9986333:TG:T	8.71e-07	0.22 (0.13, 0.31)	474	6.86855e-06	""	frameshift_variant
COL5A3	pLOF	COL5A3.lof.hc.minus.19:9996228:AG:A	19:9996228:AG:A	8.36e-07	0.23 (0.14, 0.32)	469	1.37371e-05	""	frameshift_variant
COL5A3	pLOF	COL5A3.lof.hc.minus.19:9977228:C:T	19:9977228:C:T	8.32e-07	0.22 (0.14, 0.31)	473	8.24226e-06	""	splice_donor_variant
COL5A3	pLOF	COL5A3.lof.hc.minus.19:9986372:CG:C	19:9986372:CG:C	7.87e-07	0.23 (0.14, 0.32)	471	1.09899e-05	rs780308780	frameshift_variant
COL5A3	pLOF	COL5A3.lof.hc.minus.19:9992874:G:A	19:9992874:G:A	7.4e-07	0.23 (0.14, 0.31)	474	6.86855e-06	""	stop_gained
COL5A3	pLOF	COL5A3.lof.hc.minus.19:10005795:C:T	19:10005795:C:T	7.22e-07	0.22 (0.14, 0.31)	478	1.37371e-06	""	splice_donor_variant
COL5A3	pLOF	COL5A3.lof.hc.minus.19:10003564:C:T	19:10003564:C:T	7.2e-07	0.23 (0.14, 0.31)	475	5.49484e-06	""	splice_donor_variant
COL5A3	pLOF	COL5A3.lof.hc.minus.19:9968080:C:T	19:9968080:C:T	7.19e-07	0.22 (0.14, 0.31)	478	1.37371e-06	rs763099096	splice_acceptor_variant
COL5A3	pLOF	COL5A3.lof.hc.minus.19:9974409:C:G	19:9974409:C:G	6.97e-07	0.23 (0.14, 0.31)	477	2.74742e-06	rs754098596	splice_acceptor_variant
COL5A3	pLOF	COL5A3.lof.hc.minus.19:9985880:G:GAT	19:9985880:G:GAT	6.85e-07	0.23 (0.14, 0.32)	468	1.51108e-05	""	frameshift_variant
COL5A3	pLOF	COL5A3.lof.hc.minus.19:9969901:G:A	19:9969901:G:A	6.55e-07	0.23 (0.14, 0.33)	442	5.08272e-05	rs768193313	stop_gained
COL5A3	pLOF	COL5A3.lof.hc.minus.19:9967365:T:TG	19:9967365:T:TG	6.53e-07	0.23 (0.14, 0.32)	476	4.12114e-06	rs767057498	frameshift_variant
COL5A3	pLOF	COL5A3.lof.hc.minus.19:10004076:GGA:G	19:10004076:GGA:G	6.29e-07	0.23 (0.14, 0.32)	476	4.12114e-06	""	frameshift_variant
COL5A3	pLOF	COL5A3.lof.hc.minus.19:9967923:T:TTCTGTCCTAGAAAGCC	19:9967923:T:TTCTGTCCTAGAAAGCC	6.29e-07	0.23 (0.14, 0.32)	474	6.86855e-06	""	frameshift_variant
COL5A3	pLOF	COL5A3.lof.hc.minus.19:9977394:CA:C	19:9977394:CA:C	6.27e-07	0.23 (0.14, 0.31)	478	1.37371e-06	""	frameshift_variant
COL5A3	pLOF	COL5A3.lof.hc.minus.19:9973617:G:A	19:9973617:G:A	6.23e-07	0.23 (0.14, 0.32)	475	5.49485e-06	""	stop_gained
COL5A3	pLOF	COL5A3.lof.hc.minus.19:9996064:AC:A	19:9996064:AC:A	6.21e-07	0.23 (0.14, 0.32)	478	1.37371e-06	""	splice_donor_variant
COL5A3	pLOF	COL5A3.lof.hc.minus.19:9969632:AG:A	19:9969632:AG:A	6.16e-07	0.23 (0.14, 0.32)	478	1.37371e-06	""	frameshift_variant
COL5A3	pLOF	COL5A3.lof.hc.minus.19:10005564:AG:A	19:10005564:AG:A	6.09e-07	0.23 (0.14, 0.32)	477	2.74742e-06	""	frameshift_variant
COL5A3	pLOF	COL5A3.lof.hc.minus.19:9985841:C:A	19:9985841:C:A	5.97e-07	0.23 (0.14, 0.32)	462	2.33532e-05	""	splice_donor_variant
COL5A3	pLOF	COL5A3.lof.hc.minus.19:9973965:TG:T	19:9973965:TG:T	5.91e-07	0.23 (0.14, 0.32)	478	1.37371e-06	""	frameshift_variant
COL5A3	pLOF	COL5A3.lof.hc.minus.19:9966403:G:A	19:9966403:G:A	5.8e-07	0.23 (0.14, 0.32)	478	1.37371e-06	""	stop_gained
COL5A3	pLOF	COL5A3.lof.hc.minus.19:10005899:C:A	19:10005899:C:A	5.77e-07	0.23 (0.14, 0.32)	477	2.74742e-06	""	stop_gained
COL5A3	pLOF	COL5A3.lof.hc.minus.19:9960559:T:A	19:9960559:T:A	5.69e-07	0.23 (0.14, 0.32)	478	1.37371e-06	""	splice_acceptor_variant
COL5A3	pLOF	COL5A3.lof.hc.minus.19:9966631:A:T	19:9966631:A:T	5.69e-07	0.23 (0.14, 0.32)	478	1.37371e-06	""	stop_gained
COL5A3	pLOF	COL5A3.lof.hc.minus.19:10004039:A:G	19:10004039:A:G	5.63e-07	0.23 (0.14, 0.32)	478	1.37371e-06	""	splice_donor_variant
COL5A3	pLOF	COL5A3.lof.hc.minus.19:10005671:GGGTCACC:G	19:10005671:GGGTCACC:G	5.57e-07	0.23 (0.14, 0.32)	478	1.37372e-06	""	frameshift_variant
COL5A3	pLOF	COL5A3.lof.hc.minus.19:9966395:G:T	19:9966395:G:T	5.56e-07	0.23 (0.14, 0.32)	477	2.74742e-06	rs765602468	stop_gained
COL5A3	pLOF	COL5A3.lof.hc.minus.19:9996684:AG:A	19:9996684:AG:A	5.49e-07	0.23 (0.14, 0.32)	467	1.64845e-05	""	frameshift_variant
COL5A3	pLOF	COL5A3.lof.hc.minus.19:9998147:AC:A	19:9998147:AC:A	5.49e-07	0.23 (0.14, 0.32)	476	4.12113e-06	""	frameshift_variant
COL5A3	pLOF	COL5A3.lof.hc.minus.19:9989320:A:C	19:9989320:A:C	5.48e-07	0.23 (0.14, 0.32)	475	5.49484e-06	""	splice_donor_variant
COL5A3	pLOF	COL5A3.lof.hc.minus.19:9969348:C:T	19:9969348:C:T	5.36e-07	0.23 (0.14, 0.32)	477	2.74742e-06	""	splice_donor_variant
COL5A3	pLOF	COL5A3.lof.hc.minus.19:9995578:G:A	19:9995578:G:A	5.31e-07	0.23 (0.14, 0.32)	475	5.49484e-06	""	stop_gained
COL5A3	pLOF	COL5A3.lof.hc.minus.19:10005711:C:T	19:10005711:C:T	5.27e-07	0.23 (0.14, 0.32)	478	1.37371e-06	""	stop_gained
COL5A3	pLOF	COL5A3.lof.hc.minus.19:9970653:TC:T	19:9970653:TC:T	5.21e-07	0.23 (0.14, 0.32)	478	1.37371e-06	""	frameshift_variant
COL5A3	pLOF	COL5A3.lof.hc.minus.19:9998019:G:A	19:9998019:G:A	5.18e-07	0.23 (0.14, 0.32)	476	4.12113e-06	rs762436562	stop_gained
COL5A3	pLOF	COL5A3.lof.hc.minus.19:10001672:T:G	19:10001672:T:G	5.15e-07	0.23 (0.14, 0.32)	477	2.74742e-06	""	splice_acceptor_variant
COL5A3	pLOF	COL5A3.lof.hc.minus.19:9979893:C:G	19:9979893:C:G	5.1e-07	0.23 (0.14, 0.32)	478	1.37371e-06	rs753711901	splice_acceptor_variant
COL5A3	pLOF	COL5A3.lof.hc.minus.19:9989467:A:C	19:9989467:A:C	5.09e-07	0.23 (0.14, 0.32)	478	1.37371e-06	""	splice_donor_variant
COL5A3	pLOF	COL5A3.lof.hc.minus.19:9977592:A:C	19:9977592:A:C	5.08e-07	0.23 (0.14, 0.32)	475	5.49484e-06	""	splice_donor_variant
COL5A3	pLOF	COL5A3.lof.hc.minus.19:9996242:A:AG	19:9996242:A:AG	5.06e-07	0.23 (0.14, 0.32)	476	4.12113e-06	rs774328155	frameshift_variant
COL5A3	pLOF	COL5A3.lof.hc.minus.19:9986716:T:A	19:9986716:T:A	5.04e-07	0.23 (0.14, 0.32)	478	1.37371e-06	""	stop_gained
COL5A3	pLOF	COL5A3.lof.hc.minus.19:10001671:C:A	19:10001671:C:A	5.03e-07	0.23 (0.14, 0.32)	478	1.37371e-06	""	splice_acceptor_variant
COL5A3	pLOF	COL5A3.lof.hc.minus.19:9968071:A:AC	19:9968071:A:AC	5.01e-07	0.23 (0.14, 0.32)	478	1.37371e-06	""	frameshift_variant
COL5A3	pLOF	COL5A3.lof.hc.minus.19:9989514:AG:A	19:9989514:AG:A	5e-07	0.23 (0.14, 0.32)	477	2.74742e-06	rs748476975	frameshift_variant
COL5A3	pLOF	COL5A3.lof.hc.minus.19:9977455:AG:A	19:9977455:AG:A	4.97e-07	0.23 (0.14, 0.32)	473	8.24244e-06	rs771976753	frameshift_variant
COL5A3	pLOF	COL5A3.lof.hc.minus.19:9997380:AG:A	19:9997380:AG:A	4.95e-07	0.23 (0.14, 0.32)	476	6.86855e-06	""	frameshift_variant
COL5A3	pLOF	COL5A3.lof.hc.minus.19:9979405:G:A	19:9979405:G:A	4.91e-07	0.23 (0.14, 0.32)	476	4.12113e-06	""	stop_gained
COL5A3	pLOF	COL5A3.lof.hc.minus.19:9986732:CT:C	19:9986732:CT:C	4.91e-07	0.23 (0.14, 0.32)	478	1.37371e-06	""	frameshift_variant
COL5A3	pLOF	COL5A3.lof.hc.minus.19:9977703:T:G	19:9977703:T:G	4.89e-07	0.23 (0.14, 0.32)	478	1.37371e-06	""	splice_acceptor_variant
COL5A3	pLOF	COL5A3.lof.hc.minus.19:9986314:C:T	19:9986314:C:T	4.88e-07	0.23 (0.14, 0.32)	478	1.37371e-06	""	splice_donor_variant
COL5A3	pLOF	COL5A3.lof.hc.minus.19:9997434:C:T	19:9997434:C:T	4.86e-07	0.23 (0.14, 0.32)	477	2.74742e-06	""	splice_acceptor_variant
COL5A3	pLOF	COL5A3.lof.hc.minus.19:10001613:TG:T	19:10001613:TG:T	4.8e-07	0.23 (0.14, 0.32)	478	1.37375e-06	""	frameshift_variant
COL5A3	pLOF	COL5A3.lof.hc.minus.19:9967909:AC:A	19:9967909:AC:A	4.73e-07	0.23 (0.14, 0.32)	478	1.37398e-06	""	frameshift_variant
COL5A3	pLOF	COL5A3.lof.hc.minus.19:9986356:G:A	19:9986356:G:A	4.73e-07	0.23 (0.14, 0.32)	477	2.74744e-06	""	stop_gained
COL5A3	pLOF	COL5A3.lof.hc.minus.19:9962830:G:A	19:9962830:G:A	4.7e-07	0.23 (0.14, 0.32)	458	2.88479e-05	rs770506606	stop_gained
COL5A3	pLOF	COL5A3.lof.hc.minus.19:9969595:G:A	19:9969595:G:A	4.69e-07	0.23 (0.14, 0.32)	478	1.37371e-06	""	stop_gained
COL5A3	pLOF	COL5A3.lof.hc.minus.19:9986728:C:A	19:9986728:C:A	4.68e-07	0.23 (0.14, 0.32)	478	1.37371e-06	""	stop_gained
COL5A3	pLOF	COL5A3.lof.hc.minus.19:9980045:G:GC	19:9980045:G:GC	4.67e-07	0.23 (0.14, 0.32)	478	1.37386e-06	""	frameshift_variant
COL5A3	pLOF	COL5A3.lof.hc.minus.19:10005987:T:C	19:10005987:T:C	4.64e-07	0.23 (0.14, 0.32)	478	1.37371e-06	""	splice_acceptor_variant
COL5A3	pLOF	COL5A3.lof.hc.minus.19:9979185:CA:C	19:9979185:CA:C	4.62e-07	0.23 (0.14, 0.32)	477	2.74749e-06	""	frameshift_variant
COL5A3	pLOF	COL5A3.lof.hc.minus.19:9966571:TG:T	19:9966571:TG:T	4.6e-07	0.23 (0.14, 0.32)	478	1.37371e-06	""	frameshift_variant
COL5A3	pLOF	COL5A3.lof.hc.minus.19:9968490:G:GC	19:9968490:G:GC	4.6e-07	0.23 (0.14, 0.32)	478	1.37371e-06	""	frameshift_variant
COL5A3	pLOF	COL5A3.lof.hc.minus.19:9982120:T:A	19:9982120:T:A	4.56e-07	0.23 (0.14, 0.32)	478	1.37373e-06	""	splice_acceptor_variant
COL5A3	pLOF	COL5A3.lof.hc.minus.19:9991608:A:G	19:9991608:A:G	4.55e-07	0.23 (0.14, 0.32)	478	1.37371e-06	""	splice_donor_variant
COL5A3	pLOF	COL5A3.lof.hc.minus.19:9968673:A:G	19:9968673:A:G	4.51e-07	0.23 (0.14, 0.32)	478	1.37371e-06	""	splice_donor_variant
COL5A3	pLOF	COL5A3.lof.hc.minus.19:10001656:AG:A	19:10001656:AG:A	4.48e-07	0.23 (0.14, 0.32)	478	1.37371e-06	""	frameshift_variant
COL5A3	pLOF	COL5A3.lof.hc.minus.19:9978981:C:T	19:9978981:C:T	4.48e-07	0.23 (0.14, 0.32)	477	2.74742e-06	""	splice_acceptor_variant
COL5A3	pLOF	COL5A3.lof.hc.minus.19:9986567:GC:G	19:9986567:GC:G	4.44e-07	0.23 (0.14, 0.32)	478	1.37372e-06	""	frameshift_variant
COL5A3	pLOF	COL5A3.lof.hc.minus.19:9974360:G:A	19:9974360:G:A	4.43e-07	0.23 (0.14, 0.32)	470	1.23634e-05	""	stop_gained
COL5A3	pLOF	COL5A3.lof.hc.minus.19:9966313:C:T	19:9966313:C:T	4.36e-07	0.23 (0.14, 0.32)	473	8.24226e-06	""	splice_donor_variant
COL5A3	pLOF	COL5A3.lof.hc.minus.19:9968080:C:G	19:9968080:C:G	4.36e-07	0.23 (0.14, 0.32)	478	1.37371e-06	""	splice_acceptor_variant
COL5A3	pLOF	COL5A3.lof.hc.minus.19:9979186:A:AG	19:9979186:A:AG	4.35e-07	0.23 (0.14, 0.32)	470	1.23635e-05	""	frameshift_variant
COL5A3	pLOF	COL5A3.lof.hc.minus.19:9980693:C:T	19:9980693:C:T	4.35e-07	0.23 (0.14, 0.32)	478	1.37371e-06	""	splice_acceptor_variant
COL5A3	pLOF	COL5A3.lof.hc.minus.19:9986608:T:A	19:9986608:T:A	4.34e-07	0.23 (0.14, 0.32)	478	1.37371e-06	""	splice_acceptor_variant
COL5A3	pLOF	COL5A3.lof.hc.minus.19:9986608:T:C	19:9986608:T:C	4.34e-07	0.23 (0.14, 0.32)	478	1.37371e-06	""	splice_acceptor_variant
COL5A3	pLOF	COL5A3.lof.hc.minus.19:9985841:C:G	19:9985841:C:G	4.32e-07	0.23 (0.14, 0.32)	477	2.74755e-06	""	splice_donor_variant
COL5A3	pLOF	COL5A3.lof.hc.minus.19:9968384:C:A	19:9968384:C:A	4.31e-07	0.23 (0.14, 0.32)	478	1.37371e-06	""	splice_donor_variant
COL5A3	pLOF	COL5A3.lof.hc.minus.19:9977454:CA:C	19:9977454:CA:C	4.24e-07	0.23 (0.14, 0.32)	476	4.12125e-06	""	frameshift_variant
COL5A3	pLOF	COL5A3.lof.hc.minus.19:9989177:CCT:C	19:9989177:CCT:C	4.22e-07	0.23 (0.14, 0.32)	478	1.37371e-06	""	splice_acceptor_variant
COL5A3	pLOF	COL5A3.lof.hc.minus.19:9982119:C:T	19:9982119:C:T	4.14e-07	0.23 (0.14, 0.32)	478	1.37373e-06	""	splice_acceptor_variant
COL5A3	pLOF	COL5A3.lof.hc.minus.19:9968457:C:CG	19:9968457:C:CG	4.12e-07	0.23 (0.14, 0.32)	477	2.74773e-06	rs769575027	frameshift_variant
COL5A3	pLOF	COL5A3.lof.hc.minus.19:9968674:C:A	19:9968674:C:A	4.06e-07	0.23 (0.14, 0.32)	478	1.37371e-06	""	splice_donor_variant
COL5A3	pLOF	COL5A3.lof.hc.minus.19:9967384:CG:C	19:9967384:CG:C	4.05e-07	0.23 (0.14, 0.32)	476	4.12141e-06	""	frameshift_variant
COL5A3	pLOF	COL5A3.lof.hc.minus.19:9966748:T:C	19:9966748:T:C	4.02e-07	0.23 (0.14, 0.32)	477	2.74742e-06	""	splice_acceptor_variant
COL5A3	pLOF	COL5A3.lof.hc.minus.19:9979994:A:AG	19:9979994:A:AG	4.01e-07	0.23 (0.14, 0.32)	478	1.37371e-06	""	frameshift_variant
COL5A3	pLOF	COL5A3.lof.hc.minus.19:9996481:T:TG	19:9996481:T:TG	3.98e-07	0.23 (0.14, 0.32)	477	2.74742e-06	""	frameshift_variant
COL5A3	pLOF	COL5A3.lof.hc.minus.19:10005836:AG:A	19:10005836:AG:A	3.91e-07	0.23 (0.14, 0.32)	477	2.74742e-06	""	frameshift_variant
COL5A3	pLOF	COL5A3.lof.hc.minus.19:9969599:A:AC	19:9969599:A:AC	3.83e-07	0.23 (0.14, 0.32)	478	1.37372e-06	""	frameshift_variant
COL5A3	pLOF	COL5A3.lof.hc.minus.19:9996614:C:G	19:9996614:C:G	3.82e-07	0.23 (0.14, 0.32)	468	1.51108e-05	""	splice_donor_variant
COL5A3	pLOF	COL5A3.lof.hc.minus.19:9969877:C:CT	19:9969877:C:CT	3.81e-07	0.23 (0.14, 0.32)	478	1.37371e-06	""	frameshift_variant
COL5A3	pLOF	COL5A3.lof.hc.minus.19:9978592:TG:T	19:9978592:TG:T	3.75e-07	0.23 (0.14, 0.32)	474	6.86887e-06	rs760926657	frameshift_variant
COL5A3	pLOF	COL5A3.lof.hc.minus.19:9989129:CT:C	19:9989129:CT:C	3.73e-07	0.23 (0.14, 0.32)	478	1.37371e-06	""	frameshift_variant
COL5A3	pLOF	COL5A3.lof.hc.minus.19:9986751:G:C	19:9986751:G:C	3.66e-07	0.23 (0.14, 0.32)	478	1.37371e-06	""	stop_gained
COL5A3	pLOF	COL5A3.lof.hc.minus.19:9967345:A:C	19:9967345:A:C	3.62e-07	0.23 (0.14, 0.32)	471	1.09897e-05	""	splice_donor_variant
COL5A3	pLOF	COL5A3.lof.hc.minus.19:9969923:C:T	19:9969923:C:T	3.6e-07	0.23 (0.14, 0.32)	478	1.37371e-06	""	splice_acceptor_variant
COL5A3	pLOF	COL5A3.lof.hc.minus.19:10001863:TG:T	19:10001863:TG:T	3.52e-07	0.23 (0.14, 0.32)	477	2.74743e-06	""	frameshift_variant
COL5A3	pLOF	COL5A3.lof.hc.minus.19:9970676:C:A	19:9970676:C:A	3.5e-07	0.23 (0.14, 0.32)	478	1.37371e-06	""	splice_acceptor_variant
COL5A3	pLOF	COL5A3.lof.hc.minus.19:9977644:G:A	19:9977644:G:A	3.43e-07	0.23 (0.14, 0.32)	478	1.37371e-06	""	stop_gained
COL5A3	pLOF	COL5A3.lof.hc.minus.19:9989364:AC:A	19:9989364:AC:A	3.41e-07	0.23 (0.14, 0.32)	477	2.74742e-06	""	frameshift_variant
COL5A3	pLOF	COL5A3.lof.hc.minus.19:9986734:G:A	19:9986734:G:A	3.4e-07	0.23 (0.14, 0.32)	478	1.37371e-06	""	stop_gained
COL5A3	pLOF	COL5A3.lof.hc.minus.19:9993398:TG:T	19:9993398:TG:T	3.4e-07	0.23 (0.14, 0.32)	477	2.74742e-06	""	frameshift_variant
COL5A3	pLOF	COL5A3.lof.hc.minus.19:9995611:G:A	19:9995611:G:A	3.37e-07	0.23 (0.14, 0.32)	477	2.74742e-06	""	stop_gained
COL5A3	pLOF	COL5A3.lof.hc.minus.19:9972960:T:TG	19:9972960:T:TG	3.36e-07	0.23 (0.14, 0.32)	477	2.74742e-06	""	frameshift_variant
COL5A3	pLOF	COL5A3.lof.hc.minus.19:9993046:GC:G	19:9993046:GC:G	3.36e-07	0.23 (0.14, 0.32)	478	1.37371e-06	""	frameshift_variant
COL5A3	pLOF	COL5A3.lof.hc.minus.19:9962838:GTGCTATA:G	19:9962838:GTGCTATA:G	3.32e-07	0.23 (0.14, 0.32)	478	1.37372e-06	""	frameshift_variant
COL5A3	pLOF	COL5A3.lof.hc.minus.19:9998022:GC:G	19:9998022:GC:G	3.24e-07	0.23 (0.14, 0.32)	478	1.37439e-06	""	frameshift_variant
COL5A3	pLOF	COL5A3.lof.hc.minus.19:9970621:C:T	19:9970621:C:T	3.19e-07	0.23 (0.14, 0.32)	476	4.12114e-06	""	splice_donor_variant
COL5A3	pLOF	COL5A3.lof.hc.minus.19:9969868:C:T	19:9969868:C:T	3.13e-07	0.23 (0.14, 0.32)	478	1.37371e-06	""	splice_donor_variant
COL5A3	pLOF	COL5A3.lof.hc.minus.19:9977473:C:T	19:9977473:C:T	3.12e-07	0.23 (0.14, 0.32)	474	6.86855e-06	""	splice_acceptor_variant
COL5A3	pLOF	COL5A3.lof.hc.minus.19:9996647:G:A	19:9996647:G:A	2.96e-07	0.24 (0.15, 0.33)	461	2.47268e-05	rs763480954	stop_gained
COL5A3	pLOF	COL5A3.lof.hc.minus.19:10006157:G:GA	19:10006157:G:GA	2.95e-07	0.23 (0.14, 0.32)	478	1.37371e-06	rs764473475	frameshift_variant
COL5A3	pLOF	COL5A3.lof.hc.minus.19:9993751:A:G	19:9993751:A:G	2.83e-07	0.23 (0.14, 0.32)	478	1.37371e-06	""	splice_donor_variant
COL5A3	pLOF	COL5A3.lof.hc.minus.19:10003645:G:A	19:10003645:G:A	2.74e-07	0.23 (0.14, 0.32)	474	6.86855e-06	""	stop_gained
COL5A3	pLOF	COL5A3.lof.hc.minus.19:9982063:A:G	19:9982063:A:G	2.73e-07	0.23 (0.14, 0.32)	477	2.74753e-06	""	splice_donor_variant
COL5A3	pLOF	COL5A3.lof.hc.minus.19:9989332:TTC:T	19:9989332:TTC:T	2.67e-07	0.24 (0.15, 0.33)	470	1.23634e-05	""	frameshift_variant
COL5A3	pLOF	COL5A3.lof.hc.minus.19:9966696:T:TG	19:9966696:T:TG	2.62e-07	0.23 (0.15, 0.32)	475	5.49484e-06	""	frameshift_variant
COL5A3	pLOF	COL5A3.lof.hc.minus.19:9986559:A:C	19:9986559:A:C	2.62e-07	0.23 (0.14, 0.32)	478	1.37371e-06	""	splice_donor_variant
COL5A3	pLOF	COL5A3.lof.hc.minus.19:9979871:G:A	19:9979871:G:A	2.6e-07	0.23 (0.15, 0.32)	474	6.86855e-06	rs560807981	stop_gained
COL5A3	pLOF	COL5A3.lof.hc.minus.19:9993640:CA:C	19:9993640:CA:C	2.58e-07	0.23 (0.15, 0.32)	474	6.86855e-06	rs768604943	frameshift_variant
COL5A3	pLOF	COL5A3.lof.hc.minus.19:9996121:T:C	19:9996121:T:C	2.41e-07	0.23 (0.15, 0.32)	476	4.12113e-06	""	splice_acceptor_variant
COL5A3	pLOF	COL5A3.lof.hc.minus.19:10006071:A:C	19:10006071:A:C	2.36e-07	0.23 (0.15, 0.32)	478	1.37371e-06	""	splice_donor_variant
COL5A3	pLOF	COL5A3.lof.hc.minus.19:10001522:A:C	19:10001522:A:C	2.14e-07	0.24 (0.15, 0.33)	463	2.19794e-05	""	splice_donor_variant
COL5A3	pLOF	COL5A3.lof.hc.minus.19:9996499:GC:G	19:9996499:GC:G	1.58e-07	0.24 (0.15, 0.33)	461	2.47269e-05	rs761679346	frameshift_variant
COL5A3	pLOF	COL5A3.lof.hc.minus.19:9991645:C:CG	19:9991645:C:CG	1.11e-07	0.24 (0.15, 0.33)	474	6.86915e-06	""	frameshift_variant
ANKRD12	pLOF	ANKRD12.lof.hc.minus.18:9256128:AAGAC:A	18:9256128:AAGAC:A	2.03e-06	0.3 (0.18, 0.43)	245	2.19797e-05	""	frameshift_variant
ANKRD12	pLOF	ANKRD12.lof.hc.minus.18:9258163:AAAAG:A	18:9258163:AAAAG:A	8.57e-07	0.3 (0.18, 0.42)	259	2.74744e-06	""	frameshift_variant
ANKRD12	pLOF	ANKRD12.lof.hc.minus.18:9256120:TAAAG:T	18:9256120:TAAAG:T	8.41e-07	0.31 (0.19, 0.43)	251	1.37374e-05	rs756301437	frameshift_variant
ANKRD12	pLOF	ANKRD12.lof.hc.minus.18:9255860:GATAAA:G	18:9255860:GATAAA:G	8.12e-07	0.32 (0.19, 0.45)	234	3.7093e-05	rs775076664	frameshift_variant
ANKRD12	pLOF	ANKRD12.lof.hc.minus.18:9255187:G:GA	18:9255187:G:GA	7.72e-07	0.3 (0.18, 0.43)	259	2.74743e-06	""	frameshift_variant
ANKRD12	pLOF	ANKRD12.lof.hc.minus.18:9255216:T:TA	18:9255216:T:TA	6.42e-07	0.31 (0.19, 0.43)	260	1.37371e-06	""	frameshift_variant
ANKRD12	pLOF	ANKRD12.lof.hc.minus.18:9255224:CAT:C	18:9255224:CAT:C	6.15e-07	0.31 (0.19, 0.43)	259	2.74743e-06	""	frameshift_variant
ANKRD12	pLOF	ANKRD12.lof.hc.minus.18:9255249:AAAAAG:A	18:9255249:AAAAAG:A	5.93e-07	0.31 (0.19, 0.43)	260	1.37372e-06	""	frameshift_variant
ANKRD12	pLOF	ANKRD12.lof.hc.minus.18:9256404:A:AT	18:9256404:A:AT	5.87e-07	0.31 (0.19, 0.43)	260	1.37371e-06	""	frameshift_variant
ANKRD12	pLOF	ANKRD12.lof.hc.minus.18:9257881:TAATG:T	18:9257881:TAATG:T	5.85e-07	0.31 (0.19, 0.43)	258	4.1218e-06	""	frameshift_variant
ANKRD12	pLOF	ANKRD12.lof.hc.minus.18:9216798:C:G	18:9216798:C:G	5.52e-07	0.31 (0.19, 0.43)	258	4.12188e-06	""	stop_gained
ANKRD12	pLOF	ANKRD12.lof.hc.minus.18:9255867:TAAAAG:T	18:9255867:TAAAAG:T	5.4e-07	0.33 (0.2, 0.46)	230	4.25855e-05	rs763566865	frameshift_variant
ANKRD12	pLOF	ANKRD12.lof.hc.minus.18:9257942:G:GC	18:9257942:G:GC	5.29e-07	0.31 (0.19, 0.43)	260	1.37371e-06	""	frameshift_variant
ANKRD12	pLOF	ANKRD12.lof.hc.minus.18:9257415:C:G	18:9257415:C:G	5.2e-07	0.31 (0.19, 0.43)	260	1.37371e-06	""	stop_gained
ANKRD12	pLOF	ANKRD12.lof.hc.minus.18:9258932:G:C	18:9258932:G:C	5.06e-07	0.31 (0.19, 0.43)	260	1.37372e-06	""	splice_donor_variant
ANKRD12	pLOF	ANKRD12.lof.hc.minus.18:9256165:TAAAG:T	18:9256165:TAAAG:T	4.92e-07	0.32 (0.2, 0.45)	240	2.88479e-05	rs757154418	frameshift_variant
ANKRD12	pLOF	ANKRD12.lof.hc.minus.18:9256366:TAAAGA:T	18:9256366:TAAAGA:T	4.86e-07	0.31 (0.19, 0.43)	260	1.37378e-06	""	frameshift_variant
ANKRD12	pLOF	ANKRD12.lof.hc.minus.18:9216901:G:A	18:9216901:G:A	4.69e-07	0.31 (0.19, 0.43)	260	1.37371e-06	""	splice_donor_variant
ANKRD12	pLOF	ANKRD12.lof.hc.minus.18:9258401:CAGTT:C	18:9258401:CAGTT:C	4.63e-07	0.31 (0.19, 0.43)	260	1.37371e-06	""	frameshift_variant
ANKRD12	pLOF	ANKRD12.lof.hc.minus.18:9254616:C:A	18:9254616:C:A	4.58e-07	0.31 (0.19, 0.43)	260	1.37371e-06	""	stop_gained
ANKRD12	pLOF	ANKRD12.lof.hc.minus.18:9204531:C:A	18:9204531:C:A	4.57e-07	0.31 (0.19, 0.43)	260	1.37378e-06	""	stop_gained
ANKRD12	pLOF	ANKRD12.lof.hc.minus.18:9256799:T:TCATTA	18:9256799:T:TCATTA	4.52e-07	0.31 (0.19, 0.43)	260	1.37372e-06	""	frameshift_variant
ANKRD12	pLOF	ANKRD12.lof.hc.minus.18:9255428:G:GA	18:9255428:G:GA	4.48e-07	0.31 (0.19, 0.43)	259	2.74743e-06	""	frameshift_variant
ANKRD12	pLOF	ANKRD12.lof.hc.minus.18:9255746:CAAATT:C	18:9255746:CAAATT:C	4.42e-07	0.31 (0.19, 0.44)	254	9.61599e-06	rs777905119	frameshift_variant
ANKRD12	pLOF	ANKRD12.lof.hc.minus.18:9254225:C:T	18:9254225:C:T	4.37e-07	0.31 (0.19, 0.43)	259	2.74742e-06	""	stop_gained
ANKRD12	pLOF	ANKRD12.lof.hc.minus.18:9255357:AAG:A	18:9255357:AAG:A	4.26e-07	0.31 (0.19, 0.43)	259	2.74742e-06	""	frameshift_variant
ANKRD12	pLOF	ANKRD12.lof.hc.minus.18:9256003:CAAAG:C	18:9256003:CAAAG:C	4.21e-07	0.31 (0.19, 0.43)	260	1.37371e-06	""	frameshift_variant
ANKRD12	pLOF	ANKRD12.lof.hc.minus.18:9254984:G:T	18:9254984:G:T	4.17e-07	0.31 (0.19, 0.43)	260	1.37371e-06	""	stop_gained
ANKRD12	pLOF	ANKRD12.lof.hc.minus.18:9256072:TAAAC:T	18:9256072:TAAAC:T	4.17e-07	0.32 (0.19, 0.44)	253	1.23635e-05	rs767653355	frameshift_variant
ANKRD12	pLOF	ANKRD12.lof.hc.minus.18:9216860:ACACTC:A	18:9216860:ACACTC:A	4.09e-07	0.31 (0.19, 0.43)	259	2.74742e-06	""	frameshift_variant
ANKRD12	pLOF	ANKRD12.lof.hc.minus.18:9275650:G:GT	18:9275650:G:GT	4.07e-07	0.31 (0.19, 0.43)	260	1.37371e-06	""	frameshift_variant
ANKRD12	pLOF	ANKRD12.lof.hc.minus.18:9255868:AAAAG:A	18:9255868:AAAAG:A	4.05e-07	0.31 (0.19, 0.43)	260	1.37384e-06	""	frameshift_variant
ANKRD12	pLOF	ANKRD12.lof.hc.minus.18:9255394:CTT:C	18:9255394:CTT:C	4.04e-07	0.31 (0.19, 0.43)	260	1.37371e-06	""	frameshift_variant
ANKRD12	pLOF	ANKRD12.lof.hc.minus.18:9255925:GAA:G	18:9255925:GAA:G	3.97e-07	0.31 (0.19, 0.43)	259	2.74743e-06	""	frameshift_variant
ANKRD12	pLOF	ANKRD12.lof.hc.minus.18:9257290:T:TACTA	18:9257290:T:TACTA	3.97e-07	0.31 (0.19, 0.43)	260	1.37371e-06	""	frameshift_variant
ANKRD12	pLOF	ANKRD12.lof.hc.minus.18:9256971:TAG:T	18:9256971:TAG:T	3.93e-07	0.31 (0.19, 0.43)	260	1.37372e-06	""	frameshift_variant
ANKRD12	pLOF	ANKRD12.lof.hc.minus.18:9256672:TAAAG:T	18:9256672:TAAAG:T	3.92e-07	0.31 (0.19, 0.43)	260	1.37372e-06	""	frameshift_variant
ANKRD12	pLOF	ANKRD12.lof.hc.minus.18:9255016:T:G	18:9255016:T:G	3.91e-07	0.31 (0.19, 0.43)	260	1.37371e-06	""	stop_gained
ANKRD12	pLOF	ANKRD12.lof.hc.minus.18:9195643:TA:T	18:9195643:TA:T	3.9e-07	0.31 (0.19, 0.43)	260	1.37371e-06	""	frameshift_variant
ANKRD12	pLOF	ANKRD12.lof.hc.minus.18:9257766:C:G	18:9257766:C:G	3.89e-07	0.31 (0.19, 0.43)	260	1.37371e-06	""	stop_gained
ANKRD12	pLOF	ANKRD12.lof.hc.minus.18:9256321:T:TA	18:9256321:T:TA	3.88e-07	0.31 (0.19, 0.43)	260	1.3738e-06	""	frameshift_variant
ANKRD12	pLOF	ANKRD12.lof.hc.minus.18:9257130:C:G	18:9257130:C:G	3.85e-07	0.31 (0.19, 0.43)	260	1.37371e-06	""	stop_gained
ANKRD12	pLOF	ANKRD12.lof.hc.minus.18:9255446:G:GA	18:9255446:G:GA	3.81e-07	0.31 (0.19, 0.43)	260	1.37371e-06	""	frameshift_variant
ANKRD12	pLOF	ANKRD12.lof.hc.minus.18:9256208:G:GA	18:9256208:G:GA	3.79e-07	0.31 (0.19, 0.43)	260	1.37371e-06	""	frameshift_variant
ANKRD12	pLOF	ANKRD12.lof.hc.minus.18:9204542:CA:C	18:9204542:CA:C	3.75e-07	0.31 (0.19, 0.43)	260	1.37375e-06	""	frameshift_variant
ANKRD12	pLOF	ANKRD12.lof.hc.minus.18:9208684:CAAAA:C	18:9208684:CAAAA:C	3.75e-07	0.31 (0.19, 0.43)	260	1.37371e-06	""	frameshift_variant
ANKRD12	pLOF	ANKRD12.lof.hc.minus.18:9256744:TGTAA:T	18:9256744:TGTAA:T	3.68e-07	0.31 (0.19, 0.43)	259	2.74756e-06	""	frameshift_variant
ANKRD12	pLOF	ANKRD12.lof.hc.minus.18:9257658:A:AT	18:9257658:A:AT	3.68e-07	0.31 (0.19, 0.43)	258	4.12113e-06	""	frameshift_variant
ANKRD12	pLOF	ANKRD12.lof.hc.minus.18:9256063:G:GA	18:9256063:G:GA	3.66e-07	0.31 (0.19, 0.43)	259	2.74746e-06	""	frameshift_variant
ANKRD12	pLOF	ANKRD12.lof.hc.minus.18:9257780:A:AT	18:9257780:A:AT	3.64e-07	0.31 (0.19, 0.43)	260	1.37371e-06	""	frameshift_variant
ANKRD12	pLOF	ANKRD12.lof.hc.minus.18:9255950:A:T	18:9255950:A:T	3.62e-07	0.31 (0.19, 0.43)	260	1.37372e-06	""	stop_gained
ANKRD12	pLOF	ANKRD12.lof.hc.minus.18:9258697:G:GCA	18:9258697:G:GCA	3.61e-07	0.31 (0.19, 0.43)	260	1.37371e-06	""	frameshift_variant
ANKRD12	pLOF	ANKRD12.lof.hc.minus.18:9255138:T:TA	18:9255138:T:TA	3.56e-07	0.31 (0.19, 0.43)	260	1.37371e-06	""	frameshift_variant
ANKRD12	pLOF	ANKRD12.lof.hc.minus.18:9216844:C:T	18:9216844:C:T	3.52e-07	0.31 (0.19, 0.43)	260	1.37371e-06	""	stop_gained
ANKRD12	pLOF	ANKRD12.lof.hc.minus.18:9256639:AAAAAC:A	18:9256639:AAAAAC:A	3.52e-07	0.31 (0.19, 0.43)	260	1.37371e-06	""	frameshift_variant
ANKRD12	pLOF	ANKRD12.lof.hc.minus.18:9279547:A:T	18:9279547:A:T	3.52e-07	0.31 (0.19, 0.43)	260	1.37371e-06	""	splice_acceptor_variant
ANKRD12	pLOF	ANKRD12.lof.hc.minus.18:9221995:C:A	18:9221995:C:A	3.48e-07	0.31 (0.19, 0.43)	259	2.74742e-06	""	stop_gained
ANKRD12	pLOF	ANKRD12.lof.hc.minus.18:9254773:C:CT	18:9254773:C:CT	3.41e-07	0.31 (0.19, 0.43)	260	1.37371e-06	""	frameshift_variant
ANKRD12	pLOF	ANKRD12.lof.hc.minus.18:9256218:C:G	18:9256218:C:G	3.41e-07	0.31 (0.19, 0.43)	260	1.37505e-06	""	stop_gained
ANKRD12	pLOF	ANKRD12.lof.hc.minus.18:9204507:G:A	18:9204507:G:A	3.27e-07	0.32 (0.19, 0.44)	257	5.4952e-06	""	stop_gained
ANKRD12	pLOF	ANKRD12.lof.hc.minus.18:9255955:AACTG:A	18:9255955:AACTG:A	3.27e-07	0.31 (0.19, 0.43)	260	1.37372e-06	""	frameshift_variant
ANKRD12	pLOF	ANKRD12.lof.hc.minus.18:9255238:TAAAG:T	18:9255238:TAAAG:T	3.25e-07	0.31 (0.19, 0.43)	260	1.37372e-06	""	frameshift_variant
ANKRD12	pLOF	ANKRD12.lof.hc.minus.18:9256160:A:T	18:9256160:A:T	3.19e-07	0.31 (0.19, 0.43)	260	1.37372e-06	""	stop_gained
ANKRD12	pLOF	ANKRD12.lof.hc.minus.18:9257837:C:CA	18:9257837:C:CA	3.11e-07	0.32 (0.19, 0.44)	259	2.74743e-06	""	frameshift_variant
ANKRD12	pLOF	ANKRD12.lof.hc.minus.18:9255371:A:T	18:9255371:A:T	3.1e-07	0.31 (0.19, 0.44)	260	1.37371e-06	""	stop_gained
ANKRD12	pLOF	ANKRD12.lof.hc.minus.18:9211715:C:T	18:9211715:C:T	3.08e-07	0.31 (0.19, 0.44)	260	1.37371e-06	""	stop_gained
ANKRD12	pLOF	ANKRD12.lof.hc.minus.18:9255262:TA:T	18:9255262:TA:T	3.08e-07	0.31 (0.19, 0.44)	260	1.37371e-06	""	frameshift_variant
ANKRD12	pLOF	ANKRD12.lof.hc.minus.18:9255792:AAAAAG:A	18:9255792:AAAAAG:A	3.08e-07	0.31 (0.19, 0.44)	260	1.37372e-06	""	frameshift_variant
ANKRD12	pLOF	ANKRD12.lof.hc.minus.18:9208655:A:G	18:9208655:A:G	3.06e-07	0.31 (0.19, 0.44)	260	1.37371e-06	""	splice_acceptor_variant
ANKRD12	pLOF	ANKRD12.lof.hc.minus.18:9258377:C:T	18:9258377:C:T	3.03e-07	0.31 (0.19, 0.44)	260	1.37372e-06	""	stop_gained
ANKRD12	pLOF	ANKRD12.lof.hc.minus.18:9258363:CA:C	18:9258363:CA:C	3.02e-07	0.31 (0.19, 0.43)	261	1.37371e-06	""	frameshift_variant
ANKRD12	pLOF	ANKRD12.lof.hc.minus.18:9257616:GT:G	18:9257616:GT:G	3.01e-07	0.31 (0.19, 0.44)	260	1.37371e-06	""	frameshift_variant
ANKRD12	pLOF	ANKRD12.lof.hc.minus.18:9208667:TC:T	18:9208667:TC:T	3e-07	0.32 (0.19, 0.44)	260	1.37371e-06	""	frameshift_variant
ANKRD12	pLOF	ANKRD12.lof.hc.minus.18:9221851:G:A	18:9221851:G:A	2.99e-07	0.32 (0.19, 0.44)	260	1.37371e-06	""	splice_acceptor_variant
ANKRD12	pLOF	ANKRD12.lof.hc.minus.18:9255831:AAG:A	18:9255831:AAG:A	2.95e-07	0.32 (0.19, 0.44)	260	1.37371e-06	""	frameshift_variant
ANKRD12	pLOF	ANKRD12.lof.hc.minus.18:9255867:TA:T	18:9255867:TA:T	2.95e-07	0.32 (0.19, 0.44)	260	1.37384e-06	""	frameshift_variant
ANKRD12	pLOF	ANKRD12.lof.hc.minus.18:9257346:C:G	18:9257346:C:G	2.94e-07	0.32 (0.19, 0.44)	260	1.37371e-06	""	stop_gained
ANKRD12	pLOF	ANKRD12.lof.hc.minus.18:9221866:AC:A	18:9221866:AC:A	2.87e-07	0.32 (0.2, 0.44)	260	1.37371e-06	""	frameshift_variant
ANKRD12	pLOF	ANKRD12.lof.hc.minus.18:9195700:T:A	18:9195700:T:A	2.82e-07	0.32 (0.2, 0.44)	260	1.37371e-06	""	splice_donor_variant
ANKRD12	pLOF	ANKRD12.lof.hc.minus.18:9258729:A:AT	18:9258729:A:AT	2.82e-07	0.32 (0.2, 0.44)	260	1.37371e-06	""	frameshift_variant
ANKRD12	pLOF	ANKRD12.lof.hc.minus.18:9258146:C:T	18:9258146:C:T	2.81e-07	0.32 (0.2, 0.44)	260	1.37371e-06	""	stop_gained
ANKRD12	pLOF	ANKRD12.lof.hc.minus.18:9258455:CA:C	18:9258455:CA:C	2.79e-07	0.32 (0.2, 0.44)	260	1.37371e-06	""	frameshift_variant
ANKRD12	pLOF	ANKRD12.lof.hc.minus.18:9254509:AAAAC:A	18:9254509:AAAAC:A	2.77e-07	0.32 (0.2, 0.44)	260	1.37376e-06	""	frameshift_variant
ANKRD12	pLOF	ANKRD12.lof.hc.minus.18:9255496:A:ATTTT	18:9255496:A:ATTTT	2.73e-07	0.32 (0.2, 0.44)	260	1.37371e-06	""	frameshift_variant
ANKRD12	pLOF	ANKRD12.lof.hc.minus.18:9257189:C:T	18:9257189:C:T	2.7e-07	0.32 (0.2, 0.44)	259	2.74755e-06	""	stop_gained
ANKRD12	pLOF	ANKRD12.lof.hc.minus.18:9256348:C:A	18:9256348:C:A	2.69e-07	0.32 (0.2, 0.44)	260	1.37371e-06	""	stop_gained
ANKRD12	pLOF	ANKRD12.lof.hc.minus.18:9204503:A:AT	18:9204503:A:AT	2.67e-07	0.32 (0.2, 0.44)	260	1.37374e-06	""	frameshift_variant
ANKRD12	pLOF	ANKRD12.lof.hc.minus.18:9255964:CAGAG:C	18:9255964:CAGAG:C	2.65e-07	0.32 (0.2, 0.44)	260	1.37375e-06	rs751870337	frameshift_variant
ANKRD12	pLOF	ANKRD12.lof.hc.minus.18:9257837:CA:C	18:9257837:CA:C	2.62e-07	0.32 (0.2, 0.44)	260	1.37372e-06	rs768306357	frameshift_variant
ANKRD12	pLOF	ANKRD12.lof.hc.minus.18:9256132:CAG:C	18:9256132:CAG:C	2.54e-07	0.32 (0.2, 0.44)	259	2.74756e-06	""	frameshift_variant
ANKRD12	pLOF	ANKRD12.lof.hc.minus.18:9255071:CA:C	18:9255071:CA:C	2.48e-07	0.32 (0.2, 0.44)	260	1.37371e-06	""	frameshift_variant
ANKRD12	pLOF	ANKRD12.lof.hc.minus.18:9255949:TAAAA:T	18:9255949:TAAAA:T	2.39e-07	0.32 (0.2, 0.44)	260	1.37372e-06	""	frameshift_variant
ANKRD12	pLOF	ANKRD12.lof.hc.minus.18:9255523:CAA:C	18:9255523:CAA:C	2.32e-07	0.32 (0.2, 0.44)	260	1.37372e-06	""	frameshift_variant
ANKRD12	pLOF	ANKRD12.lof.hc.minus.18:9211605:CACAA:C	18:9211605:CACAA:C	2.31e-07	0.32 (0.2, 0.44)	260	1.37371e-06	""	frameshift_variant
ANKRD12	pLOF	ANKRD12.lof.hc.minus.18:9255295:C:A	18:9255295:C:A	2.14e-07	0.32 (0.2, 0.44)	260	1.37371e-06	""	stop_gained
ANKRD12	pLOF	ANKRD12.lof.hc.minus.18:9255949:TA:T	18:9255949:TA:T	2.11e-07	0.32 (0.2, 0.44)	260	1.37372e-06	""	frameshift_variant
ANKRD12	pLOF	ANKRD12.lof.hc.minus.18:9255488:GT:G	18:9255488:GT:G	2.09e-07	0.32 (0.2, 0.44)	260	1.37371e-06	""	frameshift_variant
ANKRD12	pLOF	ANKRD12.lof.hc.minus.18:9208747:C:CT	18:9208747:C:CT	2.05e-07	0.32 (0.2, 0.44)	260	1.37371e-06	rs761842575	frameshift_variant
ANKRD12	pLOF	ANKRD12.lof.hc.minus.18:9204497:GT:G	18:9204497:GT:G	2.04e-07	0.32 (0.2, 0.44)	260	1.37373e-06	""	frameshift_variant
ANKRD12	pLOF	ANKRD12.lof.hc.minus.18:9279646:T:A	18:9279646:T:A	2.03e-07	0.32 (0.2, 0.44)	260	1.37371e-06	""	splice_donor_variant
ANKRD12	pLOF	ANKRD12.lof.hc.minus.18:9275638:G:T	18:9275638:G:T	2.01e-07	0.32 (0.2, 0.44)	260	1.37371e-06	""	stop_gained
ANKRD12	pLOF	ANKRD12.lof.hc.minus.18:9258796:GA:G	18:9258796:GA:G	1.99e-07	0.32 (0.2, 0.44)	260	1.37371e-06	""	frameshift_variant
ANKRD12	pLOF	ANKRD12.lof.hc.minus.18:9211776:AT:A	18:9211776:AT:A	1.87e-07	0.32 (0.2, 0.44)	260	1.37371e-06	""	frameshift_variant
ANKRD12	pLOF	ANKRD12.lof.hc.minus.18:9255740:C:T	18:9255740:C:T	1.78e-07	0.32 (0.2, 0.44)	260	1.37371e-06	""	stop_gained
ANKRD12	pLOF	ANKRD12.lof.hc.minus.18:9256620:TTAAAA:T	18:9256620:TTAAAA:T	1.72e-07	0.33 (0.2, 0.45)	250	1.51108e-05	rs767961431	frameshift_variant
ANKRD12	pLOF	ANKRD12.lof.hc.minus.18:9255426:T:G	18:9255426:T:G	1.6e-07	0.32 (0.2, 0.44)	260	1.37371e-06	""	stop_gained
ANKRD12	pLOF	ANKRD12.lof.hc.minus.18:9255240:AAG:A	18:9255240:AAG:A	1.59e-07	0.32 (0.2, 0.44)	260	1.37372e-06	rs780279839	frameshift_variant
ANKRD12	pLOF	ANKRD12.lof.hc.minus.18:9254431:AAATG:A	18:9254431:AAATG:A	1.53e-07	0.32 (0.2, 0.44)	260	1.37371e-06	""	frameshift_variant
ANKRD12	pLOF	ANKRD12.lof.hc.minus.18:9256020:AAGAG:A	18:9256020:AAGAG:A	1.29e-07	0.33 (0.2, 0.45)	259	2.74783e-06	""	frameshift_variant
ANKRD12	pLOF	ANKRD12.lof.hc.minus.18:9256633:TAAAG:T	18:9256633:TAAAG:T	1.29e-07	0.33 (0.21, 0.45)	257	5.49654e-06	""	frameshift_variant
ANKRD12	pLOF	ANKRD12.lof.hc.minus.18:9195683:C:T	18:9195683:C:T	1.27e-07	0.33 (0.2, 0.45)	259	2.74742e-06	""	stop_gained
ACVR1C	pLOF+missense	ACVR1C.lofcadd.hc.minus.2:157550353:A:G	2:157550353:A:G	0.43	-0.05 (-0.17, 0.074)	243	0.00231333	rs56188432	missense_variant
ACVR1C	pLOF+missense	ACVR1C.lofcadd.hc.minus.2:157550374:T:A	2:157550374:T:A	2.54e-09	-0.14 (-0.18, -0.091)	1911	1.64845e-05	""	missense_variant
ACVR1C	pLOF+missense	ACVR1C.lofcadd.hc.minus.2:157541108:G:A	2:157541108:G:A	1.37e-09	-0.14 (-0.18, -0.093)	1914	1.23634e-05	rs746678781	missense_variant
ACVR1C	pLOF+missense	ACVR1C.lofcadd.hc.minus.2:157538607:C:T	2:157538607:C:T	9.91e-10	-0.14 (-0.18, -0.094)	1915	1.09897e-05	rs771611279	missense_variant
ACVR1C	pLOF+missense	ACVR1C.lofcadd.hc.minus.2:157541153:G:A	2:157541153:G:A	9.49e-10	-0.14 (-0.18, -0.095)	1913	1.37371e-05	""	stop_gained
ACVR1C	pLOF+missense	ACVR1C.lofcadd.hc.minus.2:157587306:G:A	2:157587306:G:A	9.32e-10	-0.14 (-0.18, -0.094)	1922	1.37372e-06	""	missense_variant
ACVR1C	pLOF+missense	ACVR1C.lofcadd.hc.minus.2:157544552:T:C	2:157544552:T:C	9.31e-10	-0.14 (-0.18, -0.094)	1920	4.12113e-06	""	missense_variant
ACVR1C	pLOF+missense	ACVR1C.lofcadd.hc.minus.2:157542787:G:A	2:157542787:G:A	9.26e-10	-0.14 (-0.18, -0.094)	1920	5.49484e-06	""	missense_variant
ACVR1C	pLOF+missense	ACVR1C.lofcadd.hc.minus.2:157550246:A:G	2:157550246:A:G	9.11e-10	-0.14 (-0.18, -0.095)	1919	5.49484e-06	rs374551411	missense_variant
ACVR1C	pLOF+missense	ACVR1C.lofcadd.hc.minus.2:157556132:C:A	2:157556132:C:A	8.81e-10	-0.14 (-0.18, -0.095)	1918	6.86855e-06	""	missense_variant
ACVR1C	pLOF+missense	ACVR1C.lofcadd.hc.minus.2:157542736:A:G	2:157542736:A:G	8.72e-10	-0.14 (-0.18, -0.095)	1921	2.74742e-06	""	missense_variant
ACVR1C	pLOF+missense	ACVR1C.lofcadd.hc.minus.2:157628611:C:CAGCAG	2:157628611:C:CAGCAG	8.68e-10	-0.14 (-0.18, -0.095)	1922	1.37371e-06	""	frameshift_variant
ACVR1C	pLOF+missense	ACVR1C.lofcadd.hc.minus.2:157541107:C:T	2:157541107:C:T	8.67e-10	-0.14 (-0.18, -0.095)	1919	5.49484e-06	""	missense_variant
ACVR1C	pLOF+missense	ACVR1C.lofcadd.hc.minus.2:157550309:A:G	2:157550309:A:G	8.67e-10	-0.14 (-0.18, -0.095)	1922	1.37371e-06	""	missense_variant
ACVR1C	pLOF+missense	ACVR1C.lofcadd.hc.minus.2:157550267:A:G	2:157550267:A:G	8.59e-10	-0.14 (-0.18, -0.095)	1921	2.74742e-06	""	missense_variant
ACVR1C	pLOF+missense	ACVR1C.lofcadd.hc.minus.2:157541161:G:A	2:157541161:G:A	8.55e-10	-0.14 (-0.18, -0.095)	1919	5.49485e-06	""	missense_variant
ACVR1C	pLOF+missense	ACVR1C.lofcadd.hc.minus.2:157550281:A:G	2:157550281:A:G	8.5e-10	-0.14 (-0.18, -0.095)	1922	1.37371e-06	""	missense_variant
ACVR1C	pLOF+missense	ACVR1C.lofcadd.hc.minus.2:157534044:C:A	2:157534044:C:A	8.47e-10	-0.14 (-0.18, -0.095)	1921	2.74742e-06	""	splice_acceptor_variant
ACVR1C	pLOF+missense	ACVR1C.lofcadd.hc.minus.2:157587267:C:G	2:157587267:C:G	8.44e-10	-0.14 (-0.18, -0.095)	1921	2.74742e-06	""	missense_variant
ACVR1C	pLOF+missense	ACVR1C.lofcadd.hc.minus.2:157544543:A:C	2:157544543:A:C	8.34e-10	-0.14 (-0.18, -0.095)	1922	1.37371e-06	""	missense_variant
ACVR1C	pLOF+missense	ACVR1C.lofcadd.hc.minus.2:157550347:A:C	2:157550347:A:C	8.2e-10	-0.14 (-0.18, -0.095)	1922	1.37371e-06	""	missense_variant
ACVR1C	pLOF+missense	ACVR1C.lofcadd.hc.minus.2:157541185:G:A	2:157541185:G:A	7.99e-10	-0.14 (-0.18, -0.095)	1922	1.37371e-06	""	missense_variant
ACVR1C	pLOF+missense	ACVR1C.lofcadd.hc.minus.2:157534010:A:T	2:157534010:A:T	7.93e-10	-0.14 (-0.18, -0.095)	1922	1.37371e-06	rs748155729	missense_variant
ACVR1C	pLOF+missense	ACVR1C.lofcadd.hc.minus.2:157544570:T:C	2:157544570:T:C	7.93e-10	-0.14 (-0.18, -0.095)	1922	1.37371e-06	""	missense_variant
ACVR1C	pLOF+missense	ACVR1C.lofcadd.hc.minus.2:157550326:C:T	2:157550326:C:T	7.91e-10	-0.14 (-0.18, -0.095)	1922	1.37371e-06	rs371462766	missense_variant
ACVR1C	pLOF+missense	ACVR1C.lofcadd.hc.minus.2:157587361:C:T	2:157587361:C:T	7.86e-10	-0.14 (-0.18, -0.095)	1922	1.37371e-06	""	missense_variant
ACVR1C	pLOF+missense	ACVR1C.lofcadd.hc.minus.2:157587381:T:G	2:157587381:T:G	7.82e-10	-0.14 (-0.18, -0.095)	1922	1.37371e-06	""	missense_variant
ACVR1C	pLOF+missense	ACVR1C.lofcadd.hc.minus.2:157556266:A:T	2:157556266:A:T	7.79e-10	-0.14 (-0.18, -0.095)	1922	1.37371e-06	""	missense_variant
ACVR1C	pLOF+missense	ACVR1C.lofcadd.hc.minus.2:157542733:G:A	2:157542733:G:A	7.73e-10	-0.14 (-0.18, -0.095)	1922	1.37371e-06	""	missense_variant
ACVR1C	pLOF+missense	ACVR1C.lofcadd.hc.minus.2:157541140:T:C	2:157541140:T:C	7.71e-10	-0.14 (-0.18, -0.095)	1922	1.37371e-06	rs763394302	missense_variant
ACVR1C	pLOF+missense	ACVR1C.lofcadd.hc.minus.2:157544472:G:T	2:157544472:G:T	7.7e-10	-0.14 (-0.18, -0.095)	1922	1.37371e-06	""	missense_variant
ACVR1C	pLOF+missense	ACVR1C.lofcadd.hc.minus.2:157542842:G:A	2:157542842:G:A	7.67e-10	-0.14 (-0.18, -0.095)	1916	9.61597e-06	rs373961422	stop_gained
ACVR1C	pLOF+missense	ACVR1C.lofcadd.hc.minus.2:157544538:T:C	2:157544538:T:C	7.66e-10	-0.14 (-0.18, -0.095)	1922	1.37371e-06	rs780640726	missense_variant
ACVR1C	pLOF+missense	ACVR1C.lofcadd.hc.minus.2:157550320:A:C	2:157550320:A:C	7.55e-10	-0.14 (-0.18, -0.095)	1922	1.37371e-06	""	missense_variant
ACVR1C	pLOF+missense	ACVR1C.lofcadd.hc.minus.2:157538682:A:G	2:157538682:A:G	7.46e-10	-0.14 (-0.18, -0.095)	1922	1.37371e-06	""	missense_variant
ACVR1C	pLOF+missense	ACVR1C.lofcadd.hc.minus.2:157544512:C:T	2:157544512:C:T	7.46e-10	-0.14 (-0.18, -0.095)	1922	1.37371e-06	""	missense_variant
ACVR1C	pLOF+missense	ACVR1C.lofcadd.hc.minus.2:157541101:C:T	2:157541101:C:T	7.45e-10	-0.14 (-0.18, -0.095)	1922	1.37371e-06	""	missense_variant
ACVR1C	pLOF+missense	ACVR1C.lofcadd.hc.minus.2:157544595:G:A	2:157544595:G:A	7.34e-10	-0.14 (-0.18, -0.095)	1922	1.37371e-06	""	stop_gained
ACVR1C	pLOF+missense	ACVR1C.lofcadd.hc.minus.2:157534015:C:T	2:157534015:C:T	7.33e-10	-0.14 (-0.18, -0.095)	1920	4.12113e-06	rs769612302	missense_variant
ACVR1C	pLOF+missense	ACVR1C.lofcadd.hc.minus.2:157544504:A:G	2:157544504:A:G	7.32e-10	-0.14 (-0.18, -0.095)	1922	1.37371e-06	""	missense_variant
ACVR1C	pLOF+missense	ACVR1C.lofcadd.hc.minus.2:157538686:G:A	2:157538686:G:A	7.3e-10	-0.14 (-0.18, -0.095)	1922	1.37371e-06	""	stop_gained
ACVR1C	pLOF+missense	ACVR1C.lofcadd.hc.minus.2:157550215:G:A	2:157550215:G:A	7.3e-10	-0.14 (-0.18, -0.095)	1920	4.12113e-06	""	missense_variant
ACVR1C	pLOF+missense	ACVR1C.lofcadd.hc.minus.2:157544570:T:G	2:157544570:T:G	7.23e-10	-0.14 (-0.18, -0.095)	1922	1.37371e-06	""	missense_variant
ACVR1C	pLOF+missense	ACVR1C.lofcadd.hc.minus.2:157544501:G:T	2:157544501:G:T	7.22e-10	-0.14 (-0.18, -0.095)	1922	1.37373e-06	""	missense_variant
ACVR1C	pLOF+missense	ACVR1C.lofcadd.hc.minus.2:157550368:G:T	2:157550368:G:T	7.21e-10	-0.14 (-0.18, -0.095)	1922	1.37371e-06	""	missense_variant
ACVR1C	pLOF+missense	ACVR1C.lofcadd.hc.minus.2:157587306:G:C	2:157587306:G:C	7.11e-10	-0.14 (-0.18, -0.095)	1922	1.37372e-06	""	missense_variant
ACVR1C	pLOF+missense	ACVR1C.lofcadd.hc.minus.2:157550185:C:T	2:157550185:C:T	7.07e-10	-0.14 (-0.18, -0.095)	1922	1.37371e-06	""	missense_variant
ACVR1C	pLOF+missense	ACVR1C.lofcadd.hc.minus.2:157587192:G:T	2:157587192:G:T	7.01e-10	-0.14 (-0.18, -0.095)	1921	2.74742e-06	""	missense_variant
ACVR1C	pLOF+missense	ACVR1C.lofcadd.hc.minus.2:157550203:C:G	2:157550203:C:G	6.93e-10	-0.14 (-0.18, -0.095)	1922	1.37371e-06	""	missense_variant
ACVR1C	pLOF+missense	ACVR1C.lofcadd.hc.minus.2:157533986:G:A	2:157533986:G:A	6.92e-10	-0.14 (-0.18, -0.095)	1922	1.37371e-06	rs757483676	missense_variant
ACVR1C	pLOF+missense	ACVR1C.lofcadd.hc.minus.2:157541188:T:C	2:157541188:T:C	6.91e-10	-0.14 (-0.18, -0.096)	1912	1.51108e-05	rs752830177	missense_variant
ACVR1C	pLOF+missense	ACVR1C.lofcadd.hc.minus.2:157542814:A:C	2:157542814:A:C	6.91e-10	-0.14 (-0.18, -0.095)	1921	2.74742e-06	""	missense_variant
ACVR1C	pLOF+missense	ACVR1C.lofcadd.hc.minus.2:157541194:A:T	2:157541194:A:T	6.88e-10	-0.14 (-0.18, -0.095)	1921	2.74742e-06	""	missense_variant
ACVR1C	pLOF+missense	ACVR1C.lofcadd.hc.minus.2:157538649:G:A	2:157538649:G:A	6.83e-10	-0.14 (-0.18, -0.096)	1919	5.49484e-06	""	missense_variant
ACVR1C	pLOF+missense	ACVR1C.lofcadd.hc.minus.2:157550290:C:T	2:157550290:C:T	6.73e-10	-0.14 (-0.18, -0.096)	1920	4.12113e-06	""	missense_variant
ACVR1C	pLOF+missense	ACVR1C.lofcadd.hc.minus.2:157544443:A:G	2:157544443:A:G	6.7e-10	-0.14 (-0.18, -0.096)	1919	5.49484e-06	""	splice_donor_variant
ACVR1C	pLOF+missense	ACVR1C.lofcadd.hc.minus.2:157556125:A:G	2:157556125:A:G	6.7e-10	-0.14 (-0.18, -0.096)	1922	1.37371e-06	""	missense_variant
ACVR1C	pLOF+missense	ACVR1C.lofcadd.hc.minus.2:157550362:G:T	2:157550362:G:T	6.69e-10	-0.14 (-0.18, -0.096)	1922	1.37371e-06	""	missense_variant
ACVR1C	pLOF+missense	ACVR1C.lofcadd.hc.minus.2:157550321:A:G	2:157550321:A:G	6.67e-10	-0.14 (-0.18, -0.096)	1921	2.74742e-06	""	missense_variant
ACVR1C	pLOF+missense	ACVR1C.lofcadd.hc.minus.2:157587396:A:T	2:157587396:A:T	6.61e-10	-0.14 (-0.18, -0.096)	1922	1.37371e-06	rs752436816	stop_gained
ACVR1C	pLOF+missense	ACVR1C.lofcadd.hc.minus.2:157541161:G:C	2:157541161:G:C	6.55e-10	-0.14 (-0.18, -0.096)	1922	1.37372e-06	""	missense_variant
ACVR1C	pLOF+missense	ACVR1C.lofcadd.hc.minus.2:157538576:A:C	2:157538576:A:C	6.54e-10	-0.14 (-0.18, -0.096)	1922	1.37371e-06	""	missense_variant
ACVR1C	pLOF+missense	ACVR1C.lofcadd.hc.minus.2:157538646:A:T	2:157538646:A:T	6.5e-10	-0.14 (-0.18, -0.096)	1922	1.37378e-06	""	missense_variant
ACVR1C	pLOF+missense	ACVR1C.lofcadd.hc.minus.2:157533953:A:G	2:157533953:A:G	6.46e-10	-0.14 (-0.18, -0.096)	1921	2.74746e-06	""	missense_variant
ACVR1C	pLOF+missense	ACVR1C.lofcadd.hc.minus.2:157587355:A:C	2:157587355:A:C	6.46e-10	-0.14 (-0.18, -0.096)	1922	1.37371e-06	rs763000951	missense_variant
ACVR1C	pLOF+missense	ACVR1C.lofcadd.hc.minus.2:157544468:T:G	2:157544468:T:G	6.41e-10	-0.14 (-0.18, -0.096)	1922	1.37371e-06	""	missense_variant
ACVR1C	pLOF+missense	ACVR1C.lofcadd.hc.minus.2:157550306:G:T	2:157550306:G:T	6.4e-10	-0.14 (-0.18, -0.096)	1922	2.74742e-06	""	missense_variant
ACVR1C	pLOF+missense	ACVR1C.lofcadd.hc.minus.2:157534016:G:A	2:157534016:G:A	6.35e-10	-0.14 (-0.18, -0.096)	1920	4.12113e-06	""	missense_variant
ACVR1C	pLOF+missense	ACVR1C.lofcadd.hc.minus.2:157542841:C:T	2:157542841:C:T	6.26e-10	-0.14 (-0.18, -0.096)	1922	1.37371e-06	rs140880427	missense_variant
ACVR1C	pLOF+missense	ACVR1C.lofcadd.hc.minus.2:157544460:T:C	2:157544460:T:C	6.22e-10	-0.14 (-0.18, -0.096)	1922	1.37371e-06	""	missense_variant
ACVR1C	pLOF+missense	ACVR1C.lofcadd.hc.minus.2:157542810:T:G	2:157542810:T:G	6.2e-10	-0.14 (-0.18, -0.096)	1921	2.74742e-06	""	missense_variant
ACVR1C	pLOF+missense	ACVR1C.lofcadd.hc.minus.2:157587217:A:G	2:157587217:A:G	6.19e-10	-0.14 (-0.18, -0.096)	1922	1.37371e-06	""	missense_variant
ACVR1C	pLOF+missense	ACVR1C.lofcadd.hc.minus.2:157544546:T:C	2:157544546:T:C	6.17e-10	-0.14 (-0.18, -0.096)	1922	1.37371e-06	""	missense_variant
ACVR1C	pLOF+missense	ACVR1C.lofcadd.hc.minus.2:157587216:C:CA	2:157587216:C:CA	6.04e-10	-0.14 (-0.18, -0.096)	1922	1.37371e-06	""	frameshift_variant
ACVR1C	pLOF+missense	ACVR1C.lofcadd.hc.minus.2:157544475:G:A	2:157544475:G:A	5.97e-10	-0.14 (-0.18, -0.096)	1921	2.74742e-06	rs769962260	missense_variant
ACVR1C	pLOF+missense	ACVR1C.lofcadd.hc.minus.2:157550236:C:A	2:157550236:C:A	5.97e-10	-0.14 (-0.18, -0.096)	1922	1.37371e-06	""	missense_variant
ACVR1C	pLOF+missense	ACVR1C.lofcadd.hc.minus.2:157541155:T:C	2:157541155:T:C	5.8e-10	-0.14 (-0.18, -0.096)	1922	1.37371e-06	""	missense_variant
ACVR1C	pLOF+missense	ACVR1C.lofcadd.hc.minus.2:157587305:GGATTT:G	2:157587305:GGATTT:G	5.8e-10	-0.14 (-0.18, -0.096)	1922	1.37372e-06	""	frameshift_variant
ACVR1C	pLOF+missense	ACVR1C.lofcadd.hc.minus.2:157550342:C:T	2:157550342:C:T	5.76e-10	-0.14 (-0.18, -0.096)	1922	1.37371e-06	""	missense_variant
ACVR1C	pLOF+missense	ACVR1C.lofcadd.hc.minus.2:157550254:T:C	2:157550254:T:C	5.71e-10	-0.14 (-0.19, -0.096)	1922	1.37371e-06	""	missense_variant
ACVR1C	pLOF+missense	ACVR1C.lofcadd.hc.minus.2:157587352:A:G	2:157587352:A:G	5.69e-10	-0.14 (-0.19, -0.096)	1919	5.49484e-06	""	missense_variant
ACVR1C	pLOF+missense	ACVR1C.lofcadd.hc.minus.2:157550369:TC:T	2:157550369:TC:T	5.68e-10	-0.14 (-0.19, -0.096)	1922	1.37371e-06	""	frameshift_variant
ACVR1C	pLOF+missense	ACVR1C.lofcadd.hc.minus.2:157556091:A:AC	2:157556091:A:AC	5.68e-10	-0.14 (-0.19, -0.096)	1922	1.37371e-06	""	splice_donor_variant
ACVR1C	pLOF+missense	ACVR1C.lofcadd.hc.minus.2:157550239:A:T	2:157550239:A:T	5.52e-10	-0.14 (-0.19, -0.096)	1922	1.37371e-06	""	missense_variant
ACVR1C	pLOF+missense	ACVR1C.lofcadd.hc.minus.2:157587409:A:G	2:157587409:A:G	5.43e-10	-0.14 (-0.19, -0.096)	1922	1.37371e-06	""	missense_variant
ACVR1C	pLOF+missense	ACVR1C.lofcadd.hc.minus.2:157538646:A:G	2:157538646:A:G	5.41e-10	-0.14 (-0.19, -0.097)	1904	2.61006e-05	rs147058339	missense_variant
ACVR1C	pLOF+missense	ACVR1C.lofcadd.hc.minus.2:157550203:C:T	2:157550203:C:T	5.39e-10	-0.14 (-0.19, -0.096)	1922	1.37371e-06	""	missense_variant
ACVR1C	pLOF+missense	ACVR1C.lofcadd.hc.minus.2:157544501:G:A	2:157544501:G:A	5.38e-10	-0.14 (-0.19, -0.096)	1917	8.24228e-06	rs114905949	missense_variant
ACVR1C	pLOF+missense	ACVR1C.lofcadd.hc.minus.2:157550194:T:C	2:157550194:T:C	5.1e-10	-0.14 (-0.19, -0.097)	1919	5.49484e-06	""	missense_variant
ACVR1C	pLOF+missense	ACVR1C.lofcadd.hc.minus.2:157544471:A:C	2:157544471:A:C	5.06e-10	-0.14 (-0.19, -0.097)	1918	6.86855e-06	""	missense_variant
ACVR1C	pLOF+missense	ACVR1C.lofcadd.hc.minus.2:157538637:A:C	2:157538637:A:C	4.98e-10	-0.14 (-0.19, -0.097)	1913	1.37371e-05	""	missense_variant
ACVR1C	pLOF+missense	ACVR1C.lofcadd.hc.minus.2:157542763:T:C	2:157542763:T:C	4.52e-10	-0.14 (-0.19, -0.097)	1921	2.74742e-06	""	missense_variant
ACVR1C	pLOF+missense	ACVR1C.lofcadd.hc.minus.2:157533970:C:T	2:157533970:C:T	4.48e-10	-0.14 (-0.19, -0.097)	1918	6.86855e-06	rs754141883	missense_variant
ACVR1C	pLOF+missense	ACVR1C.lofcadd.hc.minus.2:157533991:G:T	2:157533991:G:T	4.45e-10	-0.14 (-0.19, -0.097)	1915	1.09898e-05	""	missense_variant
ACVR1C	pLOF+missense	ACVR1C.lofcadd.hc.minus.2:157541180:T:C	2:157541180:T:C	4.42e-10	-0.14 (-0.19, -0.097)	1921	2.74742e-06	""	missense_variant
ACVR1C	missense	ACVR1C.cadd.25.minus.2:157550353:A:G	2:157550353:A:G	0.45	-0.051 (-0.18, 0.082)	212	0.00231333	rs56188432	missense_variant
ACVR1C	missense	ACVR1C.cadd.25.minus.2:157550374:T:A	2:157550374:T:A	2.27e-09	-0.14 (-0.18, -0.092)	1880	1.64845e-05	""	missense_variant
ACVR1C	missense	ACVR1C.cadd.25.minus.2:157541108:G:A	2:157541108:G:A	1.21e-09	-0.14 (-0.18, -0.094)	1883	1.23634e-05	rs746678781	missense_variant
ACVR1C	missense	ACVR1C.cadd.25.minus.2:157538607:C:T	2:157538607:C:T	8.74e-10	-0.14 (-0.19, -0.096)	1884	1.09897e-05	rs771611279	missense_variant
ACVR1C	missense	ACVR1C.cadd.25.minus.2:157544552:T:C	2:157544552:T:C	8.22e-10	-0.14 (-0.19, -0.096)	1889	4.12113e-06	""	missense_variant
ACVR1C	missense	ACVR1C.cadd.25.minus.2:157587306:G:A	2:157587306:G:A	8.22e-10	-0.14 (-0.19, -0.096)	1891	1.37372e-06	""	missense_variant
ACVR1C	missense	ACVR1C.cadd.25.minus.2:157542787:G:A	2:157542787:G:A	8.17e-10	-0.14 (-0.19, -0.096)	1889	5.49484e-06	""	missense_variant
ACVR1C	missense	ACVR1C.cadd.25.minus.2:157550246:A:G	2:157550246:A:G	8.04e-10	-0.14 (-0.19, -0.096)	1888	5.49484e-06	rs374551411	missense_variant
ACVR1C	missense	ACVR1C.cadd.25.minus.2:157556132:C:A	2:157556132:C:A	7.77e-10	-0.14 (-0.19, -0.096)	1887	6.86855e-06	""	missense_variant
ACVR1C	missense	ACVR1C.cadd.25.minus.2:157542736:A:G	2:157542736:A:G	7.69e-10	-0.14 (-0.19, -0.096)	1890	2.74742e-06	""	missense_variant
ACVR1C	missense	ACVR1C.cadd.25.minus.2:157541107:C:T	2:157541107:C:T	7.64e-10	-0.14 (-0.19, -0.096)	1888	5.49484e-06	""	missense_variant
ACVR1C	missense	ACVR1C.cadd.25.minus.2:157550309:A:G	2:157550309:A:G	7.64e-10	-0.14 (-0.19, -0.096)	1891	1.37371e-06	""	missense_variant
ACVR1C	missense	ACVR1C.cadd.25.minus.2:157550267:A:G	2:157550267:A:G	7.58e-10	-0.14 (-0.19, -0.096)	1890	2.74742e-06	""	missense_variant
ACVR1C	missense	ACVR1C.cadd.25.minus.2:157541161:G:A	2:157541161:G:A	7.53e-10	-0.14 (-0.19, -0.096)	1888	5.49485e-06	""	missense_variant
ACVR1C	missense	ACVR1C.cadd.25.minus.2:157550281:A:G	2:157550281:A:G	7.49e-10	-0.14 (-0.19, -0.096)	1891	1.37371e-06	""	missense_variant
ACVR1C	missense	ACVR1C.cadd.25.minus.2:157587267:C:G	2:157587267:C:G	7.44e-10	-0.14 (-0.19, -0.096)	1890	2.74742e-06	""	missense_variant
ACVR1C	missense	ACVR1C.cadd.25.minus.2:157544543:A:C	2:157544543:A:C	7.35e-10	-0.14 (-0.19, -0.096)	1891	1.37371e-06	""	missense_variant
ACVR1C	missense	ACVR1C.cadd.25.minus.2:157550347:A:C	2:157550347:A:C	7.22e-10	-0.14 (-0.19, -0.096)	1891	1.37371e-06	""	missense_variant
ACVR1C	missense	ACVR1C.cadd.25.minus.2:157541185:G:A	2:157541185:G:A	7.04e-10	-0.14 (-0.19, -0.096)	1891	1.37371e-06	""	missense_variant
ACVR1C	missense	ACVR1C.cadd.25.minus.2:157534010:A:T	2:157534010:A:T	6.98e-10	-0.14 (-0.19, -0.096)	1891	1.37371e-06	rs748155729	missense_variant
ACVR1C	missense	ACVR1C.cadd.25.minus.2:157544570:T:C	2:157544570:T:C	6.98e-10	-0.14 (-0.19, -0.096)	1891	1.37371e-06	""	missense_variant
ACVR1C	missense	ACVR1C.cadd.25.minus.2:157550326:C:T	2:157550326:C:T	6.97e-10	-0.14 (-0.19, -0.096)	1891	1.37371e-06	rs371462766	missense_variant
ACVR1C	missense	ACVR1C.cadd.25.minus.2:157587361:C:T	2:157587361:C:T	6.92e-10	-0.14 (-0.19, -0.096)	1891	1.37371e-06	""	missense_variant
ACVR1C	missense	ACVR1C.cadd.25.minus.2:157587381:T:G	2:157587381:T:G	6.89e-10	-0.14 (-0.19, -0.096)	1891	1.37371e-06	""	missense_variant
ACVR1C	missense	ACVR1C.cadd.25.minus.2:157556266:A:T	2:157556266:A:T	6.85e-10	-0.14 (-0.19, -0.096)	1891	1.37371e-06	""	missense_variant
ACVR1C	missense	ACVR1C.cadd.25.minus.2:157542733:G:A	2:157542733:G:A	6.8e-10	-0.14 (-0.19, -0.096)	1891	1.37371e-06	""	missense_variant
ACVR1C	missense	ACVR1C.cadd.25.minus.2:157541140:T:C	2:157541140:T:C	6.79e-10	-0.14 (-0.19, -0.096)	1891	1.37371e-06	rs763394302	missense_variant
ACVR1C	missense	ACVR1C.cadd.25.minus.2:157544472:G:T	2:157544472:G:T	6.78e-10	-0.14 (-0.19, -0.096)	1891	1.37371e-06	""	missense_variant
ACVR1C	missense	ACVR1C.cadd.25.minus.2:157544538:T:C	2:157544538:T:C	6.75e-10	-0.14 (-0.19, -0.096)	1891	1.37371e-06	rs780640726	missense_variant
ACVR1C	missense	ACVR1C.cadd.25.minus.2:157550320:A:C	2:157550320:A:C	6.65e-10	-0.14 (-0.19, -0.096)	1891	1.37371e-06	""	missense_variant
ACVR1C	missense	ACVR1C.cadd.25.minus.2:157538682:A:G	2:157538682:A:G	6.57e-10	-0.14 (-0.19, -0.096)	1891	1.37371e-06	""	missense_variant
ACVR1C	missense	ACVR1C.cadd.25.minus.2:157541101:C:T	2:157541101:C:T	6.56e-10	-0.14 (-0.19, -0.096)	1891	1.37371e-06	""	missense_variant
ACVR1C	missense	ACVR1C.cadd.25.minus.2:157544512:C:T	2:157544512:C:T	6.56e-10	-0.14 (-0.19, -0.096)	1891	1.37371e-06	""	missense_variant
ACVR1C	missense	ACVR1C.cadd.25.minus.2:157534015:C:T	2:157534015:C:T	6.45e-10	-0.14 (-0.19, -0.097)	1889	4.12113e-06	rs769612302	missense_variant
ACVR1C	missense	ACVR1C.cadd.25.minus.2:157544504:A:G	2:157544504:A:G	6.44e-10	-0.14 (-0.19, -0.096)	1891	1.37371e-06	""	missense_variant
ACVR1C	missense	ACVR1C.cadd.25.minus.2:157550215:G:A	2:157550215:G:A	6.43e-10	-0.14 (-0.19, -0.097)	1889	4.12113e-06	""	missense_variant
ACVR1C	missense	ACVR1C.cadd.25.minus.2:157544570:T:G	2:157544570:T:G	6.36e-10	-0.14 (-0.19, -0.097)	1891	1.37371e-06	""	missense_variant
ACVR1C	missense	ACVR1C.cadd.25.minus.2:157544501:G:T	2:157544501:G:T	6.35e-10	-0.14 (-0.19, -0.097)	1891	1.37373e-06	""	missense_variant
ACVR1C	missense	ACVR1C.cadd.25.minus.2:157550368:G:T	2:157550368:G:T	6.34e-10	-0.14 (-0.19, -0.097)	1891	1.37371e-06	""	missense_variant
ACVR1C	missense	ACVR1C.cadd.25.minus.2:157587306:G:C	2:157587306:G:C	6.26e-10	-0.14 (-0.19, -0.097)	1891	1.37372e-06	""	missense_variant
ACVR1C	missense	ACVR1C.cadd.25.minus.2:157550185:C:T	2:157550185:C:T	6.22e-10	-0.14 (-0.19, -0.097)	1891	1.37371e-06	""	missense_variant
ACVR1C	missense	ACVR1C.cadd.25.minus.2:157587192:G:T	2:157587192:G:T	6.17e-10	-0.14 (-0.19, -0.097)	1890	2.74742e-06	""	missense_variant
ACVR1C	missense	ACVR1C.cadd.25.minus.2:157550203:C:G	2:157550203:C:G	6.1e-10	-0.14 (-0.19, -0.097)	1891	1.37371e-06	""	missense_variant
ACVR1C	missense	ACVR1C.cadd.25.minus.2:157533986:G:A	2:157533986:G:A	6.08e-10	-0.14 (-0.19, -0.097)	1891	1.37371e-06	rs757483676	missense_variant
ACVR1C	missense	ACVR1C.cadd.25.minus.2:157542814:A:C	2:157542814:A:C	6.08e-10	-0.14 (-0.19, -0.097)	1890	2.74742e-06	""	missense_variant
ACVR1C	missense	ACVR1C.cadd.25.minus.2:157541188:T:C	2:157541188:T:C	6.07e-10	-0.14 (-0.19, -0.097)	1881	1.51108e-05	rs752830177	missense_variant
ACVR1C	missense	ACVR1C.cadd.25.minus.2:157541194:A:T	2:157541194:A:T	6.05e-10	-0.14 (-0.19, -0.097)	1890	2.74742e-06	""	missense_variant
ACVR1C	missense	ACVR1C.cadd.25.minus.2:157538649:G:A	2:157538649:G:A	6e-10	-0.14 (-0.19, -0.097)	1888	5.49484e-06	""	missense_variant
ACVR1C	missense	ACVR1C.cadd.25.minus.2:157550290:C:T	2:157550290:C:T	5.92e-10	-0.14 (-0.19, -0.097)	1889	4.12113e-06	""	missense_variant
ACVR1C	missense	ACVR1C.cadd.25.minus.2:157556125:A:G	2:157556125:A:G	5.89e-10	-0.14 (-0.19, -0.097)	1891	1.37371e-06	""	missense_variant
ACVR1C	missense	ACVR1C.cadd.25.minus.2:157550362:G:T	2:157550362:G:T	5.88e-10	-0.14 (-0.19, -0.097)	1891	1.37371e-06	""	missense_variant
ACVR1C	missense	ACVR1C.cadd.25.minus.2:157550321:A:G	2:157550321:A:G	5.86e-10	-0.14 (-0.19, -0.097)	1890	2.74742e-06	""	missense_variant
ACVR1C	missense	ACVR1C.cadd.25.minus.2:157541161:G:C	2:157541161:G:C	5.76e-10	-0.14 (-0.19, -0.097)	1891	1.37372e-06	""	missense_variant
ACVR1C	missense	ACVR1C.cadd.25.minus.2:157538576:A:C	2:157538576:A:C	5.75e-10	-0.14 (-0.19, -0.097)	1891	1.37371e-06	""	missense_variant
ACVR1C	missense	ACVR1C.cadd.25.minus.2:157538646:A:T	2:157538646:A:T	5.71e-10	-0.14 (-0.19, -0.097)	1891	1.37378e-06	""	missense_variant
ACVR1C	missense	ACVR1C.cadd.25.minus.2:157533953:A:G	2:157533953:A:G	5.68e-10	-0.14 (-0.19, -0.097)	1890	2.74746e-06	""	missense_variant
ACVR1C	missense	ACVR1C.cadd.25.minus.2:157587355:A:C	2:157587355:A:C	5.68e-10	-0.14 (-0.19, -0.097)	1891	1.37371e-06	rs763000951	missense_variant
ACVR1C	missense	ACVR1C.cadd.25.minus.2:157544468:T:G	2:157544468:T:G	5.63e-10	-0.14 (-0.19, -0.097)	1891	1.37371e-06	""	missense_variant
ACVR1C	missense	ACVR1C.cadd.25.minus.2:157550306:G:T	2:157550306:G:T	5.62e-10	-0.14 (-0.19, -0.097)	1891	2.74742e-06	""	missense_variant
ACVR1C	missense	ACVR1C.cadd.25.minus.2:157534016:G:A	2:157534016:G:A	5.58e-10	-0.14 (-0.19, -0.097)	1889	4.12113e-06	""	missense_variant
ACVR1C	missense	ACVR1C.cadd.25.minus.2:157542841:C:T	2:157542841:C:T	5.5e-10	-0.14 (-0.19, -0.097)	1891	1.37371e-06	rs140880427	missense_variant
ACVR1C	missense	ACVR1C.cadd.25.minus.2:157544460:T:C	2:157544460:T:C	5.46e-10	-0.14 (-0.19, -0.097)	1891	1.37371e-06	""	missense_variant
ACVR1C	missense	ACVR1C.cadd.25.minus.2:157542810:T:G	2:157542810:T:G	5.45e-10	-0.14 (-0.19, -0.097)	1890	2.74742e-06	""	missense_variant
ACVR1C	missense	ACVR1C.cadd.25.minus.2:157587217:A:G	2:157587217:A:G	5.43e-10	-0.14 (-0.19, -0.097)	1891	1.37371e-06	""	missense_variant
ACVR1C	missense	ACVR1C.cadd.25.minus.2:157544546:T:C	2:157544546:T:C	5.42e-10	-0.14 (-0.19, -0.097)	1891	1.37371e-06	""	missense_variant
ACVR1C	missense	ACVR1C.cadd.25.minus.2:157544475:G:A	2:157544475:G:A	5.24e-10	-0.14 (-0.19, -0.097)	1890	2.74742e-06	rs769962260	missense_variant
ACVR1C	missense	ACVR1C.cadd.25.minus.2:157550236:C:A	2:157550236:C:A	5.24e-10	-0.14 (-0.19, -0.097)	1891	1.37371e-06	""	missense_variant
ACVR1C	missense	ACVR1C.cadd.25.minus.2:157541155:T:C	2:157541155:T:C	5.09e-10	-0.14 (-0.19, -0.097)	1891	1.37371e-06	""	missense_variant
ACVR1C	missense	ACVR1C.cadd.25.minus.2:157550342:C:T	2:157550342:C:T	5.06e-10	-0.14 (-0.19, -0.097)	1891	1.37371e-06	""	missense_variant
ACVR1C	missense	ACVR1C.cadd.25.minus.2:157550254:T:C	2:157550254:T:C	5.01e-10	-0.14 (-0.19, -0.097)	1891	1.37371e-06	""	missense_variant
ACVR1C	missense	ACVR1C.cadd.25.minus.2:157587352:A:G	2:157587352:A:G	4.99e-10	-0.14 (-0.19, -0.097)	1888	5.49484e-06	""	missense_variant
ACVR1C	missense	ACVR1C.cadd.25.minus.2:157550239:A:T	2:157550239:A:T	4.84e-10	-0.14 (-0.19, -0.097)	1891	1.37371e-06	""	missense_variant
ACVR1C	missense	ACVR1C.cadd.25.minus.2:157587409:A:G	2:157587409:A:G	4.76e-10	-0.14 (-0.19, -0.098)	1891	1.37371e-06	""	missense_variant
ACVR1C	missense	ACVR1C.cadd.25.minus.2:157538646:A:G	2:157538646:A:G	4.74e-10	-0.14 (-0.19, -0.098)	1873	2.61006e-05	rs147058339	missense_variant
ACVR1C	missense	ACVR1C.cadd.25.minus.2:157550203:C:T	2:157550203:C:T	4.72e-10	-0.14 (-0.19, -0.098)	1891	1.37371e-06	""	missense_variant
ACVR1C	missense	ACVR1C.cadd.25.minus.2:157544501:G:A	2:157544501:G:A	4.71e-10	-0.14 (-0.19, -0.098)	1886	8.24228e-06	rs114905949	missense_variant
ACVR1C	missense	ACVR1C.cadd.25.minus.2:157550194:T:C	2:157550194:T:C	4.47e-10	-0.14 (-0.19, -0.098)	1888	5.49484e-06	""	missense_variant
ACVR1C	missense	ACVR1C.cadd.25.minus.2:157544471:A:C	2:157544471:A:C	4.43e-10	-0.14 (-0.19, -0.098)	1887	6.86855e-06	""	missense_variant
ACVR1C	missense	ACVR1C.cadd.25.minus.2:157538637:A:C	2:157538637:A:C	4.36e-10	-0.14 (-0.19, -0.098)	1882	1.37371e-05	""	missense_variant
ACVR1C	missense	ACVR1C.cadd.25.minus.2:157542763:T:C	2:157542763:T:C	3.95e-10	-0.14 (-0.19, -0.098)	1890	2.74742e-06	""	missense_variant
ACVR1C	missense	ACVR1C.cadd.25.minus.2:157533970:C:T	2:157533970:C:T	3.92e-10	-0.14 (-0.19, -0.098)	1887	6.86855e-06	rs754141883	missense_variant
ACVR1C	missense	ACVR1C.cadd.25.minus.2:157533991:G:T	2:157533991:G:T	3.89e-10	-0.14 (-0.19, -0.098)	1884	1.09898e-05	""	missense_variant
ACVR1C	missense	ACVR1C.cadd.25.minus.2:157541180:T:C	2:157541180:T:C	3.86e-10	-0.14 (-0.19, -0.098)	1890	2.74742e-06	""	missense_variant
TRIM40	pLOF+missense	TRIM40.lofcadd.hc.minus.6:30147543:G:T	6:30147543:G:T	0.158	0.09 (-0.035, 0.21)	243	0.00580117	""	splice_donor_variant
TRIM40	pLOF+missense	TRIM40.lofcadd.hc.minus.6:30137333:CAT:C	6:30137333:CAT:C	1.22e-06	0.073 (0.043, 0.1)	4405	5.2201e-05	""	frameshift_variant
TRIM40	pLOF+missense	TRIM40.lofcadd.hc.minus.6:30137052:A:T	6:30137052:A:T	1.08e-06	0.073 (0.044, 0.1)	4439	5.49484e-06	""	stop_gained
TRIM40	pLOF+missense	TRIM40.lofcadd.hc.minus.6:30145998:G:A	6:30145998:G:A	1.05e-06	0.073 (0.044, 0.1)	4428	2.06059e-05	""	missense_variant
TRIM40	pLOF+missense	TRIM40.lofcadd.hc.minus.6:30137133:T:G	6:30137133:T:G	9.08e-07	0.074 (0.044, 0.1)	4430	1.78582e-05	""	missense_variant
TRIM40	pLOF+missense	TRIM40.lofcadd.hc.minus.6:30137076:T:A	6:30137076:T:A	8.58e-07	0.074 (0.044, 0.1)	4441	2.74742e-06	""	missense_variant
TRIM40	pLOF+missense	TRIM40.lofcadd.hc.minus.6:30137146:G:T	6:30137146:G:T	8.16e-07	0.074 (0.044, 0.1)	4442	1.37371e-06	""	missense_variant
TRIM40	pLOF+missense	TRIM40.lofcadd.hc.minus.6:30137284:A:G	6:30137284:A:G	7.97e-07	0.074 (0.045, 0.1)	4441	2.74743e-06	""	missense_variant
TRIM40	pLOF+missense	TRIM40.lofcadd.hc.minus.6:30137173:C:A	6:30137173:C:A	7.77e-07	0.074 (0.045, 0.1)	4442	1.37371e-06	""	stop_gained
TRIM40	pLOF+missense	TRIM40.lofcadd.hc.minus.6:30137086:G:A	6:30137086:G:A	7.76e-07	0.074 (0.045, 0.1)	4438	6.86855e-06	""	missense_variant
TRIM40	pLOF+missense	TRIM40.lofcadd.hc.minus.6:30137127:CA:C	6:30137127:CA:C	7.66e-07	0.074 (0.045, 0.1)	4440	4.12113e-06	""	frameshift_variant
TRIM40	pLOF+missense	TRIM40.lofcadd.hc.minus.6:30145993:G:C	6:30145993:G:C	7.59e-07	0.074 (0.045, 0.1)	4438	6.86855e-06	""	splice_acceptor_variant
TRIM40	pLOF+missense	TRIM40.lofcadd.hc.minus.6:30137121:T:C	6:30137121:T:C	7.43e-07	0.074 (0.045, 0.1)	4442	1.37371e-06	""	missense_variant
TRIM40	pLOF+missense	TRIM40.lofcadd.hc.minus.6:30137139:C:CGAGTGTA	6:30137139:C:CGAGTGTA	7.35e-07	0.074 (0.045, 0.1)	4441	2.74745e-06	""	stop_gained
TRIM40	pLOF+missense	TRIM40.lofcadd.hc.minus.6:30137194:G:A	6:30137194:G:A	7.35e-07	0.074 (0.045, 0.1)	4442	1.37371e-06	""	missense_variant
TRIM40	pLOF+missense	TRIM40.lofcadd.hc.minus.6:30147129:TC:T	6:30147129:TC:T	7.21e-07	0.074 (0.045, 0.1)	4442	1.37371e-06	""	frameshift_variant
TRIM40	pLOF+missense	TRIM40.lofcadd.hc.minus.6:30147118:TC:T	6:30147118:TC:T	7.14e-07	0.074 (0.045, 0.1)	4442	1.37371e-06	""	frameshift_variant
TRIM40	pLOF+missense	TRIM40.lofcadd.hc.minus.6:30137123:C:A	6:30137123:C:A	7.08e-07	0.074 (0.045, 0.1)	4439	5.49488e-06	""	stop_gained
TRIM40	pLOF+missense	TRIM40.lofcadd.hc.minus.6:30137204:C:A	6:30137204:C:A	7e-07	0.074 (0.045, 0.1)	4442	1.37371e-06	""	stop_gained
TRIM40	pLOF+missense	TRIM40.lofcadd.hc.minus.6:30137314:GCCTGGTGTCC:G	6:30137314:GCCTGGTGTCC:G	6.99e-07	0.074 (0.045, 0.1)	4443	9.20385e-05	""	frameshift_variant
TRIM40	pLOF+missense	TRIM40.lofcadd.hc.minus.6:30137332:A:ACATGTCT	6:30137332:A:ACATGTCT	6.99e-07	0.074 (0.045, 0.1)	4443	9.20385e-05	""	frameshift_variant
TRIM40	pLOF+missense	TRIM40.lofcadd.hc.minus.6:30137284:A:C	6:30137284:A:C	6.75e-07	0.074 (0.045, 0.1)	4442	1.37372e-06	""	missense_variant
TRIM40	pLOF+missense	TRIM40.lofcadd.hc.minus.6:30145998:G:GACTCAATC	6:30145998:G:GACTCAATC	6.74e-07	0.074 (0.045, 0.1)	4440	4.12132e-06	""	frameshift_variant
TRIM40	pLOF+missense	TRIM40.lofcadd.hc.minus.6:30137383:T:A	6:30137383:T:A	6.73e-07	0.074 (0.045, 0.1)	4442	1.37371e-06	""	splice_donor_variant
TRIM40	pLOF+missense	TRIM40.lofcadd.hc.minus.6:30147171:G:A	6:30147171:G:A	6.66e-07	0.074 (0.045, 0.1)	4442	1.37371e-06	""	missense_variant
TRIM40	pLOF+missense	TRIM40.lofcadd.hc.minus.6:30147072:C:T	6:30147072:C:T	6.62e-07	0.074 (0.045, 0.1)	4437	8.24226e-06	""	stop_gained
TRIM40	pLOF+missense	TRIM40.lofcadd.hc.minus.6:30137231:AG:A	6:30137231:AG:A	6.61e-07	0.074 (0.045, 0.1)	4442	1.37371e-06	""	frameshift_variant
TRIM40	pLOF+missense	TRIM40.lofcadd.hc.minus.6:30145996:A:ACGACT	6:30145996:A:ACGACT	6.51e-07	0.074 (0.045, 0.1)	4442	1.37371e-06	""	frameshift_variant
TRIM40	pLOF+missense	TRIM40.lofcadd.hc.minus.6:30137331:C:CA	6:30137331:C:CA	6.41e-07	0.075 (0.045, 0.1)	4442	1.37371e-06	""	frameshift_variant
TRIM40	pLOF+missense	TRIM40.lofcadd.hc.minus.6:30145998:G:C	6:30145998:G:C	6.3e-07	0.075 (0.045, 0.1)	4441	2.74755e-06	""	missense_variant
TRIM40	pLOF+missense	TRIM40.lofcadd.hc.minus.6:30137139:C:T	6:30137139:C:T	6.22e-07	0.075 (0.045, 0.1)	4439	5.49487e-06	""	stop_gained
TRIM40	pLOF+missense	TRIM40.lofcadd.hc.minus.6:30145997:C:T	6:30145997:C:T	6.12e-07	0.075 (0.045, 0.1)	4431	1.64845e-05	""	stop_gained
TRIM40	pLOF+missense	TRIM40.lofcadd.hc.minus.6:30146001:T:TCAATCGC	6:30146001:T:TCAATCGC	5.57e-07	0.075 (0.046, 0.1)	4440	4.12113e-06	""	frameshift_variant
TRIM40	pLOF+missense	TRIM40.lofcadd.hc.minus.6:30147519:G:GT	6:30147519:G:GT	3.55e-07	0.077 (0.047, 0.11)	4402	5.63221e-05	""	splice_acceptor_variant

## Sheet: Supp Data 5 QTs
variant set	title	P	Beta in SD (95% CI)	N carrier measured
INHBE pLOF	PhysicalMeasures_Anthropometry_WaistHipRatioAdjBMI	5.09e-08	-0.22 (-0.3, -0.14)	618
INHBE pLOF	VerbalInterview_EarlyLife_Birth_weight	8.09e-07	0.26 (0.16, 0.37)	345
INHBE pLOF	PhysicalMeasures_Anthropometry_WaistHipRatio	3.57e-05	-0.12 (-0.18, -0.066)	619
INHBE pLOF	Blood_Counts_High_light_scatter_reticulocyte_percentage	0.000674	-0.14 (-0.22, -0.059)	591
INHBE pLOF	Blood_Counts_High_light_scatter_reticulocyte_count	0.000792	-0.14 (-0.22, -0.057)	591
INHBE pLOF	Blood_Biochemistry_Triglycerides	0.000965	-0.13 (-0.21, -0.053)	594
INHBE pLOF	Blood_Counts_Reticulocyte_percentage	0.00165	-0.13 (-0.21, -0.049)	591
INHBE pLOF	Blood_Counts_Reticulocyte_count	0.00206	-0.12 (-0.2, -0.045)	591
INHBE pLOF	Blood_NMRMetabolomics_Triglycerides_in_Medium_HDL	0.00843	-0.21 (-0.37, -0.055)	147
INHBE pLOF	Blood_NMRMetabolomics_Triglycerides_to_total_lipids_ratio_in_medium_HDL	0.00953	-0.0039 (-0.0068, -0.00094)	147
INHBE pLOF	Blood_NMRMetabolomics_Triglycerides_in_HDL	0.00956	-0.21 (-0.37, -0.051)	147
INHBE pLOF	Blood_Biochemistry_HDL_cholesterol	0.00973	0.1 (0.024, 0.18)	550
INHBE pLOF	Blood_NMRMetabolomics_Cholesteryl_esters_to_total_lipids_ratio_in_medium_HDL	0.0103	0.0053 (0.0013, 0.0094)	147
INHBE pLOF	Imaging_BrainMRI_90th_percentile_of_BOLD_effect_in_group_defined_amygdala_activation_mask_for_faces_shapes_contrast	0.0109	0.41 (0.095, 0.73)	38
INHBE pLOF	Blood_NMRMetabolomics_Cholesterol_to_total_lipids_ratio_in_medium_HDL	0.0115	0.006 (0.0013, 0.011)	147
INHBE pLOF	Blood_NMRMetabolomics_Triglycerides_in_Small_HDL	0.0115	-0.2 (-0.36, -0.045)	147
INHBE pLOF	Blood_NMRMetabolomics_Cholesteryl_esters_to_total_lipids_ratio_in_large_HDL	0.013	0.0092 (0.0019, 0.016)	147
INHBE pLOF	Blood_Counts_Immature_reticulocyte_fraction	0.0143	-0.1 (-0.18, -0.02)	591
INHBE pLOF	Blood_NMRMetabolomics_Glycine	0.0172	0.18 (0.033, 0.34)	147
INHBE pLOF	Blood_NMRMetabolomics_Triglycerides_to_total_lipids_ratio_in_small_HDL	0.018	-0.0025 (-0.0045, -0.00042)	147
INHBE pLOF	Blood_NMRMetabolomics_Triglycerides_in_IDL	0.0183	-0.19 (-0.35, -0.032)	147
INHBE pLOF	Blood_NMRMetabolomics_Triglycerides_in_Very_Small_VLDL	0.0191	-0.19 (-0.35, -0.031)	147
INHBE pLOF	Blood_NMRMetabolomics_Cholesterol_to_total_lipids_ratio_in_large_HDL	0.0201	0.0099 (0.0016, 0.018)	147
INHBE pLOF	Blood_Biochemistry_SHBG	0.0212	0.089 (0.013, 0.16)	549
INHBE pLOF	Blood_Counts_Neutrophill_count	0.0236	-0.091 (-0.17, -0.012)	606
INHBE pLOF	Blood_NMRMetabolomics_Phospholipids_in_VLDL	0.0239	-0.18 (-0.34, -0.024)	147
INHBE pLOF	Imaging_HeartMRI_Systolic_brachial_blood_pressure	0.0241	-0.32 (-0.6, -0.042)	45
INHBE pLOF	Blood_NMRMetabolomics_Free_Cholesterol_in_Very_Large_VLDL	0.026	-0.18 (-0.33, -0.021)	147
INHBE pLOF	Blood_NMRMetabolomics_Phospholipids_in_Large_VLDL	0.0262	-0.18 (-0.33, -0.021)	147
INHBE pLOF	Blood_NMRMetabolomics_Cholesterol_in_Large_VLDL	0.0272	-0.18 (-0.34, -0.02)	147
INHBE pLOF	Blood_NMRMetabolomics_Phospholipids_in_Very_Large_VLDL	0.0274	-0.18 (-0.33, -0.02)	147
INHBE pLOF	Blood_Counts_White_blood_cell_leukocyte_count	0.0277	-0.089 (-0.17, -0.0097)	606
INHBE pLOF	Blood_NMRMetabolomics_Cholesterol_in_Very_Large_VLDL	0.029	-0.18 (-0.33, -0.018)	147
INHBE pLOF	Blood_NMRMetabolomics_Concentration_of_VLDL_Particles	0.0294	-0.18 (-0.34, -0.018)	147
INHBE pLOF	Blood_NMRMetabolomics_Total_Triglycerides	0.0295	-0.17 (-0.33, -0.017)	147
INHBE pLOF	Blood_NMRMetabolomics_Total_Lipids_in_VLDL	0.0295	-0.18 (-0.33, -0.017)	147
INHBE pLOF	Blood_NMRMetabolomics_Free_Cholesterol_in_Large_VLDL	0.0297	-0.17 (-0.33, -0.017)	147
INHBE pLOF	Blood_NMRMetabolomics_Concentration_of_Very_Large_VLDL_Particles	0.0301	-0.17 (-0.33, -0.017)	147
INHBE pLOF	Blood_NMRMetabolomics_Cholesteryl_Esters_in_Large_VLDL	0.0303	-0.18 (-0.34, -0.017)	147
INHBE pLOF	Blood_NMRMetabolomics_Free_Cholesterol_in_VLDL	0.0307	-0.18 (-0.34, -0.016)	147
INHBE pLOF	Blood_NMRMetabolomics_Phospholipids_in_Chylomicrons_and_Extremely_Large_VLDL	0.0327	-0.17 (-0.32, -0.014)	147
INHBE pLOF	Blood_NMRMetabolomics_Triglycerides_to_total_lipids_ratio_in_large_HDL	0.0327	-0.0055 (-0.011, -0.00045)	147
INHBE pLOF	Blood_NMRMetabolomics_Triglycerides_in_Large_LDL	0.0332	-0.17 (-0.33, -0.014)	147
INHBE pLOF	Blood_NMRMetabolomics_Cholesteryl_Esters_in_Very_Large_VLDL	0.0339	-0.17 (-0.33, -0.013)	147
INHBE pLOF	Blood_NMRMetabolomics_Phospholipids_in_Very_Small_VLDL	0.0339	-0.17 (-0.33, -0.013)	147
INHBE pLOF	Blood_NMRMetabolomics_Total_Lipids_in_Small_VLDL	0.0344	-0.17 (-0.33, -0.013)	147
INHBE pLOF	Blood_NMRMetabolomics_Triglycerides_in_Small_VLDL	0.0349	-0.17 (-0.32, -0.012)	147
INHBE pLOF	Blood_NMRMetabolomics_Triglycerides_to_total_lipids_ratio_in_very_large_HDL	0.0351	-0.0061 (-0.012, -0.00043)	147
INHBE pLOF	Blood_NMRMetabolomics_Total_Lipids_in_Very_Small_VLDL	0.0355	-0.17 (-0.33, -0.012)	147
INHBE pLOF	Blood_NMRMetabolomics_Phospholipids_to_total_lipids_ratio_in_medium_HDL	0.0358	-0.0021 (-0.0041, -0.00014)	147
INHBE pLOF	Blood_NMRMetabolomics_Concentration_of_Small_VLDL_Particles	0.036	-0.17 (-0.33, -0.011)	147
INHBE pLOF	Blood_NMRMetabolomics_Triglycerides_in_LDL	0.0366	-0.17 (-0.33, -0.01)	147
INHBE pLOF	Blood_NMRMetabolomics_Concentration_of_Large_VLDL_Particles	0.037	-0.17 (-0.32, -0.01)	147
INHBE pLOF	Blood_NMRMetabolomics_VLDL_Cholesterol	0.0376	-0.17 (-0.33, -0.0097)	147
INHBE pLOF	Blood_NMRMetabolomics_Cholesterol_to_total_lipids_ratio_in_small_HDL	0.0379	0.0031 (0.00018, 0.0061)	147
INHBE pLOF	Blood_Biochemistry_Alanine_aminotransferase	0.0382	-0.08 (-0.15, -0.0043)	595
INHBE pLOF	Imaging_HeartMRI_Peripheral_pulse_pressure_during_PWA	0.0383	-0.29 (-0.57, -0.016)	44
INHBE pLOF	Blood_NMRMetabolomics_Total_Lipids_in_Very_Large_VLDL	0.0397	-0.16 (-0.32, -0.0077)	147
INHBE pLOF	Blood_NMRMetabolomics_Cholesteryl_esters_to_total_lipids_ratio_in_small_HDL	0.0403	0.0031 (0.00014, 0.006)	147
INHBE pLOF	Blood_NMRMetabolomics_Glutamine	0.0411	0.17 (0.0067, 0.33)	146
INHBE pLOF	Blood_NMRMetabolomics_Concentration_of_Very_Small_VLDL_Particles	0.0414	-0.17 (-0.32, -0.0064)	147
INHBE pLOF	Blood_NMRMetabolomics_Cholesteryl_Esters_in_Chylomicrons_and_Extremely_Large_VLDL	0.0427	-0.16 (-0.32, -0.0053)	147
INHBE pLOF	Blood_NMRMetabolomics_Total_Lipids_in_Large_VLDL	0.0434	-0.16 (-0.32, -0.0048)	147
INHBE pLOF	Blood_NMRMetabolomics_Cholesterol_in_Chylomicrons_and_Extremely_Large_VLDL	0.0455	-0.16 (-0.32, -0.0032)	147
INHBE pLOF	Blood_NMRMetabolomics_Free_Cholesterol_in_Chylomicrons_and_Extremely_Large_VLDL	0.0463	-0.16 (-0.31, -0.0026)	147
INHBE pLOF	Blood_NMRMetabolomics_Ratio_of_triglycerides_to_phosphoglycerides	0.0467	-0.035 (-0.069, -0.00051)	147
INHBE pLOF	Blood_NMRMetabolomics_Concentration_of_Chylomicrons_and_Extremely_Large_VLDL_Particles	0.0481	-0.16 (-0.31, -0.0013)	147
INHBE pLOF	Blood_NMRMetabolomics_Cholesteryl_Esters_in_Small_VLDL	0.0492	-0.16 (-0.32, -0.00059)	147
INHBE pLOF	Blood_NMRMetabolomics_Cholesteryl_Esters_in_VLDL	0.05	-0.16 (-0.32, 8.2e-06)	147
INHBE pLOF	Blood_NMRMetabolomics_Triglycerides_in_VLDL	0.0505	-0.16 (-0.31, 0.00031)	147
INHBE pLOF	Blood_NMRMetabolomics_Triglycerides_in_Small_LDL	0.0516	-0.16 (-0.31, 0.0011)	147
INHBE pLOF	Imaging_HeartMRI_Systolic_brachial_blood_pressure_during_PWA	0.0517	-0.28 (-0.56, 0.002)	44
INHBE pLOF	Online_EstimatedNutrientsYesterday_Retinol	0.0518	0.2 (-0.0015, 0.39)	95
INHBE pLOF	Blood_NMRMetabolomics_Triglycerides_in_Medium_LDL	0.0527	-0.16 (-0.31, 0.0018)	147
INHBE pLOF	Blood_NMRMetabolomics_Phospholipids_to_total_lipids_ratio_in_large_VLDL	0.0531	-0.0053 (-0.011, 7.1e-05)	147
INHBE pLOF	Blood_NMRMetabolomics_Total_Lipids_in_Medium_VLDL	0.0539	-0.16 (-0.32, 0.0026)	147
INHBE pLOF	Blood_NMRMetabolomics_Triglycerides_in_Medium_VLDL	0.0543	-0.15 (-0.31, 0.0029)	147
INHBE pLOF	Imaging_HeartMRI_Cardiac_output	0.0557	-0.27 (-0.54, 0.0064)	42
INHBE pLOF	Blood_NMRMetabolomics_Free_Cholesterol_in_Very_Small_VLDL	0.0557	-0.15 (-0.31, 0.0037)	147
INHBE pLOF	Online_Cognitive_Number_of_symbol_digit_matches_made_correctly	0.0576	-0.14 (-0.29, 0.0046)	139
INHBE pLOF	Online_EstimatedNutrientsYesterday_Starch	0.0578	-0.18 (-0.37, 0.0061)	98
INHBE pLOF	Blood_NMRMetabolomics_Phospholipids_in_Small_VLDL	0.0593	-0.15 (-0.32, 0.006)	147
INHBE pLOF	Blood_NMRMetabolomics_Triglycerides_in_Very_Large_VLDL	0.0594	-0.15 (-0.3, 0.0059)	147
INHBE pLOF	Blood_NMRMetabolomics_Phospholipids_in_Medium_VLDL	0.0599	-0.15 (-0.32, 0.0064)	147
INHBE pLOF	PhysicalMeasures_BloodPressure_pulse	0.0633	-0.077 (-0.16, 0.0043)	574
INHBE pLOF	Blood_Biochemistry_Apolipoprotein_B	0.0636	-0.076 (-0.16, 0.0043)	593
INHBE pLOF	Blood_NMRMetabolomics_Phospholipids_to_total_lipids_ratio_in_large_HDL	0.0654	-0.0044 (-0.0091, 0.00028)	147
INHBE pLOF	Blood_NMRMetabolomics_Cholesterol_in_Small_VLDL	0.0662	-0.15 (-0.31, 0.01)	147
INHBE pLOF	Blood_Counts_Platelet_count	0.0667	-0.072 (-0.15, 0.0049)	606
INHBE pLOF	Blood_NMRMetabolomics_Saturated_Fatty_Acids	0.0674	-0.15 (-0.31, 0.011)	147
INHBE pLOF	Imaging_BrainMRI_90th_percentile_of_z_statistic_in_group_defined_amygdala_activation_mask_for_faces_shapes_contrast	0.0682	0.29 (-0.022, 0.61)	38
INHBE pLOF	Blood_NMRMetabolomics_Cholesteryl_Esters_in_Large_HDL	0.069	0.13 (-0.01, 0.28)	147
INHBE pLOF	Imaging_HeartMRI_Cardiac_index	0.0696	-0.27 (-0.57, 0.022)	42
INHBE pLOF	Imaging_HeartMRI_Augmentation_index_for_PWA	0.0702	0.26 (-0.021, 0.54)	45
INHBE pLOF	Blood_NMRMetabolomics_Concentration_of_Medium_VLDL_Particles	0.0723	-0.15 (-0.31, 0.013)	147
INHBE pLOF	Blood_NMRMetabolomics_Total_Fatty_Acids	0.073	-0.15 (-0.3, 0.014)	147
INHBE pLOF	Blood_NMRMetabolomics_Remnant_Cholesterol_NonHDL_NonLDL_Cholesterol	0.0765	-0.14 (-0.3, 0.015)	147
INHBE pLOF	Blood_Counts_Red_blood_cell_erythrocyte_distribution_width	0.0769	0.071 (-0.0076, 0.15)	606
INHBE pLOF	Touchscreen_Lifestyle_Pack_years_of_smoking	0.0778	-0.14 (-0.29, 0.015)	157
INHBE pLOF	Blood_NMRMetabolomics_Total_Lipids_in_Chylomicrons_and_Extremely_Large_VLDL	0.08	-0.14 (-0.3, 0.017)	147
INHBE pLOF	Blood_NMRMetabolomics_Free_cholesterol_to_total_lipids_ratio_in_very_large_HDL	0.0818	-0.0047 (-0.01, 0.00059)	147
INHBE pLOF	Blood_NMRMetabolomics_Cholesterol_in_Large_HDL	0.0824	0.13 (-0.016, 0.27)	147
INHBE pLOF	PhysicalMeasures_Anthropometry_TakenManually_Waist_circumference	0.0827	-0.061 (-0.13, 0.0079)	619
INHBE pLOF	Blood_NMRMetabolomics_Triglycerides_in_Large_VLDL	0.0867	-0.14 (-0.29, 0.02)	147
INHBE pLOF	PhysicalMeasures_Spirometry_PEF	0.0882	0.058 (-0.0087, 0.13)	558
INHBE pLOF	Blood_Counts_Monocyte_count	0.0895	-0.066 (-0.14, 0.01)	606
INHBE pLOF	Blood_NMRMetabolomics_Triglycerides_in_Large_HDL	0.0901	-0.13 (-0.29, 0.021)	147
INHBE pLOF	Imaging_AbdominalMRI_Total_thigh_muscle_volume	0.0908	0.26 (-0.042, 0.57)	15
INHBE pLOF	Blood_NMRMetabolomics_Free_Cholesterol_in_Medium_VLDL	0.0923	-0.14 (-0.3, 0.023)	147
INHBE pLOF	Blood_NMRMetabolomics_Cholesterol_in_Very_Small_VLDL	0.0925	-0.13 (-0.29, 0.022)	147
INHBE pLOF	Touchscreen_PsychosocialNeuroticism_score	0.0928	-0.069 (-0.15, 0.012)	507
INHBE pLOF	Blood_NMRMetabolomics_Triglycerides_in_Very_Large_HDL	0.0945	-0.13 (-0.29, 0.023)	147
INHBE pLOF	Blood_NMRMetabolomics_Cholesteryl_esters_to_total_lipids_ratio_in_very_large_HDL	0.0947	0.0045 (-0.00077, 0.0097)	147
INHBE pLOF	Blood_NMRMetabolomics_Monounsaturated_Fatty_Acids	0.0966	-0.13 (-0.29, 0.024)	147
INHBE pLOF	Blood_NMRMetabolomics_Cholesteryl_esters_to_total_lipids_ratio_in_small_LDL	0.0967	-0.0029 (-0.0063, 0.00052)	147
INHBE pLOF	Blood_Biochemistry_Total_bilirubin	0.0997	0.064 (-0.012, 0.14)	593
INHBE pLOF	Blood_Counts_Mean_corpuscular_haemoglobin_concentration	0.1	-0.065 (-0.14, 0.013)	606
INHBE pLOF	Blood_NMRMetabolomics_Triglycerides_in_Chylomicrons_and_Extremely_Large_VLDL	0.101	-0.13 (-0.29, 0.025)	147
INHBE pLOF	Blood_NMRMetabolomics_Total_Lipids_in_Lipoprotein_Particles	0.101	-0.13 (-0.29, 0.026)	147
INHBE pLOF	PhysicalMeasures_BloodPressure_diastolic	0.103	-0.067 (-0.15, 0.014)	574
INHBE pLOF	PhysicalMeasures_Eye_logMAR_left	0.105	0.12 (-0.026, 0.27)	162
INHBE pLOF	Blood_NMRMetabolomics_Ratio_of_apolipoprotein_B_to_apolipoprotein_A1	0.11	-0.022 (-0.048, 0.0049)	147
INHBE pLOF	Blood_NMRMetabolomics_Concentration_of_Small_LDL_Particles	0.113	-0.13 (-0.29, 0.031)	147
INHBE pLOF	Blood_NMRMetabolomics_Free_Cholesterol_in_Small_VLDL	0.113	-0.13 (-0.29, 0.031)	147
INHBE pLOF	Blood_NMRMetabolomics_Concentration_of_IDL_Particles	0.114	-0.13 (-0.29, 0.031)	147
INHBE pLOF	Blood_Biochemistry_Urate	0.116	-0.054 (-0.12, 0.013)	596
INHBE pLOF	Imaging_HeartMRI_Central_pulse_pressure_during_PWA	0.117	-0.22 (-0.49, 0.054)	44
INHBE pLOF	Blood_NMRMetabolomics_Free_cholesterol_to_total_lipids_ratio_in_IDL	0.117	0.0014 (-0.00034, 0.0031)	147
INHBE pLOF	Blood_NMRMetabolomics_Cholesteryl_Esters_in_Small_LDL	0.117	-0.13 (-0.29, 0.032)	147
INHBE pLOF	Blood_NMRMetabolomics_Omega6_Fatty_Acids	0.117	-0.13 (-0.28, 0.031)	147
INHBE pLOF	Blood_NMRMetabolomics_Cholesteryl_Esters_in_Very_Small_VLDL	0.118	-0.12 (-0.28, 0.031)	147
INHBE pLOF	Blood_NMRMetabolomics_Linoleic_Acid	0.12	-0.13 (-0.28, 0.033)	147
INHBE pLOF	Blood_NMRMetabolomics_Apolipoprotein_B	0.122	-0.13 (-0.29, 0.034)	147
INHBE pLOF	Imaging_AbdominalMRI_Anterior_thigh_lean_muscle_volume_right	0.124	0.27 (-0.073, 0.61)	12
INHBE pLOF	Blood_NMRMetabolomics_Cholesteryl_Esters_in_Medium_LDL	0.124	-0.13 (-0.29, 0.035)	147
INHBE pLOF	Blood_NMRMetabolomics_Concentration_of_Medium_LDL_Particles	0.127	-0.13 (-0.29, 0.036)	147
INHBE pLOF	Blood_NMRMetabolomics_Average_Diameter_for_HDL_Particles	0.128	0.11 (-0.032, 0.26)	147
INHBE pLOF	Touchscreen_SexSpecific_Time_since_last_menstrual_period	0.129	0.18 (-0.051, 0.4)	71
INHBE pLOF	PhysicalMeasures_HearingTest_Speech_reception_threshold_SRT_estimate_right	0.129	-0.096 (-0.22, 0.028)	228
INHBE pLOF	Blood_NMRMetabolomics_Concentration_of_Large_HDL_Particles	0.13	0.11 (-0.033, 0.25)	147
INHBE pLOF	Touchscreen_SexSpecific_Number_of_spontaneous_miscarriages	0.132	-0.13 (-0.29, 0.038)	102
INHBE pLOF	Blood_NMRMetabolomics_Phospholipids_to_total_lipids_ratio_in_small_LDL	0.133	0.0022 (-0.00067, 0.005)	147
INHBE pLOF	Imaging_HeartMRI_Central_systolic_blood_pressure_during_PWA	0.134	-0.22 (-0.5, 0.066)	44
INHBE pLOF	Blood_NMRMetabolomics_Total_Lipids_in_Large_HDL	0.135	0.11 (-0.034, 0.25)	147
INHBE pLOF	Blood_NMRMetabolomics_Cholesteryl_Esters_in_Very_Large_HDL	0.136	0.11 (-0.035, 0.26)	147
INHBE pLOF	PhysicalMeasures_ECGResting_P_axis	0.136	0.27 (-0.084, 0.61)	31
INHBE pLOF	Blood_NMRMetabolomics_Total_Cholesterol_Minus_HDLC	0.138	-0.12 (-0.28, 0.039)	147
INHBE pLOF	Blood_NMRMetabolomics_Total_Lipids_in_Medium_LDL	0.14	-0.12 (-0.28, 0.04)	147
INHBE pLOF	Imaging_HeartMRI_Cardiac_output_during_PWA	0.14	-0.22 (-0.5, 0.071)	40
INHBE pLOF	PhysicalMeasures_CarotidUltrasound_Maximum_carotid_IMT_intima_medial_thickness_at_240_degrees	0.141	0.19 (-0.064, 0.45)	50
INHBE pLOF	Blood_NMRMetabolomics_Polyunsaturated_Fatty_Acids	0.141	-0.12 (-0.27, 0.039)	147
INHBE pLOF	Blood_NMRMetabolomics_Free_cholesterol_to_total_lipids_ratio_in_small_LDL	0.146	0.0023 (-0.00081, 0.0055)	147
INHBE pLOF	Blood_Biochemistry_Calcium	0.149	-0.061 (-0.14, 0.022)	551
INHBE pLOF	Imaging_HeartMRI_End_systolic_pressure_during_PWA	0.15	-0.21 (-0.5, 0.077)	44
INHBE pLOF	Online_EstimatedNutrientsYesterday_Carbohydrate	0.151	-0.14 (-0.33, 0.051)	98
INHBE pLOF	Blood_NMRMetabolomics_Phospholipids_in_Medium_LDL	0.151	-0.12 (-0.28, 0.043)	147
INHBE pLOF	Blood_NMRMetabolomics_Average_Diameter_for_VLDL_Particles	0.154	-0.11 (-0.26, 0.041)	147
INHBE pLOF	Blood_NMRMetabolomics_Free_cholesterol_to_total_lipids_ratio_in_medium_LDL	0.155	0.0022 (-0.00082, 0.0052)	147
INHBE pLOF	Blood_NMRMetabolomics_Cholesteryl_Esters_in_HDL	0.16	0.1 (-0.041, 0.25)	147
INHBE pLOF	Blood_NMRMetabolomics_Free_Cholesterol_in_Large_HDL	0.161	0.1 (-0.041, 0.25)	147
INHBE pLOF	Blood_NMRMetabolomics_Cholesterol_in_Medium_LDL	0.163	-0.11 (-0.28, 0.047)	147
INHBE pLOF	Blood_NMRMetabolomics_Cholesterol_in_Very_Large_HDL	0.166	0.1 (-0.043, 0.25)	147
INHBE pLOF	PhysicalMeasures_CarotidUltrasound_Mean_carotid_IMT_intima_medial_thickness_at_120_degrees	0.167	0.18 (-0.077, 0.44)	48
INHBE pLOF	Blood_NMRMetabolomics_Concentration_of_LDL_Particles	0.168	-0.11 (-0.27, 0.048)	147
INHBE pLOF	Blood_Biochemistry_Apolipoprotein_A	0.168	0.054 (-0.023, 0.13)	548
INHBE pLOF	PhysicalMeasures_CarotidUltrasound_Maximum_carotid_IMT_intima_medial_thickness_at_150_degrees	0.17	0.18 (-0.077, 0.44)	50
INHBE pLOF	Blood_NMRMetabolomics_Total_Lipids_in_Small_LDL	0.172	-0.11 (-0.27, 0.049)	147
INHBE pLOF	Blood_Counts_Mean_platelet_thrombocyte_volume	0.173	0.055 (-0.024, 0.13)	606
INHBE pLOF	PhysicalMeasures_CarotidUltrasound_Maximum_carotid_IMT_intima_medial_thickness_at_120_degrees	0.178	0.18 (-0.081, 0.44)	48
INHBE pLOF	Blood_NMRMetabolomics_Cholesterol_in_Small_LDL	0.18	-0.11 (-0.27, 0.051)	147
INHBE pLOF	Blood_NMRMetabolomics_Phospholipids_in_Large_HDL	0.18	0.098 (-0.045, 0.24)	147
INHBE pLOF	Blood_NMRMetabolomics_Triglycerides_to_total_lipids_ratio_in_large_VLDL	0.182	0.0065 (-0.003, 0.016)	147
INHBE pLOF	Blood_NMRMetabolomics_Cholesterol_in_Medium_VLDL	0.186	-0.11 (-0.27, 0.052)	147
INHBE pLOF	Touchscreen_FamilyHistory_Fathers_age_at_death	0.186	-0.061 (-0.15, 0.029)	456
INHBE pLOF	Blood_NMRMetabolomics_Total_Lipids_in_IDL	0.187	-0.11 (-0.26, 0.051)	147
INHBE pLOF	Blood_Biochemistry_Gamma_glutamyltransferase	0.188	-0.05 (-0.12, 0.025)	596
INHBE pLOF	Blood_NMRMetabolomics_Total_Phospholipids_in_Lipoprotein_Particles	0.189	-0.1 (-0.26, 0.05)	147
INHBE pLOF	Blood_NMRMetabolomics_Phospholipids_to_total_lipids_ratio_in_very_large_HDL	0.192	0.0064 (-0.0032, 0.016)	147
INHBE pLOF	Blood_NMRMetabolomics_Cholesteryl_Esters_in_LDL	0.194	-0.11 (-0.27, 0.054)	147
INHBE pLOF	Blood_NMRMetabolomics_Total_Lipids_in_LDL	0.196	-0.11 (-0.27, 0.055)	147
INHBE pLOF	PhysicalMeasures_Eye_IOP_goldmann_right	0.197	-0.1 (-0.26, 0.054)	150
INHBE pLOF	Blood_Counts_Eosinophill_percentage	0.197	0.052 (-0.027, 0.13)	606
INHBE pLOF	Blood_NMRMetabolomics_HDL_Cholesterol	0.199	0.095 (-0.05, 0.24)	147
INHBE pLOF	Blood_NMRMetabolomics_Total_Free_Cholesterol	0.201	-0.1 (-0.26, 0.055)	147
INHBE pLOF	Blood_NMRMetabolomics_Phosphoglycerides	0.203	-0.099 (-0.25, 0.053)	147
INHBE pLOF	Imaging_HeartMRI_Stroke_volume_during_PWA	0.204	-0.19 (-0.47, 0.1)	41
INHBE pLOF	Blood_NMRMetabolomics_Phospholipids_in_IDL	0.204	-0.1 (-0.26, 0.055)	147
INHBE pLOF	Blood_NMRMetabolomics_Free_cholesterol_to_total_lipids_ratio_in_large_LDL	0.206	0.0013 (-0.00073, 0.0034)	147
INHBE pLOF	Blood_NMRMetabolomics_Total_Lipids_in_Very_Large_HDL	0.206	0.094 (-0.052, 0.24)	147
INHBE pLOF	Blood_Biochemistry_Glucose	0.206	0.053 (-0.029, 0.13)	551
INHBE pLOF	Blood_NMRMetabolomics_Phospholipids_in_LDL	0.207	-0.1 (-0.26, 0.057)	147
INHBE pLOF	Blood_NMRMetabolomics_Phospholipids_in_Very_Large_HDL	0.212	0.093 (-0.053, 0.24)	147
INHBE pLOF	Blood_Counts_Platelet_crit	0.213	-0.048 (-0.12, 0.027)	606
INHBE pLOF	Blood_NMRMetabolomics_Ratio_of_polyunsaturated_fatty_acids_to_monounsaturated_fatty_acids	0.216	0.034 (-0.02, 0.089)	147
INHBE pLOF	Blood_NMRMetabolomics_Free_cholesterol_to_total_lipids_ratio_in_medium_HDL	0.217	0.00065 (-0.00038, 0.0017)	147
INHBE pLOF	Blood_Counts_Platelet_distribution_width	0.221	0.049 (-0.029, 0.13)	606
INHBE pLOF	Blood_NMRMetabolomics_Concentration_of_Large_LDL_Particles	0.224	-0.1 (-0.26, 0.061)	147
INHBE pLOF	Blood_NMRMetabolomics_Cholesteryl_Esters_in_IDL	0.228	-0.096 (-0.25, 0.06)	147
INHBE pLOF	Blood_NMRMetabolomics_Free_cholesterol_to_total_lipids_ratio_in_small_VLDL	0.231	0.0021 (-0.0013, 0.0055)	147
INHBE pLOF	Blood_NMRMetabolomics_Phospholipids_in_Large_LDL	0.232	-0.098 (-0.26, 0.063)	147
INHBE pLOF	Blood_Biochemistry_Direct_bilirubin	0.235	0.05 (-0.033, 0.13)	517
INHBE pLOF	Imaging_HeartMRI_Cardiac_index_during_PWA	0.236	-0.16 (-0.43, 0.11)	40
INHBE pLOF	Blood_NMRMetabolomics_Ratio_of_docosahexaenoic_acid_to_total_fatty_acids	0.236	0.00065 (-0.00043, 0.0017)	147
INHBE pLOF	Blood_NMRMetabolomics_LDL_Cholesterol	0.241	-0.096 (-0.26, 0.065)	147
INHBE pLOF	Blood_NMRMetabolomics_Total_Lipids_in_Large_LDL	0.243	-0.095 (-0.26, 0.065)	147
INHBE pLOF	Blood_NMRMetabolomics_Degree_of_Unsaturation	0.244	0.091 (-0.062, 0.24)	147
INHBE pLOF	Blood_NMRMetabolomics_Phosphatidylcholines	0.244	-0.09 (-0.24, 0.061)	147
INHBE pLOF	Blood_Counts_Neutrophill_percentage	0.251	-0.046 (-0.12, 0.033)	606
INHBE pLOF	PhysicalMeasures_Eye_IOP_cornealcompensated_right	0.251	-0.092 (-0.25, 0.065)	150
INHBE pLOF	PhysicalMeasures_CarotidUltrasound_Mean_carotid_IMT_intima_medial_thickness_at_150_degrees	0.255	0.15 (-0.11, 0.4)	50
INHBE pLOF	Blood_NMRMetabolomics_Glycoprotein_Acetyls	0.255	-0.093 (-0.25, 0.067)	147
INHBE pLOF	Blood_Biochemistry_LDL_direct	0.257	-0.046 (-0.13, 0.034)	594
INHBE pLOF	Blood_NMRMetabolomics_Phospholipids_to_total_lipids_ratio_in_very_large_VLDL	0.258	-0.0028 (-0.0077, 0.0021)	147
INHBE pLOF	Blood_NMRMetabolomics_Phospholipids_to_total_lipids_ratio_in_small_VLDL	0.258	0.0019 (-0.0014, 0.0051)	147
INHBE pLOF	Blood_NMRMetabolomics_Cholesterol_in_IDL	0.262	-0.089 (-0.25, 0.067)	147
INHBE pLOF	Blood_NMRMetabolomics_Triglycerides_to_total_lipids_ratio_in_small_LDL	0.262	-0.0016 (-0.0045, 0.0012)	147
INHBE pLOF	Blood_NMRMetabolomics_Beta_hydroxybutyrate	0.265	0.091 (-0.069, 0.25)	147
INHBE pLOF	Blood_NMRMetabolomics_Cholesteryl_Esters_in_Large_LDL	0.266	-0.091 (-0.25, 0.069)	147
INHBE pLOF	Blood_NMRMetabolomics_Clinical_LDL_Cholesterol	0.269	-0.091 (-0.25, 0.07)	147
INHBE pLOF	Blood_NMRMetabolomics_Total_Cholines	0.27	-0.085 (-0.24, 0.066)	147
INHBE pLOF	Blood_NMRMetabolomics_Free_cholesterol_to_total_lipids_ratio_in_large_VLDL	0.27	-0.0013 (-0.0035, 0.00098)	147
INHBE pLOF	Blood_NMRMetabolomics_Triglycerides_to_total_lipids_ratio_in_IDL	0.275	-0.0021 (-0.006, 0.0017)	147
INHBE pLOF	Blood_NMRMetabolomics_Triglycerides_to_total_lipids_ratio_in_very_small_VLDL	0.276	-0.0035 (-0.0098, 0.0028)	147
INHBE pLOF	Blood_NMRMetabolomics_Phospholipids_in_Small_HDL	0.276	-0.088 (-0.25, 0.071)	147
INHBE pLOF	Imaging_AbdominalMRI_Anterior_thigh_lean_muscle_volume_left	0.279	0.2 (-0.16, 0.55)	11
INHBE pLOF	Blood_Biochemistry_C_reactive_protein	0.279	-0.044 (-0.12, 0.036)	595
INHBE pLOF	PhysicalMeasures_ECGResting_P_duration	0.284	-0.16 (-0.45, 0.13)	45
INHBE pLOF	PhysicalMeasures_Spirometry_FEV1_FVC_ratio	0.286	-0.048 (-0.14, 0.04)	498
INHBE pLOF	Blood_NMRMetabolomics_Alanine	0.286	0.087 (-0.073, 0.25)	147
INHBE pLOF	Blood_NMRMetabolomics_Cholesterol_to_total_lipids_ratio_in_very_small_VLDL	0.287	0.0038 (-0.0032, 0.011)	147
INHBE pLOF	PhysicalMeasures_HandGripStrength_left	0.288	-0.029 (-0.083, 0.025)	619
INHBE pLOF	Blood_Biochemistry_Phosphate	0.288	-0.044 (-0.12, 0.037)	551
INHBE pLOF	Blood_NMRMetabolomics_Cholesteryl_esters_to_total_lipids_ratio_in_very_small_VLDL	0.291	0.0034 (-0.0029, 0.0097)	147
INHBE pLOF	Blood_NMRMetabolomics_Concentration_of_Very_Large_HDL_Particles	0.294	0.079 (-0.068, 0.23)	147
INHBE pLOF	Touchscreen_FamilyHistory_Mothers_age_at_death	0.294	0.05 (-0.044, 0.14)	390
INHBE pLOF	Blood_NMRMetabolomics_Phospholipids_in_Small_LDL	0.297	-0.086 (-0.25, 0.075)	147
INHBE pLOF	Blood_NMRMetabolomics_Total_Cholesterol	0.297	-0.083 (-0.24, 0.073)	147
INHBE pLOF	Blood_NMRMetabolomics_Lactate	0.299	0.084 (-0.075, 0.24)	147
INHBE pLOF	Touchscreen_Sociodemographics_Age_completed_full_time_education	0.302	0.045 (-0.04, 0.13)	411
INHBE pLOF	Blood_NMRMetabolomics_Total_Lipids_in_Small_HDL	0.302	-0.084 (-0.24, 0.076)	147
INHBE pLOF	Blood_NMRMetabolomics_Cholesteryl_esters_to_total_lipids_ratio_in_medium_VLDL	0.304	0.004 (-0.0037, 0.012)	147
INHBE pLOF	Blood_NMRMetabolomics_Glucose	0.305	-0.083 (-0.24, 0.076)	147
INHBE pLOF	Blood_NMRMetabolomics_Cholesteryl_Esters_in_Medium_HDL	0.305	0.078 (-0.071, 0.23)	147
INHBE pLOF	Blood_NMRMetabolomics_Cholesterol_in_Large_LDL	0.308	-0.083 (-0.24, 0.077)	147
INHBE pLOF	Blood_Biochemistry_Urea	0.31	-0.039 (-0.12, 0.037)	596
INHBE pLOF	Blood_NMRMetabolomics_Ratio_of_monounsaturated_fatty_acids_to_total_fatty_acids	0.315	-0.0027 (-0.0081, 0.0026)	147
INHBE pLOF	PhysicalMeasures_ECGResting_R_axis	0.322	-0.2 (-0.61, 0.2)	23
INHBE pLOF	Blood_Counts_Mean_corpuscular_haemoglobin	0.324	-0.039 (-0.12, 0.038)	606
INHBE pLOF	Blood_NMRMetabolomics_Cholesteryl_Esters_in_Medium_VLDL	0.324	-0.08 (-0.24, 0.08)	147
INHBE pLOF	Blood_NMRMetabolomics_Ratio_of_polyunsaturated_fatty_acids_to_total_fatty_acids	0.327	0.0042 (-0.0042, 0.013)	147
INHBE pLOF	Blood_NMRMetabolomics_Free_Cholesterol_in_Small_HDL	0.33	-0.078 (-0.24, 0.079)	147
INHBE pLOF	Online_EstimatedNutrientsYesterday_Magnesium	0.33	-0.095 (-0.29, 0.096)	98
INHBE pLOF	PhysicalMeasures_ArterialStiffness_index	0.332	-0.06 (-0.18, 0.061)	238
INHBE pLOF	Urine_Biochemistry_Microalbumin_in_urine	0.333	-0.071 (-0.22, 0.073)	179
INHBE pLOF	Blood_NMRMetabolomics_Cholesteryl_esters_to_total_lipids_ratio_in_medium_LDL	0.334	-0.0015 (-0.0046, 0.0016)	147
INHBE pLOF	Blood_NMRMetabolomics_Cholesterol_to_total_lipids_ratio_in_large_LDL	0.338	0.0015 (-0.0015, 0.0045)	147
INHBE pLOF	Blood_NMRMetabolomics_Valine	0.339	-0.076 (-0.23, 0.08)	147
INHBE pLOF	Blood_NMRMetabolomics_Cholesteryl_esters_to_total_lipids_ratio_in_very_large_VLDL	0.341	0.0052 (-0.0055, 0.016)	147
INHBE pLOF	Online_Digestive_Average_number_of_times_bowels_opened_per_day	0.344	-0.052 (-0.16, 0.056)	209
INHBE pLOF	Blood_Counts_Lymphocyte_count	0.345	-0.038 (-0.12, 0.041)	606
INHBE pLOF	Blood_NMRMetabolomics_Cholesterol_in_Medium_HDL	0.346	0.072 (-0.077, 0.22)	147
INHBE pLOF	Blood_NMRMetabolomics_Triglycerides_to_total_lipids_ratio_in_large_LDL	0.35	-0.0014 (-0.0043, 0.0015)	147
INHBE pLOF	Blood_NMRMetabolomics_Total_Esterified_Cholesterol	0.354	-0.074 (-0.23, 0.082)	147
INHBE pLOF	Blood_NMRMetabolomics_Cholesterol_to_total_lipids_ratio_in_medium_VLDL	0.355	0.0049 (-0.0054, 0.015)	147
INHBE pLOF	Imaging_AbdominalMRI_Posterior_thigh_lean_muscle_volume_right	0.359	0.16 (-0.19, 0.51)	12
INHBE pLOF	Blood_Counts_Basophill_percentage	0.359	-0.037 (-0.12, 0.042)	606
INHBE pLOF	Blood_AST_platelet_ratio	0.36	0.035 (-0.04, 0.11)	582
INHBE pLOF	PhysicalMeasures_CarotidUltrasound_Mean_carotid_IMT_intima_medial_thickness_at_240_degrees	0.361	0.12 (-0.14, 0.38)	50
INHBE pLOF	Blood_NMRMetabolomics_Free_Cholesterol_in_Very_Large_HDL	0.366	0.07 (-0.082, 0.22)	147
INHBE pLOF	Online_EstimatedNutrientsYesterday_Carotene	0.371	0.089 (-0.11, 0.28)	98
INHBE pLOF	Blood_NMRMetabolomics_Phospholipids_to_total_lipids_ratio_in_chylomicrons_and_extremely_large_VLDL	0.373	-0.0033 (-0.011, 0.004)	147
INHBE pLOF	PhysicalMeasures_Anthropometry_TakenManually_Hip_circumference	0.374	0.035 (-0.042, 0.11)	619
INHBE pLOF	Blood_NMRMetabolomics_Free_Cholesterol_in_Medium_LDL	0.376	-0.073 (-0.23, 0.089)	147
INHBE pLOF	Imaging_HeartMRI_Number_of_beats_in_waveform_average_for_PWA	0.378	-0.13 (-0.42, 0.16)	45
INHBE pLOF	Blood_NMRMetabolomics_Ratio_of_omega6_fatty_acids_to_total_fatty_acids	0.385	0.0035 (-0.0043, 0.011)	147
INHBE pLOF	Blood_NMRMetabolomics_Tyrosine	0.388	0.071 (-0.09, 0.23)	147
INHBE pLOF	Blood_NMRMetabolomics_Free_cholesterol_to_total_lipids_ratio_in_very_small_VLDL	0.389	0.00042 (-0.00054, 0.0014)	147
INHBE pLOF	Blood_NMRMetabolomics_Albumin	0.392	0.07 (-0.09, 0.23)	147
INHBE pLOF	Imaging_HeartMRI_LV_end_diastolic_volume	0.394	-0.11 (-0.36, 0.14)	42
INHBE pLOF	Imaging_AbdominalMRI_Total_lean_tissue_volume	0.396	0.15 (-0.2, 0.49)	13
INHBE pLOF	PhysicalMeasures_ECGResting_RR_interval	0.398	0.15 (-0.2, 0.5)	31
INHBE pLOF	PhysicalMeasures_ECGResting_PP_interval	0.399	0.15 (-0.2, 0.5)	31
INHBE pLOF	CognitiveFunction_Mean_time_to_correctly_identify_matches	0.4	0.032 (-0.042, 0.11)	612
INHBE pLOF	Blood_NMRMetabolomics_Free_Cholesterol_in_IDL	0.4	-0.067 (-0.22, 0.089)	147
INHBE pLOF	Imaging_HeartMRI_LV_end_systolic_volume	0.408	-0.11 (-0.36, 0.15)	42
INHBE pLOF	Blood_Counts_Lymphocyte_percentage	0.411	0.033 (-0.045, 0.11)	606
INHBE pLOF	Blood_NMRMetabolomics_Ratio_of_omega6_fatty_acids_to_omega3_fatty_acids	0.411	-0.28 (-0.95, 0.39)	147
INHBE pLOF	Blood_Biochemistry_Cholesterol	0.413	-0.033 (-0.11, 0.046)	596
INHBE pLOF	PhysicalMeasures_ECGResting_Ventricular_rate	0.418	-0.12 (-0.41, 0.17)	46
INHBE pLOF	Online_EstimatedNutrientsYesterday_Saturated_fat	0.418	0.079 (-0.11, 0.27)	98
INHBE pLOF	Blood_NMRMetabolomics_Total_Concentration_of_BranchedChain_Amino_Acids_Leucine__Isoleucine__Valine	0.423	-0.063 (-0.22, 0.092)	147
INHBE pLOF	Online_EstimatedNutrientsYesterday_Vitamin_B12	0.428	0.078 (-0.12, 0.27)	98
INHBE pLOF	Blood_NMRMetabolomics_Free_Cholesterol_in_HDL	0.43	0.058 (-0.086, 0.2)	147
INHBE pLOF	Blood_NMRMetabolomics_Cholesterol_to_total_lipids_ratio_in_IDL	0.432	0.0019 (-0.0028, 0.0066)	147
INHBE pLOF	Imaging_LiverMRI_Proton_density_fat_fraction_PDFF	0.432	0.22 (-0.33, 0.78)	12
INHBE pLOF	Blood_Biochemistry_Aspartate_aminotransferase	0.433	-0.031 (-0.11, 0.046)	593
INHBE pLOF	Blood_NMRMetabolomics_Creatinine	0.438	-0.054 (-0.19, 0.083)	143
INHBE pLOF	Imaging_HeartMRI_Mean_arterial_pressure_during_PWA	0.441	-0.11 (-0.41, 0.18)	44
INHBE pLOF	Blood_NMRMetabolomics_Free_Cholesterol_in_LDL	0.446	-0.062 (-0.22, 0.098)	147
INHBE pLOF	Blood_NMRMetabolomics_Pyruvate	0.449	0.062 (-0.099, 0.22)	146
INHBE pLOF	Blood_NMRMetabolomics_Free_cholesterol_to_total_lipids_ratio_in_large_HDL	0.451	0.00067 (-0.0011, 0.0024)	147
INHBE pLOF	Blood_NMRMetabolomics_Triglycerides_to_total_lipids_ratio_in_medium_VLDL	0.458	-0.0049 (-0.018, 0.008)	147
INHBE pLOF	Blood_NMRMetabolomics_Free_Cholesterol_in_Large_LDL	0.46	-0.06 (-0.22, 0.099)	147
INHBE pLOF	Blood_NMRMetabolomics_Triglycerides_to_total_lipids_ratio_in_small_VLDL	0.463	-0.0039 (-0.014, 0.0065)	147
INHBE pLOF	PhysicalMeasures_BloodPressure_systolic	0.464	-0.028 (-0.1, 0.048)	574
INHBE pLOF	Blood_NMRMetabolomics_Average_Diameter_for_LDL_Particles	0.466	0.058 (-0.098, 0.21)	147
INHBE pLOF	PhysicalMeasures_ECGResting_QT_interval	0.467	0.13 (-0.22, 0.48)	31
INHBE pLOF	Blood_Counts_Mean_reticulocyte_volume	0.468	0.029 (-0.05, 0.11)	591
INHBE pLOF	Blood_NMRMetabolomics_Triglycerides_to_total_lipids_ratio_in_medium_LDL	0.471	-0.00094 (-0.0035, 0.0016)	147
INHBE pLOF	Imaging_AbdominalMRI_Total_adipose_tissue_volume	0.473	0.2 (-0.34, 0.74)	13
INHBE pLOF	Blood_NMRMetabolomics_Cholesterol_to_total_lipids_ratio_in_very_large_VLDL	0.475	0.0048 (-0.0083, 0.018)	147
INHBE pLOF	Blood_NMRMetabolomics_Ratio_of_saturated_fatty_acids_to_total_fatty_acids	0.476	-0.0021 (-0.0077, 0.0036)	147
INHBE pLOF	Blood_NMRMetabolomics_Total_Lipids_in_HDL	0.476	0.053 (-0.093, 0.2)	147
INHBE pLOF	Blood_NMRMetabolomics_Isoleucine	0.477	-0.057 (-0.21, 0.1)	147
INHBE pLOF	Online_EstimatedNutrientsYesterday_Folate	0.479	-0.07 (-0.26, 0.12)	98
INHBE pLOF	Imaging_BrainMRI_90th_percentile_of_z_statistic_in_group_defined_mask_for_faces_shapes_contrast	0.479	-0.11 (-0.42, 0.2)	38
INHBE pLOF	CognitiveFunction_Fluid_intelligence_score	0.48	0.044 (-0.078, 0.17)	233
INHBE pLOF	Online_EstimatedNutrientsYesterday_Iron	0.482	-0.069 (-0.26, 0.12)	98
INHBE pLOF	PhysicalMeasures_CarotidUltrasound_Minimum_carotid_IMT_intima_medial_thickness_at_120_degrees	0.484	0.094 (-0.17, 0.36)	48
INHBE pLOF	Online_Digestive_Greatest_number_of_times_bowels_opened_per_day	0.487	0.044 (-0.08, 0.17)	210
INHBE pLOF	Touchscreen_HealthAge_started_wearing_glasses_or_contact_lenses	0.488	-0.03 (-0.11, 0.055)	516
INHBE pLOF	Online_EstimatedNutrientsYesterday_Energy	0.489	-0.066 (-0.25, 0.12)	98
INHBE pLOF	Blood_Biochemistry_Cystatin_C	0.489	-0.025 (-0.098, 0.047)	596
INHBE pLOF	PhysicalMeasures_ECGResting_PQ_interval	0.492	0.12 (-0.22, 0.46)	31
INHBE pLOF	Blood_NMRMetabolomics_Phospholipids_to_total_lipids_ratio_in_small_HDL	0.492	-0.00067 (-0.0026, 0.0012)	147
INHBE pLOF	Blood_NMRMetabolomics_Acetate	0.497	0.056 (-0.1, 0.22)	147
INHBE pLOF	Blood_NMRMetabolomics_Acetone	0.501	0.055 (-0.11, 0.22)	147
INHBE pLOF	Touchscreen_SexSpecificAge_when_periods_started_menarche	0.504	-0.035 (-0.14, 0.068)	332
INHBE pLOF	Imaging_AbdominalMRI_Liver_proton_density_fat_fraction_AMRA	0.505	0.17 (-0.33, 0.66)	15
INHBE pLOF	PhysicalMeasures_CarotidUltrasound_Minimum_carotid_IMT_intima_medial_thickness_at_210_degrees	0.506	-0.089 (-0.35, 0.17)	49
INHBE pLOF	Blood_NMRMetabolomics_Concentration_of_Small_HDL_Particles	0.517	-0.053 (-0.21, 0.11)	147
INHBE pLOF	PhysicalMeasures_CarotidUltrasound_Maximum_carotid_IMT_intima_medial_thickness_at_210_degrees	0.52	0.085 (-0.17, 0.35)	49
INHBE pLOF	AdditionalExposures_Accelerometer_average	0.524	0.054 (-0.11, 0.22)	132
INHBE pLOF	Imaging_AbdominalMRI_Visceral_adipose_tissue_volume_VAT	0.529	0.14 (-0.3, 0.58)	15
INHBE pLOF	Imaging_BrainMRI_Total_volume_of_white_matter_hyperintensities_from_T1_and_T2_FLAIR_images	0.543	0.081 (-0.18, 0.34)	41
INHBE pLOF	PhysicalMeasures_Eye_Cylindrical_power_right	0.544	0.048 (-0.11, 0.2)	159
INHBE pLOF	Blood_NMRMetabolomics_Histidine	0.544	0.05 (-0.11, 0.21)	147
INHBE pLOF	Imaging_HeartMRI_LV_stroke_volume	0.546	-0.081 (-0.34, 0.18)	42
INHBE pLOF	Blood_NMRMetabolomics_Free_cholesterol_to_total_lipids_ratio_in_medium_VLDL	0.55	0.00082 (-0.0019, 0.0035)	147
INHBE pLOF	PhysicalMeasures_ECGResting_T_axis	0.553	0.11 (-0.26, 0.48)	28
INHBE pLOF	Touchscreen_SexSpecificNumber_of_live_births	0.554	0.028 (-0.065, 0.12)	339
INHBE pLOF	Blood_NMRMetabolomics_Free_Cholesterol_in_Medium_HDL	0.567	0.043 (-0.1, 0.19)	147
INHBE pLOF	Blood_NMRMetabolomics_Ratio_of_omega3_fatty_acids_to_total_fatty_acids	0.569	0.00072 (-0.0018, 0.0032)	147
INHBE pLOF	Urine_Biochemistry_Sodium_in_urine	0.579	-0.022 (-0.098, 0.055)	601
INHBE pLOF	Blood_NMRMetabolomics_Phenylalanine	0.581	0.045 (-0.12, 0.21)	147
INHBE pLOF	PhysicalMeasures_Anthropometry_Impedance_Body_mass_index_BMI	0.582	0.022 (-0.057, 0.1)	596
INHBE pLOF	PhysicalMeasures_HearingTest_Speech_reception_threshold_SRT_estimate_left	0.586	-0.035 (-0.16, 0.09)	224
INHBE pLOF	Blood_NMRMetabolomics_Cholesterol_to_total_lipids_ratio_in_small_VLDL	0.588	0.002 (-0.0053, 0.0094)	147
INHBE pLOF	Blood_NMRMetabolomics_Concentration_of_Medium_HDL_Particles	0.589	0.041 (-0.11, 0.19)	147
INHBE pLOF	Blood_NMRMetabolomics_Citrate	0.593	0.043 (-0.11, 0.2)	147
INHBE pLOF	Imaging_AbdominalMRI_Abdominal_subcutaneous_adipose_tissue_volume_ASAT	0.596	0.13 (-0.35, 0.61)	15
INHBE pLOF	Blood_Counts_Mean_sphered_cell_volume	0.602	0.021 (-0.058, 0.1)	591
INHBE pLOF	PhysicalMeasures_Anthropometry_Impedance_Weight	0.603	0.019 (-0.051, 0.088)	596
INHBE pLOF	Imaging_BrainMRI_90th_percentile_of_z_statistic_in_group_defined_mask_for_faces_activation	0.608	-0.082 (-0.39, 0.23)	38
INHBE pLOF	Blood_NMRMetabolomics_Free_Cholesterol_in_Small_LDL	0.611	-0.042 (-0.2, 0.12)	147
INHBE pLOF	PhysicalMeasures_BoneDensitometry_leftheel	0.62	-0.031 (-0.15, 0.091)	235
INHBE pLOF	Blood_Biochemistry_Testosterone	0.62	-0.013 (-0.063, 0.038)	548
INHBE pLOF	Blood_NMRMetabolomics_Sphingomyelins	0.621	-0.038 (-0.19, 0.11)	147
INHBE pLOF	Touchscreen_Lifestyle_MET_minutes_per_week_for_moderate_activity	0.627	-0.02 (-0.1, 0.062)	507
INHBE pLOF	Blood_NMRMetabolomics_Phospholipids_to_total_lipids_ratio_in_very_small_VLDL	0.628	-0.00034 (-0.0017, 0.001)	147
INHBE pLOF	Imaging_AbdominalMRI_Posterior_thigh_lean_muscle_volume_left	0.633	0.09 (-0.28, 0.46)	11
INHBE pLOF	PhysicalMeasures_Anthropometry_Impedance_Whole_body_water_mass	0.638	0.012 (-0.038, 0.061)	596
INHBE pLOF	Imaging_LiverMRI_P4Derived_PDFF	0.639	-0.08 (-0.42, 0.26)	32
INHBE pLOF	Blood_NMRMetabolomics_Apolipoprotein_A1	0.643	0.035 (-0.11, 0.18)	147
INHBE pLOF	PhysicalMeasures_ECGResting_QRS_num	0.643	-0.081 (-0.42, 0.26)	31
INHBE pLOF	Imaging_AbdominalMRI_Weight_to_muscle_ratio	0.643	-0.092 (-0.48, 0.3)	15
INHBE pLOF	Blood_NMRMetabolomics_Leucine	0.644	-0.036 (-0.19, 0.12)	147
INHBE pLOF	CognitiveFunction_Number_of_incorrect_matches_in_round	0.649	-0.013 (-0.07, 0.044)	620
INHBE pLOF	Blood_NMRMetabolomics_Phospholipids_to_total_lipids_ratio_in_medium_LDL	0.65	0.00031 (-0.001, 0.0016)	147
INHBE pLOF	Blood_NMRMetabolomics_Phospholipids_in_HDL	0.652	0.034 (-0.11, 0.18)	147
INHBE pLOF	Blood_NMRMetabolomics_Cholesterol_to_total_lipids_ratio_in_medium_LDL	0.653	0.00064 (-0.0021, 0.0034)	147
INHBE pLOF	Blood_Counts_Haemoglobin_concentration	0.66	-0.014 (-0.077, 0.049)	606
INHBE pLOF	Blood_NMRMetabolomics_Cholesteryl_esters_to_total_lipids_ratio_in_chylomicrons_and_extremely_large_VLDL	0.661	0.0034 (-0.012, 0.019)	147
INHBE pLOF	PhysicalMeasures_CarotidUltrasound_Minimum_carotid_IMT_intima_medial_thickness_at_150_degrees	0.665	0.057 (-0.2, 0.32)	50
INHBE pLOF	PhysicalMeasures_HandGripStrength_right	0.666	-0.012 (-0.066, 0.042)	617
INHBE pLOF	PhysicalMeasures_Eye_IOP_goldmann_left	0.667	0.035 (-0.12, 0.19)	152
INHBE pLOF	PhysicalMeasures_CarotidUltrasound_Mean_carotid_IMT_intima_medial_thickness_at_210_degrees	0.675	0.056 (-0.2, 0.32)	49
INHBE pLOF	PhysicalMeasures_ECGResting_QRS_duration	0.681	0.056 (-0.21, 0.32)	46
INHBE pLOF	PhysicalMeasures_CarotidUltrasound_Minimum_carotid_IMT_intima_medial_thickness_at_240_degrees	0.687	0.054 (-0.21, 0.32)	50
INHBE pLOF	PhysicalMeasures_Anthropometry_Impedance_Whole_body_fat_free_mass	0.689	0.01 (-0.039, 0.059)	596
INHBE pLOF	PhysicalMeasures_Eye_Spherical_power_left	0.69	-0.032 (-0.19, 0.12)	158
INHBE pLOF	PhysicalMeasures_BoneDensitometry_heel	0.692	-0.022 (-0.13, 0.086)	308
INHBE pLOF	PhysicalMeasures_Anthropometry_Impedance_Basal_metabolic_rate	0.694	0.01 (-0.041, 0.062)	596
INHBE pLOF	Online_EstimatedNutrientsYesterday_Vitamin_B6	0.696	-0.039 (-0.23, 0.15)	98
INHBE pLOF	Touchscreen_SexSpecific_Age_at_menopause_last_menstrual_period	0.697	0.028 (-0.11, 0.17)	184
INHBE pLOF	Imaging_AbdominalMRI_Total_abdominal_adipose_tissue_index	0.7	0.099 (-0.4, 0.6)	15
INHBE pLOF	PhysicalMeasures_Spirometry_FEV1	0.713	0.011 (-0.048, 0.071)	558
INHBE pLOF	Touchscreen_Lifestyle_Sleep_duration	0.715	0.014 (-0.059, 0.086)	620
INHBE pLOF	PhysicalMeasures_ECGExerciseMaximum_heart_rate_during_fitness_test	0.718	0.032 (-0.14, 0.21)	112
INHBE pLOF	Blood_Biochemistry_Vitamin_D	0.718	-0.015 (-0.095, 0.065)	566
INHBE pLOF	Blood_Biochemistry_Total_protein	0.719	-0.015 (-0.097, 0.067)	551
INHBE pLOF	Imaging_LiverMRI_Perspectum_iron_irnt	0.719	0.084 (-0.37, 0.54)	18
INHBE pLOF	Blood_NMRMetabolomics_Omega3_Fatty_Acids	0.721	-0.028 (-0.18, 0.13)	147
INHBE pLOF	Blood_eGFR	0.724	0.012 (-0.055, 0.08)	596
INHBE pLOF	Blood_NMRMetabolomics_Phospholipids_to_total_lipids_ratio_in_IDL	0.727	0.00026 (-0.0012, 0.0017)	147
INHBE pLOF	Blood_Counts_Red_blood_cell_erythrocyte_count	0.728	0.012 (-0.055, 0.079)	606
INHBE pLOF	Online_EstimatedNutrientsYesterday_Potassium	0.732	-0.034 (-0.23, 0.16)	98
INHBE pLOF	Blood_NMRMetabolomics_Cholesterol_in_Small_HDL	0.733	-0.028 (-0.19, 0.13)	147
INHBE pLOF	Online_EstimatedNutrientsYesterday_Food_weight	0.733	0.034 (-0.16, 0.23)	98
INHBE pLOF	Blood_NMRMetabolomics_Total_Lipids_in_Medium_HDL	0.737	0.026 (-0.12, 0.18)	147
INHBE pLOF	Blood_NMRMetabolomics_Cholesterol_to_total_lipids_ratio_in_small_LDL	0.743	-0.00054 (-0.0038, 0.0027)	147
INHBE pLOF	Blood_Biochemistry_IGF_1	0.744	0.013 (-0.064, 0.09)	590
INHBE pLOF	Blood_NMRMetabolomics_Ratio_of_linoleic_acid_to_total_fatty_acids	0.746	0.0011 (-0.0055, 0.0077)	147
INHBE pLOF	Imaging_HeartMRI_Central_augmentation_pressure_during_PWA	0.749	0.045 (-0.23, 0.32)	44
INHBE pLOF	Blood_NMRMetabolomics_Cholesterol_to_total_lipids_ratio_in_large_VLDL	0.75	-0.0011 (-0.0079, 0.0057)	147
INHBE pLOF	Online_EstimatedNutrientsYesterday_Vitamin_E	0.754	0.031 (-0.16, 0.23)	98
INHBE pLOF	Online_EstimatedNutrientsYesterday_Fat	0.763	0.03 (-0.16, 0.22)	98
INHBE pLOF	Online_EstimatedNutrientsYesterday_Polyunsaturated_fat	0.764	-0.03 (-0.22, 0.17)	98
INHBE pLOF	Touchscreen_Lifestyle_Year_ended_full_time_education	0.765	-0.01 (-0.076, 0.056)	151
INHBE pLOF	Touchscreen_Lifestyle_Summed_minutes_activity	0.767	-0.013 (-0.099, 0.073)	507
INHBE pLOF	Blood_NMRMetabolomics_Triglycerides_to_total_lipids_ratio_in_very_large_VLDL	0.768	-0.002 (-0.015, 0.011)	147
INHBE pLOF	PhysicalMeasures_Anthropometry_TakenManuallyBody_mass_index_BMI	0.773	0.011 (-0.066, 0.089)	618
INHBE pLOF	Blood_NMRMetabolomics_Free_cholesterol_to_total_lipids_ratio_in_very_large_VLDL	0.774	-0.00045 (-0.0036, 0.0027)	147
INHBE pLOF	Blood_Counts_Mean_corpuscular_volume	0.777	-0.011 (-0.088, 0.066)	606
INHBE pLOF	Blood_Biochemistry_Glycated_haemoglobin_HbA1c	0.778	-0.011 (-0.087, 0.065)	595
INHBE pLOF	PhysicalMeasures_Spirometry_FVC	0.779	-0.0083 (-0.066, 0.05)	558
INHBE pLOF	Imaging_HeartMRI_End_systolic_pressure_index_during_PWA	0.782	-0.043 (-0.35, 0.26)	41
INHBE pLOF	Touchscreen_Lifestyle_Summed_MET_minutes_per_week_for_all_activity	0.783	-0.012 (-0.098, 0.074)	507
INHBE pLOF	PhysicalMeasures_Anthropometry_TakenManuallyWeight	0.784	0.0096 (-0.059, 0.078)	619
INHBE pLOF	Blood_NMRMetabolomics_Concentration_of_HDL_Particles	0.788	0.021 (-0.13, 0.17)	147
INHBE pLOF	PhysicalMeasures_Anthropometry_TakenManually_Standing_height	0.789	-0.0075 (-0.062, 0.047)	618
INHBE pLOF	Blood_NMRMetabolomics_Cholesteryl_esters_to_total_lipids_ratio_in_IDL	0.792	0.00052 (-0.0034, 0.0044)	147
INHBE pLOF	Blood_Biochemistry_Oestradiol	0.793	0.022 (-0.14, 0.19)	101
INHBE pLOF	Blood_Biochemistry_Alkaline_phosphatase	0.8	0.01 (-0.068, 0.089)	596
INHBE pLOF	PhysicalMeasures_ECGResting_QTC_interval	0.802	-0.043 (-0.38, 0.3)	31
INHBE pLOF	Blood_Counts_Monocyte_percentage	0.802	-0.0098 (-0.087, 0.067)	606
INHBE pLOF	Blood_NMRMetabolomics_Free_cholesterol_to_total_lipids_ratio_in_chylomicrons_and_extremely_large_VLDL	0.803	-0.0012 (-0.01, 0.0081)	147
INHBE pLOF	Online_EstimatedNutrientsYesterday_Protein	0.804	0.024 (-0.17, 0.22)	98
INHBE pLOF	Blood_Biochemistry_Creatinine	0.808	0.0079 (-0.056, 0.072)	596
INHBE pLOF	Touchscreen_SexSpecific_Number_of_stillbirths	0.809	-0.012 (-0.11, 0.086)	102
INHBE pLOF	Imaging_AbdominalMRI_Muscle_fat_infiltration	0.813	0.054 (-0.39, 0.5)	15
INHBE pLOF	Online_EstimatedNutrientsYesterday_Total_sugars	0.813	-0.023 (-0.22, 0.17)	98
INHBE pLOF	Touchscreen_SexSpecific_Number_of_pregnancy_terminations	0.817	0.017 (-0.13, 0.16)	100
INHBE pLOF	Blood_Biochemistry_Rheumatoid_factor	0.817	0.033 (-0.25, 0.31)	49
INHBE pLOF	Urine_Biochemistry_Creatinine_enzymatic_in_urine	0.835	-0.0079 (-0.082, 0.066)	605
INHBE pLOF	Online_Cognitive_Fluid_intelligence_score	0.842	0.016 (-0.14, 0.17)	146
INHBE pLOF	Imaging_BrainMRI_90th_percentile_of_BOLD_effect_in_group_defined_mask_for_faces_activation	0.844	-0.031 (-0.34, 0.28)	38
INHBE pLOF	Blood_NMRMetabolomics_Docosahexaenoic_Acid	0.845	0.015 (-0.14, 0.17)	147
INHBE pLOF	Blood_NMRMetabolomics_Cholesterol_to_total_lipids_ratio_in_chylomicrons_and_extremely_large_VLDL	0.845	0.0022 (-0.02, 0.025)	147
INHBE pLOF	Imaging_HeartMRI_LV_ejection_fraction	0.846	-0.029 (-0.32, 0.26)	42
INHBE pLOF	Online_EstimatedNutrientsYesterday_Englyst_dietary_fibre	0.849	0.019 (-0.18, 0.21)	98
INHBE pLOF	Imaging_HeartMRI_Total_peripheral_resistance_during_PWA	0.852	0.026 (-0.25, 0.3)	44
INHBE pLOF	Online_EstimatedNutrientsYesterday_Calcium	0.853	0.018 (-0.17, 0.21)	98
INHBE pLOF	PhysicalMeasures_Eye_avMSE	0.856	-0.014 (-0.17, 0.14)	159
INHBE pLOF	PhysicalMeasures_Eye_IOP_cornealcompensated_left	0.863	-0.014 (-0.17, 0.14)	152
INHBE pLOF	PhysicalMeasures_Anthropometry_Impedance_Body_fat_percentage	0.877	-0.0047 (-0.065, 0.055)	596
INHBE pLOF	Online_Cognitive_Maximum_digits_remembered_correctly	0.878	-0.013 (-0.17, 0.15)	131
INHBE pLOF	Blood_NMRMetabolomics_Acetoacetate	0.882	-0.012 (-0.17, 0.15)	147
INHBE pLOF	PhysicalMeasures_Anthropometry_TakenManuallySitting_height	0.888	0.0042 (-0.054, 0.063)	619
INHBE pLOF	PhysicalMeasures_Eye_logMAR_right	0.892	0.01 (-0.14, 0.16)	161
INHBE pLOF	Touchscreen_FamilyHistory_Number_of_full_sisters	0.895	-0.0044 (-0.07, 0.061)	608
INHBE pLOF	Imaging_BrainMRI_90th_percentile_of_BOLD_effect_in_group_defined_mask_for_shapes_activation	0.897	0.021 (-0.29, 0.33)	38
INHBE pLOF	Blood_NMRMetabolomics_Phospholipids_to_total_lipids_ratio_in_large_LDL	0.897	-8.4e-05 (-0.0013, 0.0012)	147
INHBE pLOF	Online_Cognitive_Number_of_incorrect_matches_in_round	0.899	-0.0083 (-0.14, 0.12)	141
INHBE pLOF	Touchscreen_SexSpecific_Length_of_menstrual_cycle	0.9	-0.015 (-0.24, 0.21)	66
INHBE pLOF	PhysicalMeasures_Eye_Cylindrical_power_left	0.902	0.0097 (-0.14, 0.16)	158
INHBE pLOF	Blood_NMRMetabolomics_Free_cholesterol_to_total_lipids_ratio_in_small_HDL	0.904	5.1e-05 (-0.00078, 0.00088)	147
INHBE pLOF	Blood_NMRMetabolomics_Cholesteryl_esters_to_total_lipids_ratio_in_large_LDL	0.905	0.00013 (-0.002, 0.0022)	147
INHBE pLOF	Blood_NMRMetabolomics_Cholesteryl_Esters_in_Small_HDL	0.907	-0.0096 (-0.17, 0.15)	147
INHBE pLOF	Imaging_AbdominalMRI_Total_trunk_fat_volume	0.907	0.034 (-0.54, 0.61)	12
INHBE pLOF	Online_EstimatedNutrientsYesterday_Vitamin_D	0.91	0.011 (-0.18, 0.2)	98
INHBE pLOF	Blood_Counts_Haematocrit_percentage	0.911	0.0037 (-0.061, 0.068)	606
INHBE pLOF	Imaging_BrainMRI_90th_percentile_of_z_statistic_in_group_defined_mask_for_shapes_activation	0.919	-0.016 (-0.33, 0.3)	38
INHBE pLOF	Touchscreen_FamilyHistory_Number_of_full_brothers	0.923	-0.0033 (-0.069, 0.063)	609
INHBE pLOF	PhysicalMeasures_BoneDensitometry_rightheel	0.925	-0.0059 (-0.13, 0.12)	230
INHBE pLOF	Imaging_HeartMRI_Number_of_PWA_tests_performed	0.927	-0.0069 (-0.15, 0.14)	45
INHBE pLOF	Blood_NMRMetabolomics_Triglycerides_to_total_lipids_ratio_in_chylomicrons_and_extremely_large_VLDL	0.927	0.0011 (-0.022, 0.024)	147
INHBE pLOF	Imaging_LiverMRI_Perspectum_pdff_irnt	0.93	-0.02 (-0.46, 0.42)	18
INHBE pLOF	Imaging_HeartMRI_Diastolic_brachial_blood_pressure_during_PWA	0.938	-0.011 (-0.3, 0.28)	44
INHBE pLOF	Imaging_AbdominalMRI_Abdominal_fat_ratio	0.94	0.018 (-0.44, 0.47)	15
INHBE pLOF	Blood_NMRMetabolomics_Phospholipids_in_Medium_HDL	0.945	0.0053 (-0.15, 0.16)	147
INHBE pLOF	Imaging_BrainMRI_90th_percentile_of_BOLD_effect_in_group_defined_mask_for_faces_shapes_contrast	0.946	0.011 (-0.3, 0.32)	38
INHBE pLOF	Blood_NMRMetabolomics_Cholesterol_to_total_lipids_ratio_in_very_large_HDL	0.949	-0.00024 (-0.0075, 0.007)	147
INHBE pLOF	PhysicalMeasures_Anthropometry_Impedance_Whole_body_fat_mass	0.951	0.0024 (-0.075, 0.08)	595
INHBE pLOF	Online_Digestive_Least_number_of_times_bowels_opened_per_week	0.952	-0.0039 (-0.13, 0.13)	209
INHBE pLOF	Blood_Counts_Eosinophill_count	0.955	-0.0022 (-0.08, 0.075)	606
INHBE pLOF	Blood_NMRMetabolomics_Cholesteryl_esters_to_total_lipids_ratio_in_large_VLDL	0.955	0.00015 (-0.0052, 0.0055)	147
INHBE pLOF	PhysicalMeasures_Eye_Spherical_power_right	0.968	0.0031 (-0.15, 0.16)	159
INHBE pLOF	Blood_Biochemistry_Albumin	0.969	0.0016 (-0.08, 0.083)	551
INHBE pLOF	Touchscreen_SexSpecificNumber_of_children_fathered	0.973	0.0018 (-0.1, 0.1)	278
INHBE pLOF	Blood_NMRMetabolomics_Total_Concentration_of_Lipoprotein_Particles	0.973	-0.0026 (-0.15, 0.15)	147
INHBE pLOF	Blood_NMRMetabolomics_Cholesteryl_esters_to_total_lipids_ratio_in_small_VLDL	0.976	-6.6e-05 (-0.0045, 0.0043)	147
INHBE pLOF	Urine_Biochemistry_Potassium_in_urine	0.978	0.0011 (-0.078, 0.08)	602
INHBE pLOF	Touchscreen_Lifestyle_Summed_days_activity	0.982	-0.00094 (-0.085, 0.083)	523
INHBE pLOF	Imaging_HeartMRI_Diastolic_brachial_blood_pressure	0.983	0.003 (-0.28, 0.29)	45
INHBE pLOF	Touchscreen_Lifestyle_MET_minutes_per_week_for_walking	0.984	-0.00086 (-0.085, 0.083)	507
INHBE pLOF	Online_EstimatedNutrientsYesterday_Alcohol	0.984	0.0017 (-0.17, 0.17)	98
INHBE pLOF	Blood_NMRMetabolomics_Phospholipids_to_total_lipids_ratio_in_medium_VLDL	0.986	2.5e-05 (-0.0028, 0.0028)	147
INHBE pLOF	Online_EstimatedNutrientsYesterday_Vitamin_C	0.993	-0.00085 (-0.2, 0.19)	98
INHBE pLOF	Touchscreen_Lifestyle_MET_minutes_per_week_for_vigorous_activity	0.994	-3e-04 (-0.076, 0.076)	507
INHBE pLOF	Blood_Counts_Basophill_count	0.996	0.00018 (-0.072, 0.073)	606
INHBE pLOF	Blood_Biochemistry_Lipoprotein_A	0.999	-3.7e-05 (-0.093, 0.093)	448

## Sheet: Supp Data 6 proteins
variant set	title	P	Beta in SD (95% CI)	N carrier measured
INHBE pLOF	INHBC	1.19e-05	0.51 (0.28, 0.74)	72
INHBE pLOF	LRIG1	0.000507	0.4 (0.17, 0.63)	72
INHBE pLOF	ATG4A	0.0011	-0.38 (-0.61, -0.15)	71
INHBE pLOF	NINJ1	0.00159	-0.37 (-0.6, -0.14)	71
INHBE pLOF	CCS	0.00319	-0.34 (-0.57, -0.11)	72
INHBE pLOF	AARSD1	0.00374	-0.33 (-0.56, -0.11)	72
INHBE pLOF	GALNT7	0.00453	0.33 (0.1, 0.56)	72
INHBE pLOF	FUCA1	0.00559	-0.32 (-0.55, -0.095)	72
INHBE pLOF	MANSC1	0.00633	0.32 (0.09, 0.54)	72
INHBE pLOF	CARHSP1	0.00758	-0.31 (-0.53, -0.082)	73
INHBE pLOF	APRT	0.00797	-0.31 (-0.54, -0.081)	72
INHBE pLOF	AMBN	0.00811	0.31 (0.081, 0.54)	71
INHBE pLOF	PADI4	0.00863	-0.3 (-0.53, -0.077)	73
INHBE pLOF	ATP6V1D	0.00941	0.31 (0.075, 0.54)	72
INHBE pLOF	ALDH1A1	0.0123	-0.28 (-0.51, -0.061)	72
INHBE pLOF	PDCD5	0.0124	-0.29 (-0.52, -0.063)	73
INHBE pLOF	MAEA	0.0124	-0.3 (-0.53, -0.064)	71
INHBE pLOF	LPL	0.0137	0.26 (0.052, 0.46)	71
INHBE pLOF	REG3A	0.0143	0.28 (0.055, 0.5)	72
INHBE pLOF	RANGAP1	0.015	-0.29 (-0.52, -0.057)	71
INHBE pLOF	PEBP1	0.017	-0.28 (-0.51, -0.05)	72
INHBE pLOF	IL33	0.0175	0.28 (0.05, 0.52)	71
INHBE pLOF	PARK7	0.0177	-0.28 (-0.51, -0.048)	72
INHBE pLOF	CA2	0.0187	-0.27 (-0.49, -0.045)	72
INHBE pLOF	PTS	0.0188	-0.27 (-0.5, -0.045)	72
INHBE pLOF	PIK3AP1	0.019	-0.27 (-0.5, -0.045)	73
INHBE pLOF	RUVBL1	0.0201	0.28 (0.043, 0.51)	71
INHBE pLOF	METAP2	0.0207	-0.27 (-0.5, -0.042)	72
INHBE pLOF	FLRT2	0.0213	0.27 (0.04, 0.5)	72
INHBE pLOF	CDSN	0.0219	-0.27 (-0.5, -0.039)	71
INHBE pLOF	S100A4	0.0221	-0.27 (-0.5, -0.039)	72
INHBE pLOF	NSFL1C	0.023	-0.26 (-0.49, -0.036)	73
INHBE pLOF	TCL1B	0.023	0.27 (0.038, 0.51)	69
INHBE pLOF	TIMP4	0.0233	0.25 (0.034, 0.47)	72
INHBE pLOF	HMBS	0.0252	-0.26 (-0.48, -0.032)	72
INHBE pLOF	DDX58	0.0254	-0.26 (-0.49, -0.032)	71
INHBE pLOF	ANKRD54	0.0266	-0.26 (-0.49, -0.03)	71
INHBE pLOF	PPME1	0.0271	-0.26 (-0.49, -0.029)	72
INHBE pLOF	VMO1	0.0273	0.26 (0.029, 0.49)	72
INHBE pLOF	DNAJB1	0.0273	-0.26 (-0.49, -0.029)	72
INHBE pLOF	FKBP4	0.0283	-0.26 (-0.49, -0.027)	72
INHBE pLOF	GMPR	0.0291	-0.25 (-0.48, -0.026)	71
INHBE pLOF	PSME1	0.0293	-0.25 (-0.48, -0.025)	72
INHBE pLOF	OMG	0.0299	-0.25 (-0.48, -0.025)	72
INHBE pLOF	SRP14	0.0329	-0.25 (-0.47, -0.02)	72
INHBE pLOF	RAD23B	0.0331	-0.25 (-0.48, -0.02)	71
INHBE pLOF	PSRC1	0.0336	-0.25 (-0.48, -0.02)	71
INHBE pLOF	IL12A_IL12B	0.0336	0.24 (0.019, 0.47)	72
INHBE pLOF	PSPN	0.0348	-0.18 (-0.36, -0.013)	73
INHBE pLOF	FOLR2	0.0357	0.24 (0.016, 0.46)	73
INHBE pLOF	DGKZ	0.0362	0.25 (0.016, 0.48)	71
INHBE pLOF	CCL13	0.037	-0.24 (-0.47, -0.015)	71
INHBE pLOF	THBD	0.0373	0.24 (0.014, 0.46)	71
INHBE pLOF	RABGAP1L	0.038	-0.24 (-0.48, -0.014)	71
INHBE pLOF	ILKAP	0.0386	-0.24 (-0.47, -0.013)	72
INHBE pLOF	SCARF2	0.0391	0.21 (0.01, 0.41)	73
INHBE pLOF	PTX3	0.0404	-0.24 (-0.47, -0.01)	73
INHBE pLOF	GLRX	0.0409	-0.24 (-0.47, -0.01)	70
INHBE pLOF	CD300LG	0.0419	0.23 (0.0084, 0.45)	72
INHBE pLOF	TBC1D17	0.0433	-0.23 (-0.46, -0.007)	73
INHBE pLOF	KYNU	0.0437	-0.23 (-0.46, -0.0066)	71
INHBE pLOF	THY1	0.044	0.23 (0.0061, 0.45)	73
INHBE pLOF	B4GALT1	0.0444	0.23 (0.0058, 0.46)	72
INHBE pLOF	NELL2	0.0447	0.23 (0.0055, 0.45)	72
INHBE pLOF	HAGH	0.046	-0.23 (-0.45, -0.0041)	72
INHBE pLOF	CA11	0.0461	0.24 (0.0041, 0.47)	71
INHBE pLOF	CCN5	0.0466	0.21 (0.0032, 0.42)	72
INHBE pLOF	MIF	0.0468	-0.23 (-0.46, -0.0033)	72
INHBE pLOF	RWDD1	0.0473	-0.23 (-0.46, -0.0027)	73
INHBE pLOF	MSMB	0.0483	-0.22 (-0.44, -0.0016)	70
INHBE pLOF	SORD	0.0484	-0.23 (-0.45, -0.0016)	72
INHBE pLOF	GLOD4	0.049	-0.23 (-0.46, -0.001)	71
INHBE pLOF	RNASET2	0.0497	0.22 (3e-04, 0.45)	72
INHBE pLOF	PSME2	0.0501	-0.23 (-0.45, 9e-05)	72
INHBE pLOF	VWC2	0.0502	0.22 (-0.00015, 0.44)	72
INHBE pLOF	SCLY	0.052	-0.22 (-0.44, 0.0019)	72
INHBE pLOF	CLEC4G	0.054	-0.22 (-0.45, 0.0038)	73
INHBE pLOF	CASP8	0.0543	-0.22 (-0.45, 0.0041)	72
INHBE pLOF	AGRP	0.0549	-0.22 (-0.45, 0.0046)	71
INHBE pLOF	PDCD1	0.056	0.22 (-0.0057, 0.45)	72
INHBE pLOF	PBLD	0.0566	-0.22 (-0.45, 0.0062)	73
INHBE pLOF	PSIP1	0.0574	-0.22 (-0.45, 0.0069)	73
INHBE pLOF	KLRB1	0.0583	0.22 (-0.0076, 0.44)	71
INHBE pLOF	CEACAM3	0.0587	-0.22 (-0.46, 0.0082)	71
INHBE pLOF	FABP2	0.0588	-0.22 (-0.45, 0.0083)	71
INHBE pLOF	NBN	0.0592	-0.22 (-0.45, 0.0086)	71
INHBE pLOF	ULBP2	0.0596	0.21 (-0.0085, 0.43)	72
INHBE pLOF	PRKCQ	0.0609	0.22 (-0.01, 0.46)	71
INHBE pLOF	AKT1S1	0.0618	-0.22 (-0.44, 0.011)	73
INHBE pLOF	PPCDC	0.0625	-0.22 (-0.44, 0.011)	73
INHBE pLOF	NFKBIE	0.063	-0.22 (-0.45, 0.012)	71
INHBE pLOF	ABHD14B	0.0634	-0.22 (-0.45, 0.012)	72
INHBE pLOF	PRL	0.0634	-0.21 (-0.43, 0.012)	73
INHBE pLOF	SUGT1	0.0636	-0.22 (-0.45, 0.012)	71
INHBE pLOF	CIAPIN1	0.0647	-0.22 (-0.45, 0.013)	72
INHBE pLOF	RILP	0.0661	-0.21 (-0.44, 0.014)	72
INHBE pLOF	ENO2	0.0665	-0.21 (-0.44, 0.015)	73
INHBE pLOF	EIF4B	0.0669	-0.22 (-0.45, 0.015)	72
INHBE pLOF	GH2	0.0672	-0.22 (-0.45, 0.015)	71
INHBE pLOF	TPMT	0.0675	-0.22 (-0.45, 0.016)	71
INHBE pLOF	CX3CL1	0.0697	0.21 (-0.017, 0.44)	72
INHBE pLOF	PREB	0.0701	0.21 (-0.018, 0.45)	71
INHBE pLOF	PSMD9	0.0703	-0.21 (-0.44, 0.017)	72
INHBE pLOF	NCAM2	0.0704	0.21 (-0.018, 0.44)	72
INHBE pLOF	TRAF2	0.0705	-0.21 (-0.44, 0.018)	73
INHBE pLOF	PILRB	0.072	0.21 (-0.019, 0.44)	71
INHBE pLOF	MMP10	0.0729	0.21 (-0.02, 0.44)	71
INHBE pLOF	ART3	0.0734	0.19 (-0.018, 0.41)	70
INHBE pLOF	MATN3	0.074	0.21 (-0.02, 0.43)	72
INHBE pLOF	PHOSPHO1	0.0748	0.2 (-0.02, 0.42)	72
INHBE pLOF	SPARCL1	0.0749	0.21 (-0.021, 0.44)	69
INHBE pLOF	BTN2A1	0.0753	0.2 (-0.021, 0.43)	72
INHBE pLOF	EPHB6	0.0759	0.21 (-0.021, 0.43)	72
INHBE pLOF	NUDT2	0.0767	-0.21 (-0.44, 0.022)	72
INHBE pLOF	IL10	0.077	0.21 (-0.023, 0.44)	71
INHBE pLOF	PODXL2	0.0771	0.21 (-0.022, 0.44)	72
INHBE pLOF	PAMR1	0.0776	0.2 (-0.023, 0.43)	72
INHBE pLOF	HYAL1	0.078	0.21 (-0.023, 0.44)	70
INHBE pLOF	HGS	0.0782	-0.21 (-0.44, 0.023)	71
INHBE pLOF	NUDT5	0.079	-0.21 (-0.43, 0.024)	72
INHBE pLOF	GP2	0.0793	-0.21 (-0.44, 0.024)	67
INHBE pLOF	CRIM1	0.0802	0.2 (-0.024, 0.42)	72
INHBE pLOF	TGFBR2	0.0816	0.19 (-0.024, 0.41)	72
INHBE pLOF	COL4A1	0.0817	-0.2 (-0.43, 0.026)	71
INHBE pLOF	IL4	0.082	0.21 (-0.026, 0.44)	71
INHBE pLOF	EDAR	0.0826	-0.2 (-0.43, 0.026)	73
INHBE pLOF	GZMH	0.0847	-0.2 (-0.43, 0.027)	69
INHBE pLOF	CCL21	0.0849	0.2 (-0.027, 0.43)	72
INHBE pLOF	GLO1	0.0861	-0.2 (-0.44, 0.029)	69
INHBE pLOF	PRELP	0.0862	0.19 (-0.027, 0.41)	71
INHBE pLOF	ADAM22	0.0862	0.2 (-0.028, 0.42)	72
INHBE pLOF	PSMG3	0.0862	-0.2 (-0.42, 0.028)	73
INHBE pLOF	XCL1	0.0865	-0.2 (-0.43, 0.029)	72
INHBE pLOF	IL7R	0.0868	0.2 (-0.029, 0.43)	72
INHBE pLOF	PTPRF	0.0876	0.19 (-0.029, 0.42)	72
INHBE pLOF	C1QA	0.0878	0.2 (-0.029, 0.43)	71
INHBE pLOF	IL17A	0.0885	0.2 (-0.03, 0.43)	71
INHBE pLOF	DSG2	0.0888	0.19 (-0.029, 0.41)	72
INHBE pLOF	IL15RA	0.089	0.2 (-0.03, 0.43)	71
INHBE pLOF	DLL1	0.089	0.19 (-0.03, 0.42)	72
INHBE pLOF	ADA	0.09	-0.2 (-0.43, 0.031)	71
INHBE pLOF	CNTN5	0.0901	0.19 (-0.029, 0.4)	73
INHBE pLOF	TXNRD1	0.0914	-0.2 (-0.43, 0.032)	72
INHBE pLOF	CRADD	0.0915	-0.2 (-0.43, 0.032)	72
INHBE pLOF	FABP5	0.0917	-0.2 (-0.42, 0.032)	73
INHBE pLOF	CSF3	0.0931	0.19 (-0.033, 0.42)	71
INHBE pLOF	GFRA3	0.0937	0.19 (-0.033, 0.42)	71
INHBE pLOF	PARP1	0.0937	-0.19 (-0.42, 0.033)	73
INHBE pLOF	AK1	0.094	-0.19 (-0.42, 0.033)	71
INHBE pLOF	ANXA3	0.094	-0.19 (-0.42, 0.033)	73
INHBE pLOF	DKK4	0.0948	0.19 (-0.033, 0.42)	72
INHBE pLOF	HDGF	0.095	-0.2 (-0.43, 0.034)	72
INHBE pLOF	ARID4B	0.0952	0.2 (-0.034, 0.42)	73
INHBE pLOF	CTSH	0.0953	0.19 (-0.034, 0.42)	69
INHBE pLOF	IL1R1	0.0957	0.19 (-0.034, 0.42)	72
INHBE pLOF	GP1BA	0.0957	0.2 (-0.035, 0.43)	69
INHBE pLOF	SMOC2	0.096	0.18 (-0.032, 0.4)	72
INHBE pLOF	DSC2	0.0962	0.19 (-0.033, 0.41)	72
INHBE pLOF	THOP1	0.0963	-0.19 (-0.42, 0.034)	71
INHBE pLOF	AFP	0.0967	-0.19 (-0.42, 0.035)	71
INHBE pLOF	ATOX1	0.0968	-0.19 (-0.42, 0.035)	72
INHBE pLOF	IL12B	0.0974	0.19 (-0.035, 0.42)	71
INHBE pLOF	PTPRM	0.098	0.19 (-0.035, 0.41)	73
INHBE pLOF	STX16	0.0981	-0.2 (-0.43, 0.036)	71
INHBE pLOF	RGS8	0.0987	-0.2 (-0.43, 0.037)	71
INHBE pLOF	RNASE3	0.0989	-0.19 (-0.42, 0.036)	71
INHBE pLOF	KYAT1	0.101	-0.19 (-0.43, 0.038)	71
INHBE pLOF	PRSS27	0.102	0.19 (-0.038, 0.42)	71
INHBE pLOF	CTSO	0.103	0.19 (-0.039, 0.42)	71
INHBE pLOF	IL5RA	0.104	0.19 (-0.038, 0.41)	73
INHBE pLOF	EIF4EBP1	0.105	-0.19 (-0.42, 0.04)	71
INHBE pLOF	F3	0.109	0.18 (-0.039, 0.39)	72
INHBE pLOF	BAG6	0.11	-0.19 (-0.43, 0.043)	69
INHBE pLOF	GRK5	0.11	-0.19 (-0.43, 0.043)	69
INHBE pLOF	GCNT1	0.11	0.18 (-0.042, 0.41)	72
INHBE pLOF	HSPB1	0.111	-0.19 (-0.42, 0.044)	70
INHBE pLOF	ANGPTL3	0.113	0.17 (-0.041, 0.39)	69
INHBE pLOF	ACP6	0.113	-0.19 (-0.42, 0.044)	72
INHBE pLOF	PQBP1	0.114	-0.19 (-0.42, 0.045)	71
INHBE pLOF	STIP1	0.115	-0.18 (-0.41, 0.045)	72
INHBE pLOF	TNFRSF10A	0.115	-0.18 (-0.4, 0.044)	72
INHBE pLOF	FCGR2B	0.119	-0.18 (-0.41, 0.047)	71
INHBE pLOF	CHAC2	0.12	-0.18 (-0.41, 0.048)	71
INHBE pLOF	DCBLD2	0.12	0.17 (-0.046, 0.4)	72
INHBE pLOF	HBQ1	0.122	-0.18 (-0.4, 0.047)	72
INHBE pLOF	FCGR3B	0.122	0.18 (-0.049, 0.41)	70
INHBE pLOF	STX6	0.123	-0.18 (-0.42, 0.05)	71
INHBE pLOF	IPCEF1	0.124	-0.18 (-0.41, 0.049)	72
INHBE pLOF	TNFSF10	0.124	0.18 (-0.05, 0.41)	71
INHBE pLOF	FCGR2A	0.124	0.18 (-0.05, 0.41)	69
INHBE pLOF	ADGRE5	0.125	0.18 (-0.049, 0.4)	71
INHBE pLOF	NPY	0.127	-0.18 (-0.4, 0.05)	72
INHBE pLOF	CDH17	0.127	0.18 (-0.05, 0.4)	71
INHBE pLOF	CA6	0.127	-0.17 (-0.38, 0.048)	72
INHBE pLOF	SPINK4	0.128	-0.17 (-0.39, 0.049)	73
INHBE pLOF	GALNT3	0.128	0.18 (-0.052, 0.41)	71
INHBE pLOF	PIGR	0.13	0.18 (-0.052, 0.41)	71
INHBE pLOF	FKBP7	0.13	0.18 (-0.052, 0.41)	73
INHBE pLOF	NRP1	0.13	0.18 (-0.053, 0.41)	70
INHBE pLOF	TNFRSF9	0.131	0.17 (-0.05, 0.39)	72
INHBE pLOF	KITLG	0.132	0.18 (-0.053, 0.41)	71
INHBE pLOF	IFNGR1	0.132	0.17 (-0.052, 0.4)	72
INHBE pLOF	PODXL	0.132	0.18 (-0.054, 0.41)	72
INHBE pLOF	HAVCR1	0.134	-0.16 (-0.37, 0.049)	72
INHBE pLOF	IL18BP	0.134	0.17 (-0.052, 0.39)	70
INHBE pLOF	CLUL1	0.134	-0.17 (-0.39, 0.052)	71
INHBE pLOF	GCG	0.134	-0.18 (-0.41, 0.054)	71
INHBE pLOF	FUT3_FUT5	0.134	0.16 (-0.05, 0.38)	73
INHBE pLOF	ENO1	0.135	-0.18 (-0.41, 0.055)	72
INHBE pLOF	FHIT	0.135	-0.17 (-0.4, 0.054)	73
INHBE pLOF	TNFSF13	0.136	0.17 (-0.052, 0.38)	72
INHBE pLOF	BRK1	0.136	-0.17 (-0.4, 0.054)	73
INHBE pLOF	SSB	0.138	-0.17 (-0.41, 0.056)	73
INHBE pLOF	SERPINB1	0.139	-0.17 (-0.4, 0.056)	72
INHBE pLOF	CD93	0.139	0.18 (-0.057, 0.41)	68
INHBE pLOF	C2CD2L	0.139	-0.17 (-0.4, 0.056)	73
INHBE pLOF	RGMB	0.139	0.17 (-0.055, 0.39)	73
INHBE pLOF	CTSF	0.14	0.17 (-0.055, 0.39)	72
INHBE pLOF	VASN	0.14	0.18 (-0.058, 0.41)	69
INHBE pLOF	MMP9	0.14	-0.17 (-0.4, 0.056)	72
INHBE pLOF	ARHGAP1	0.141	-0.17 (-0.4, 0.057)	71
INHBE pLOF	NOMO1	0.141	0.17 (-0.057, 0.4)	72
INHBE pLOF	LGALS7_LGALS7B	0.142	-0.16 (-0.38, 0.054)	72
INHBE pLOF	AZU1	0.142	-0.17 (-0.41, 0.058)	70
INHBE pLOF	NCLN	0.143	-0.18 (-0.41, 0.059)	71
INHBE pLOF	VPS37A	0.143	-0.17 (-0.4, 0.058)	72
INHBE pLOF	EPHA2	0.144	0.17 (-0.057, 0.39)	70
INHBE pLOF	RSPO3	0.145	0.16 (-0.054, 0.37)	72
INHBE pLOF	TNFSF14	0.145	-0.17 (-0.4, 0.059)	72
INHBE pLOF	PLPBP	0.145	-0.17 (-0.4, 0.059)	71
INHBE pLOF	TNXB	0.145	0.17 (-0.058, 0.39)	72
INHBE pLOF	VCAN	0.145	-0.17 (-0.39, 0.057)	73
INHBE pLOF	ELOA	0.146	-0.17 (-0.4, 0.058)	72
INHBE pLOF	SEZ6L	0.146	0.16 (-0.057, 0.38)	72
INHBE pLOF	GH1	0.146	-0.16 (-0.38, 0.057)	71
INHBE pLOF	RBP2	0.146	-0.17 (-0.4, 0.059)	72
INHBE pLOF	GBP2	0.147	-0.17 (-0.4, 0.06)	71
INHBE pLOF	LGMN	0.147	0.17 (-0.06, 0.4)	72
INHBE pLOF	CHMP1A	0.147	-0.17 (-0.4, 0.06)	72
INHBE pLOF	ACTN4	0.147	0.17 (-0.061, 0.41)	71
INHBE pLOF	NRTN	0.148	0.17 (-0.061, 0.41)	71
INHBE pLOF	IDUA	0.149	0.17 (-0.06, 0.4)	72
INHBE pLOF	CPPED1	0.149	-0.17 (-0.39, 0.06)	73
INHBE pLOF	IGFBP1	0.152	-0.16 (-0.39, 0.06)	72
INHBE pLOF	DCTN1	0.152	-0.17 (-0.4, 0.062)	72
INHBE pLOF	UBAC1	0.152	-0.17 (-0.39, 0.061)	72
INHBE pLOF	QDPR	0.152	-0.17 (-0.4, 0.062)	71
INHBE pLOF	FAM3B	0.153	-0.16 (-0.38, 0.06)	72
INHBE pLOF	MOG	0.154	-0.16 (-0.38, 0.06)	72
INHBE pLOF	GPC1	0.154	0.16 (-0.062, 0.39)	72
INHBE pLOF	CCL8	0.154	-0.17 (-0.39, 0.062)	72
INHBE pLOF	MVK	0.155	-0.17 (-0.39, 0.063)	71
INHBE pLOF	KLK13	0.156	-0.16 (-0.39, 0.062)	72
INHBE pLOF	TNFAIP8	0.156	0.17 (-0.064, 0.4)	71
INHBE pLOF	FES	0.158	-0.17 (-0.4, 0.064)	71
INHBE pLOF	BGN	0.158	0.16 (-0.064, 0.39)	71
INHBE pLOF	VTA1	0.158	-0.16 (-0.39, 0.064)	73
INHBE pLOF	LY9	0.159	-0.17 (-0.4, 0.065)	69
INHBE pLOF	IL24	0.159	0.17 (-0.066, 0.4)	71
INHBE pLOF	LBR	0.16	-0.16 (-0.39, 0.064)	73
INHBE pLOF	MDGA1	0.16	-0.16 (-0.38, 0.063)	72
INHBE pLOF	IL3RA	0.16	0.16 (-0.063, 0.38)	71
INHBE pLOF	MILR1	0.161	0.16 (-0.065, 0.39)	71
INHBE pLOF	LAYN	0.161	0.15 (-0.061, 0.37)	72
INHBE pLOF	CC2D1A	0.162	-0.16 (-0.39, 0.066)	72
INHBE pLOF	ADGRE2	0.163	0.16 (-0.064, 0.38)	72
INHBE pLOF	ANGPTL4	0.164	0.16 (-0.065, 0.39)	71
INHBE pLOF	PFKFB2	0.164	-0.16 (-0.39, 0.066)	72
INHBE pLOF	EPHA1	0.166	0.15 (-0.063, 0.37)	72
INHBE pLOF	MEPE	0.166	0.15 (-0.064, 0.37)	71
INHBE pLOF	NTRK3	0.166	0.16 (-0.066, 0.38)	73
INHBE pLOF	CD109	0.167	0.16 (-0.067, 0.39)	72
INHBE pLOF	PKLR	0.167	-0.16 (-0.39, 0.068)	71
INHBE pLOF	TNC	0.17	0.16 (-0.069, 0.39)	70
INHBE pLOF	NXPH1	0.172	-0.16 (-0.39, 0.069)	73
INHBE pLOF	FOXO3	0.173	-0.16 (-0.4, 0.071)	71
INHBE pLOF	EZR	0.174	-0.16 (-0.38, 0.069)	73
INHBE pLOF	FEN1	0.176	-0.16 (-0.39, 0.071)	71
INHBE pLOF	MUC16	0.176	-0.16 (-0.39, 0.071)	72
INHBE pLOF	CD55	0.177	0.16 (-0.071, 0.39)	68
INHBE pLOF	CGA	0.177	0.12 (-0.055, 0.3)	72
INHBE pLOF	BLVRB	0.178	-0.16 (-0.38, 0.071)	72
INHBE pLOF	ITM2A	0.179	0.16 (-0.072, 0.38)	73
INHBE pLOF	GNE	0.181	-0.16 (-0.39, 0.073)	71
INHBE pLOF	LTO1	0.181	0.16 (-0.074, 0.39)	71
INHBE pLOF	SIRT2	0.183	-0.16 (-0.39, 0.074)	72
INHBE pLOF	IQGAP2	0.183	-0.16 (-0.38, 0.074)	72
INHBE pLOF	HLA_E	0.184	0.15 (-0.071, 0.37)	73
INHBE pLOF	CA4	0.187	0.15 (-0.075, 0.38)	72
INHBE pLOF	IL1RL2	0.187	0.15 (-0.073, 0.37)	71
INHBE pLOF	HSD11B1	0.188	0.15 (-0.075, 0.38)	73
INHBE pLOF	TNFRSF1B	0.19	0.15 (-0.074, 0.37)	72
INHBE pLOF	TIGAR	0.19	-0.15 (-0.38, 0.076)	73
INHBE pLOF	SOD2	0.191	-0.15 (-0.37, 0.075)	72
INHBE pLOF	PRTFDC1	0.191	-0.15 (-0.38, 0.076)	73
INHBE pLOF	APEX1	0.191	-0.15 (-0.38, 0.076)	72
INHBE pLOF	F9	0.191	0.15 (-0.077, 0.38)	70
INHBE pLOF	B4GAT1	0.194	0.15 (-0.076, 0.37)	72
INHBE pLOF	MAP4K5	0.194	-0.15 (-0.38, 0.078)	72
INHBE pLOF	MME	0.195	-0.15 (-0.37, 0.076)	72
INHBE pLOF	STAMBP	0.195	-0.15 (-0.38, 0.078)	72
INHBE pLOF	CRHBP	0.195	0.15 (-0.076, 0.37)	71
INHBE pLOF	CDH1	0.195	0.15 (-0.078, 0.38)	69
INHBE pLOF	ITIH3	0.196	0.14 (-0.074, 0.36)	70
INHBE pLOF	TFRC	0.196	0.15 (-0.078, 0.38)	70
INHBE pLOF	ADGRG2	0.197	-0.14 (-0.36, 0.073)	71
INHBE pLOF	FUS	0.197	-0.15 (-0.38, 0.079)	71
INHBE pLOF	DDR1	0.198	-0.15 (-0.37, 0.077)	73
INHBE pLOF	TFF3	0.198	0.15 (-0.079, 0.38)	68
INHBE pLOF	SMARCA2	0.2	-0.15 (-0.38, 0.079)	73
INHBE pLOF	IL4R	0.2	0.15 (-0.077, 0.37)	73
INHBE pLOF	ACTA2	0.2	0.14 (-0.072, 0.34)	69
INHBE pLOF	CA1	0.2	-0.15 (-0.38, 0.08)	68
INHBE pLOF	S100A11	0.201	-0.15 (-0.38, 0.079)	71
INHBE pLOF	TARBP2	0.202	-0.15 (-0.38, 0.08)	73
INHBE pLOF	DEFA1_DEFA1B	0.203	0.15 (-0.083, 0.39)	67
INHBE pLOF	FXN	0.206	-0.15 (-0.38, 0.082)	72
INHBE pLOF	TGM2	0.207	-0.15 (-0.38, 0.081)	71
INHBE pLOF	SHMT1	0.208	-0.15 (-0.38, 0.083)	71
INHBE pLOF	REG1A	0.208	0.15 (-0.082, 0.38)	69
INHBE pLOF	FST	0.209	-0.15 (-0.37, 0.081)	71
INHBE pLOF	CHRDL1	0.209	0.13 (-0.074, 0.34)	71
INHBE pLOF	CPA1	0.209	-0.15 (-0.38, 0.082)	72
INHBE pLOF	CD200	0.209	0.14 (-0.08, 0.36)	73
INHBE pLOF	NPPB	0.21	0.15 (-0.082, 0.37)	69
INHBE pLOF	PTGDS	0.21	0.14 (-0.079, 0.36)	69
INHBE pLOF	CD200R1	0.21	-0.15 (-0.37, 0.082)	73
INHBE pLOF	PMVK	0.21	-0.15 (-0.37, 0.082)	73
INHBE pLOF	VCAM1	0.211	0.15 (-0.082, 0.37)	70
INHBE pLOF	AMIGO2	0.211	0.15 (-0.083, 0.38)	72
INHBE pLOF	GP6	0.212	-0.15 (-0.38, 0.083)	72
INHBE pLOF	CLC	0.213	0.14 (-0.083, 0.37)	71
INHBE pLOF	CCL19	0.214	-0.14 (-0.37, 0.083)	73
INHBE pLOF	PILRA	0.216	0.14 (-0.083, 0.37)	72
INHBE pLOF	CTSZ	0.216	0.14 (-0.084, 0.37)	70
INHBE pLOF	NMNAT1	0.217	-0.14 (-0.37, 0.084)	72
INHBE pLOF	DKK3	0.218	-0.14 (-0.36, 0.082)	72
INHBE pLOF	PRDX5	0.218	-0.15 (-0.38, 0.086)	71
INHBE pLOF	SOD1	0.219	-0.15 (-0.38, 0.087)	69
INHBE pLOF	CTSL	0.22	-0.14 (-0.37, 0.084)	71
INHBE pLOF	CD83	0.22	0.14 (-0.083, 0.36)	73
INHBE pLOF	KLK10	0.221	-0.14 (-0.38, 0.087)	72
INHBE pLOF	HPGDS	0.221	-0.15 (-0.38, 0.087)	71
INHBE pLOF	C2	0.222	0.14 (-0.087, 0.37)	70
INHBE pLOF	TREM2	0.223	0.13 (-0.081, 0.35)	71
INHBE pLOF	RARRES1	0.223	-0.14 (-0.37, 0.087)	71
INHBE pLOF	CSF1	0.224	0.14 (-0.086, 0.37)	72
INHBE pLOF	GFER	0.226	-0.14 (-0.37, 0.088)	71
INHBE pLOF	NCF2	0.226	-0.14 (-0.36, 0.086)	73
INHBE pLOF	OSM	0.228	-0.14 (-0.37, 0.087)	73
INHBE pLOF	TCN2	0.228	0.14 (-0.087, 0.36)	71
INHBE pLOF	AGXT	0.229	-0.14 (-0.37, 0.089)	71
INHBE pLOF	PAM	0.229	0.14 (-0.089, 0.37)	71
INHBE pLOF	SLITRK6	0.23	0.14 (-0.091, 0.38)	69
INHBE pLOF	HTRA2	0.23	-0.14 (-0.37, 0.089)	72
INHBE pLOF	PRDX6	0.231	-0.14 (-0.37, 0.089)	72
INHBE pLOF	TJAP1	0.231	-0.14 (-0.37, 0.089)	72
INHBE pLOF	CRKL	0.231	-0.14 (-0.37, 0.09)	71
INHBE pLOF	IL13	0.231	0.14 (-0.091, 0.38)	71
INHBE pLOF	TNFRSF11B	0.232	0.13 (-0.082, 0.34)	71
INHBE pLOF	LILRB1	0.232	-0.14 (-0.36, 0.087)	72
INHBE pLOF	GALNT10	0.232	0.14 (-0.088, 0.36)	72
INHBE pLOF	CCT5	0.233	-0.14 (-0.37, 0.09)	71
INHBE pLOF	HARS1	0.234	-0.14 (-0.37, 0.091)	72
INHBE pLOF	KLK6	0.234	-0.14 (-0.36, 0.089)	72
INHBE pLOF	DFFA	0.235	-0.14 (-0.37, 0.091)	71
INHBE pLOF	IL6	0.235	-0.13 (-0.36, 0.087)	73
INHBE pLOF	RABEPK	0.235	-0.14 (-0.37, 0.091)	71
INHBE pLOF	LPCAT2	0.236	0.14 (-0.091, 0.37)	72
INHBE pLOF	DNPH1	0.236	-0.14 (-0.37, 0.09)	72
INHBE pLOF	GOLM2	0.236	0.14 (-0.09, 0.36)	73
INHBE pLOF	SORCS2	0.239	0.13 (-0.087, 0.35)	71
INHBE pLOF	FCRL2	0.24	-0.14 (-0.37, 0.092)	71
INHBE pLOF	SPARC	0.24	-0.14 (-0.37, 0.092)	72
INHBE pLOF	CKAP4	0.241	0.14 (-0.091, 0.36)	71
INHBE pLOF	IFNLR1	0.241	0.14 (-0.091, 0.36)	73
INHBE pLOF	IL22RA1	0.241	0.14 (-0.093, 0.37)	71
INHBE pLOF	LRPAP1	0.241	-0.13 (-0.36, 0.09)	73
INHBE pLOF	IL18R1	0.242	0.14 (-0.092, 0.37)	71
INHBE pLOF	ENPP7	0.242	-0.14 (-0.38, 0.096)	67
INHBE pLOF	GSTA1	0.243	-0.14 (-0.36, 0.092)	71
INHBE pLOF	GUCA2A	0.243	-0.13 (-0.36, 0.09)	72
INHBE pLOF	FLT1	0.245	0.14 (-0.093, 0.36)	72
INHBE pLOF	SESTD1	0.245	-0.14 (-0.36, 0.093)	73
INHBE pLOF	SERPINA11	0.245	-0.12 (-0.33, 0.084)	72
INHBE pLOF	TRIM21	0.245	-0.13 (-0.36, 0.092)	73
INHBE pLOF	METAP1	0.246	0.14 (-0.094, 0.37)	73
INHBE pLOF	CNTN4	0.246	0.13 (-0.092, 0.36)	72
INHBE pLOF	FASLG	0.246	0.13 (-0.09, 0.35)	71
INHBE pLOF	TBCB	0.246	-0.14 (-0.37, 0.094)	72
INHBE pLOF	TBCC	0.246	-0.14 (-0.37, 0.094)	72
INHBE pLOF	CCL17	0.247	-0.14 (-0.37, 0.094)	71
INHBE pLOF	ZBTB16	0.248	-0.14 (-0.37, 0.095)	71
INHBE pLOF	AMY2A	0.248	-0.14 (-0.37, 0.096)	68
INHBE pLOF	HSPG2	0.248	0.13 (-0.093, 0.36)	69
INHBE pLOF	P4HB	0.249	-0.14 (-0.37, 0.095)	71
INHBE pLOF	BIRC2	0.249	-0.14 (-0.37, 0.096)	71
INHBE pLOF	NUDC	0.249	-0.14 (-0.37, 0.096)	71
INHBE pLOF	BMP6	0.251	-0.14 (-0.37, 0.097)	69
INHBE pLOF	FAP	0.251	-0.13 (-0.36, 0.094)	72
INHBE pLOF	COPE	0.252	0.13 (-0.096, 0.36)	73
INHBE pLOF	ADCYAP1R1	0.253	0.14 (-0.097, 0.37)	71
INHBE pLOF	TST	0.253	-0.13 (-0.36, 0.095)	73
INHBE pLOF	CD79B	0.254	0.13 (-0.095, 0.36)	71
INHBE pLOF	CD5	0.254	0.13 (-0.095, 0.36)	72
INHBE pLOF	MAVS	0.255	-0.13 (-0.37, 0.097)	71
INHBE pLOF	CCL14	0.256	0.13 (-0.096, 0.36)	69
INHBE pLOF	IGFBP4	0.256	0.12 (-0.09, 0.34)	72
INHBE pLOF	GHRL	0.256	-0.13 (-0.35, 0.093)	71
INHBE pLOF	CLEC4C	0.256	0.13 (-0.096, 0.36)	73
INHBE pLOF	CLEC6A	0.257	-0.13 (-0.35, 0.095)	71
INHBE pLOF	VAT1	0.259	0.13 (-0.097, 0.36)	72
INHBE pLOF	MAD1L1	0.26	-0.13 (-0.35, 0.095)	72
INHBE pLOF	ITGB7	0.26	0.13 (-0.098, 0.36)	72
INHBE pLOF	SMAD1	0.26	-0.13 (-0.36, 0.098)	71
INHBE pLOF	SCG3	0.261	0.13 (-0.097, 0.36)	71
INHBE pLOF	NCR1	0.263	0.13 (-0.096, 0.35)	73
INHBE pLOF	PPM1A	0.263	0.13 (-0.1, 0.37)	71
INHBE pLOF	AKT3	0.263	-0.13 (-0.36, 0.099)	71
INHBE pLOF	FGF19	0.264	-0.13 (-0.36, 0.099)	72
INHBE pLOF	HNRNPK	0.264	-0.14 (-0.37, 0.1)	68
INHBE pLOF	ACAN	0.265	0.13 (-0.095, 0.35)	71
INHBE pLOF	PEAR1	0.267	0.13 (-0.1, 0.36)	72
INHBE pLOF	SUMF2	0.267	-0.13 (-0.36, 0.098)	73
INHBE pLOF	CDHR5	0.269	0.13 (-0.1, 0.36)	71
INHBE pLOF	CRISP2	0.269	-0.11 (-0.31, 0.086)	72
INHBE pLOF	AHCY	0.27	-0.13 (-0.36, 0.1)	71
INHBE pLOF	SH2B3	0.27	-0.13 (-0.36, 0.1)	71
INHBE pLOF	AHSP	0.27	-0.12 (-0.34, 0.095)	72
INHBE pLOF	PTPRS	0.271	0.13 (-0.1, 0.36)	72
INHBE pLOF	SETMAR	0.271	-0.13 (-0.35, 0.098)	71
INHBE pLOF	PRKRA	0.271	-0.13 (-0.36, 0.1)	71
INHBE pLOF	IL17F	0.271	0.13 (-0.1, 0.36)	71
INHBE pLOF	IL20	0.272	0.13 (-0.1, 0.36)	71
INHBE pLOF	SNCG	0.272	0.12 (-0.097, 0.35)	72
INHBE pLOF	PNLIPRP2	0.273	-0.13 (-0.36, 0.1)	71
INHBE pLOF	PFDN2	0.273	-0.13 (-0.36, 0.1)	73
INHBE pLOF	NECTIN2	0.273	0.13 (-0.1, 0.35)	71
INHBE pLOF	CCL3	0.276	0.12 (-0.096, 0.34)	73
INHBE pLOF	MAP3K5	0.276	-0.13 (-0.36, 0.1)	71
INHBE pLOF	AGRN	0.277	0.12 (-0.1, 0.35)	72
INHBE pLOF	PAK4	0.277	-0.13 (-0.35, 0.1)	73
INHBE pLOF	CNTN2	0.277	0.12 (-0.1, 0.35)	72
INHBE pLOF	SNAP29	0.278	-0.13 (-0.36, 0.1)	72
INHBE pLOF	CHI3L1	0.278	-0.12 (-0.34, 0.099)	69
INHBE pLOF	ABL1	0.279	-0.13 (-0.36, 0.1)	72
INHBE pLOF	TP53INP1	0.28	0.13 (-0.11, 0.37)	69
INHBE pLOF	LGALS8	0.28	-0.13 (-0.36, 0.1)	73
INHBE pLOF	IL5	0.283	0.13 (-0.1, 0.36)	71
INHBE pLOF	FGF21	0.284	-0.12 (-0.35, 0.1)	72
INHBE pLOF	CNTN3	0.284	0.12 (-0.097, 0.33)	72
INHBE pLOF	MZB1	0.284	-0.12 (-0.35, 0.1)	72
INHBE pLOF	NDRG1	0.285	-0.12 (-0.35, 0.1)	73
INHBE pLOF	CNPY4	0.285	-0.13 (-0.36, 0.1)	72
INHBE pLOF	FCRL1	0.286	0.12 (-0.1, 0.35)	71
INHBE pLOF	RBKS	0.287	-0.12 (-0.34, 0.1)	72
INHBE pLOF	PTH1R	0.287	0.12 (-0.1, 0.35)	73
INHBE pLOF	ARHGAP25	0.289	-0.13 (-0.36, 0.11)	71
INHBE pLOF	MPHOSPH8	0.289	-0.13 (-0.36, 0.11)	69
INHBE pLOF	STAT5B	0.29	-0.12 (-0.35, 0.11)	72
INHBE pLOF	CDKN2D	0.29	-0.12 (-0.35, 0.11)	72
INHBE pLOF	MMP1	0.29	-0.13 (-0.36, 0.11)	70
INHBE pLOF	VSTM1	0.29	0.12 (-0.11, 0.35)	73
INHBE pLOF	KIFBP	0.291	-0.12 (-0.36, 0.11)	72
INHBE pLOF	CA12	0.291	0.12 (-0.11, 0.35)	72
INHBE pLOF	DARS1	0.292	-0.12 (-0.35, 0.11)	72
INHBE pLOF	CEP20	0.293	-0.12 (-0.36, 0.11)	71
INHBE pLOF	PON3	0.293	0.12 (-0.1, 0.34)	72
INHBE pLOF	FURIN	0.294	0.12 (-0.11, 0.35)	72
INHBE pLOF	DBI	0.302	-0.12 (-0.35, 0.11)	72
INHBE pLOF	NRP2	0.302	0.12 (-0.1, 0.34)	72
INHBE pLOF	TMPRSS5	0.302	0.12 (-0.11, 0.35)	72
INHBE pLOF	CTF1	0.303	-0.12 (-0.36, 0.11)	69
INHBE pLOF	FABP6	0.303	-0.12 (-0.36, 0.11)	69
INHBE pLOF	PCOLCE	0.304	0.23 (-0.21, 0.67)	18
INHBE pLOF	BCAM	0.304	0.12 (-0.11, 0.34)	72
INHBE pLOF	TRIAP1	0.304	-0.12 (-0.35, 0.11)	72
INHBE pLOF	RNF41	0.305	-0.12 (-0.35, 0.11)	71
INHBE pLOF	CLSTN2	0.305	-0.12 (-0.35, 0.11)	71
INHBE pLOF	DCTN2	0.306	-0.12 (-0.35, 0.11)	72
INHBE pLOF	DUSP3	0.306	0.12 (-0.11, 0.35)	73
INHBE pLOF	MARCO	0.307	0.12 (-0.11, 0.35)	71
INHBE pLOF	LTBR	0.307	0.12 (-0.11, 0.34)	71
INHBE pLOF	EIF5A	0.309	-0.12 (-0.35, 0.11)	71
INHBE pLOF	CLMP	0.31	0.11 (-0.1, 0.32)	72
INHBE pLOF	MPO	0.31	-0.12 (-0.35, 0.11)	72
INHBE pLOF	ST3GAL1	0.311	0.11 (-0.11, 0.34)	72
INHBE pLOF	FCRLB	0.312	-0.12 (-0.34, 0.11)	71
INHBE pLOF	LIF	0.312	-0.12 (-0.35, 0.11)	73
INHBE pLOF	TNFSF11	0.313	0.12 (-0.11, 0.34)	73
INHBE pLOF	ROBO1	0.313	0.12 (-0.11, 0.35)	71
INHBE pLOF	TNFRSF8	0.314	0.12 (-0.11, 0.34)	73
INHBE pLOF	CCDC80	0.315	0.11 (-0.1, 0.32)	71
INHBE pLOF	LAIR1	0.316	0.11 (-0.11, 0.33)	71
INHBE pLOF	HMOX2	0.316	-0.12 (-0.34, 0.11)	73
INHBE pLOF	ACE2	0.316	-0.11 (-0.32, 0.1)	69
INHBE pLOF	ACY1	0.317	-0.11 (-0.33, 0.11)	71
INHBE pLOF	MESD	0.318	-0.12 (-0.35, 0.11)	72
INHBE pLOF	CA3	0.319	-0.11 (-0.34, 0.11)	72
INHBE pLOF	OGFR	0.32	-0.11 (-0.34, 0.11)	72
INHBE pLOF	SPON2	0.32	0.12 (-0.11, 0.34)	71
INHBE pLOF	OGN	0.321	0.11 (-0.11, 0.32)	72
INHBE pLOF	EFEMP1	0.321	0.11 (-0.11, 0.32)	70
INHBE pLOF	LGALS9	0.322	0.11 (-0.11, 0.33)	71
INHBE pLOF	MPIG6B	0.322	-0.12 (-0.35, 0.11)	71
INHBE pLOF	LILRA2	0.322	0.11 (-0.11, 0.33)	72
INHBE pLOF	FKBP5	0.324	-0.12 (-0.35, 0.11)	72
INHBE pLOF	GKN1	0.329	-0.11 (-0.34, 0.11)	73
INHBE pLOF	ASAH2	0.33	0.11 (-0.11, 0.33)	72
INHBE pLOF	SFTPA2	0.33	0.11 (-0.12, 0.34)	71
INHBE pLOF	AIF1	0.331	-0.11 (-0.35, 0.12)	71
INHBE pLOF	GGT1	0.331	-0.11 (-0.32, 0.11)	72
INHBE pLOF	DRG2	0.333	-0.11 (-0.34, 0.12)	72
INHBE pLOF	CD209	0.333	-0.11 (-0.34, 0.11)	72
INHBE pLOF	PRDX3	0.334	0.11 (-0.12, 0.35)	71
INHBE pLOF	MAPK9	0.334	-0.11 (-0.34, 0.12)	73
INHBE pLOF	LRP11	0.335	0.11 (-0.12, 0.34)	71
INHBE pLOF	GFAP	0.335	-0.1 (-0.32, 0.11)	71
INHBE pLOF	WFIKKN2	0.336	0.11 (-0.12, 0.34)	71
INHBE pLOF	CALB1	0.336	-0.11 (-0.33, 0.11)	72
INHBE pLOF	WARS	0.336	-0.11 (-0.34, 0.12)	72
INHBE pLOF	CDH3	0.336	0.11 (-0.11, 0.33)	73
INHBE pLOF	GUSB	0.337	-0.11 (-0.33, 0.11)	72
INHBE pLOF	PADI2	0.337	0.11 (-0.12, 0.35)	71
INHBE pLOF	CD33	0.338	0.11 (-0.12, 0.35)	72
INHBE pLOF	AGR3	0.339	-0.11 (-0.35, 0.12)	70
INHBE pLOF	RHOC	0.339	-0.11 (-0.34, 0.12)	72
INHBE pLOF	DBNL	0.34	-0.11 (-0.34, 0.12)	72
INHBE pLOF	ANPEP	0.34	-0.11 (-0.35, 0.12)	70
INHBE pLOF	CRACR2A	0.341	-0.11 (-0.34, 0.12)	71
INHBE pLOF	IGSF3	0.342	0.11 (-0.12, 0.34)	72
INHBE pLOF	TNR	0.343	0.11 (-0.12, 0.33)	72
INHBE pLOF	STXBP3	0.343	-0.11 (-0.34, 0.12)	71
INHBE pLOF	CA13	0.344	-0.11 (-0.34, 0.12)	71
INHBE pLOF	PIK3IP1	0.345	0.1 (-0.11, 0.32)	72
INHBE pLOF	IL7	0.345	-0.11 (-0.34, 0.12)	73
INHBE pLOF	LPO	0.345	-0.11 (-0.34, 0.12)	68
INHBE pLOF	SFTPA1	0.347	0.11 (-0.12, 0.34)	71
INHBE pLOF	EGLN1	0.348	-0.11 (-0.33, 0.12)	73
INHBE pLOF	STK11	0.349	-0.11 (-0.35, 0.12)	69
INHBE pLOF	SEZ6L2	0.349	0.1 (-0.11, 0.31)	72
INHBE pLOF	COL1A1	0.349	0.11 (-0.12, 0.34)	72
INHBE pLOF	DPP10	0.35	0.11 (-0.12, 0.33)	73
INHBE pLOF	GGH	0.352	0.11 (-0.12, 0.34)	70
INHBE pLOF	GFOD2	0.352	0.11 (-0.12, 0.34)	71
INHBE pLOF	SIRPB1	0.353	0.11 (-0.12, 0.34)	71
INHBE pLOF	TNFRSF4	0.354	0.11 (-0.12, 0.33)	71
INHBE pLOF	TSPAN1	0.354	-0.11 (-0.33, 0.12)	69
INHBE pLOF	TGFBI	0.355	0.11 (-0.12, 0.34)	69
INHBE pLOF	SIRPA	0.356	-0.11 (-0.34, 0.12)	71
INHBE pLOF	FABP1	0.356	-0.11 (-0.33, 0.12)	71
INHBE pLOF	MITD1	0.357	-0.11 (-0.34, 0.12)	72
INHBE pLOF	FABP9	0.358	0.1 (-0.12, 0.33)	73
INHBE pLOF	MATN2	0.358	0.11 (-0.12, 0.33)	71
INHBE pLOF	CD160	0.359	0.11 (-0.12, 0.34)	71
INHBE pLOF	TNFRSF21	0.359	0.1 (-0.12, 0.33)	73
INHBE pLOF	ENPP5	0.36	0.1 (-0.11, 0.32)	72
INHBE pLOF	FYB1	0.36	-0.11 (-0.34, 0.12)	72
INHBE pLOF	TXNDC15	0.361	0.11 (-0.12, 0.33)	72
INHBE pLOF	IL10RA	0.362	0.11 (-0.12, 0.34)	71
INHBE pLOF	HAVCR2	0.362	0.1 (-0.12, 0.33)	72
INHBE pLOF	VIM	0.363	-0.11 (-0.35, 0.13)	69
INHBE pLOF	ANXA4	0.364	-0.11 (-0.34, 0.12)	71
INHBE pLOF	EPHB4	0.364	0.1 (-0.12, 0.33)	72
INHBE pLOF	MYOC	0.366	0.1 (-0.12, 0.33)	72
INHBE pLOF	CLEC1B	0.366	-0.11 (-0.33, 0.12)	73
INHBE pLOF	NPM1	0.367	-0.23 (-0.73, 0.27)	15
INHBE pLOF	PCDH1	0.367	0.1 (-0.12, 0.33)	71
INHBE pLOF	ITGA5	0.369	-0.1 (-0.33, 0.12)	72
INHBE pLOF	PROC	0.369	0.11 (-0.13, 0.34)	70
INHBE pLOF	ATP6V1F	0.369	-0.1 (-0.33, 0.12)	73
INHBE pLOF	CAMKK1	0.37	-0.11 (-0.34, 0.13)	71
INHBE pLOF	ICAM2	0.37	0.11 (-0.13, 0.34)	72
INHBE pLOF	ANGPTL2	0.371	0.1 (-0.12, 0.33)	72
INHBE pLOF	GLB1	0.371	0.1 (-0.12, 0.33)	72
INHBE pLOF	IGFBP2	0.372	0.1 (-0.12, 0.32)	71
INHBE pLOF	CPE	0.373	-0.11 (-0.34, 0.13)	71
INHBE pLOF	S100A16	0.373	-0.1 (-0.33, 0.12)	73
INHBE pLOF	LRRC25	0.374	0.1 (-0.12, 0.33)	72
INHBE pLOF	PLA2G15	0.374	0.1 (-0.12, 0.33)	72
INHBE pLOF	CRTAC1	0.375	-0.099 (-0.32, 0.12)	72
INHBE pLOF	TREML2	0.376	0.1 (-0.12, 0.33)	72
INHBE pLOF	MFAP3	0.376	0.11 (-0.13, 0.34)	69
INHBE pLOF	TACSTD2	0.377	-0.11 (-0.35, 0.13)	64
INHBE pLOF	MSLN	0.38	0.1 (-0.12, 0.32)	72
INHBE pLOF	SLITRK2	0.38	0.1 (-0.12, 0.33)	72
INHBE pLOF	FADD	0.381	-0.1 (-0.34, 0.13)	71
INHBE pLOF	HSPA1A	0.381	-0.1 (-0.33, 0.13)	72
INHBE pLOF	ADH4	0.381	-0.1 (-0.33, 0.12)	69
INHBE pLOF	LTBP3	0.382	-0.1 (-0.33, 0.12)	71
INHBE pLOF	GBP4	0.383	-0.1 (-0.33, 0.13)	73
INHBE pLOF	SCGN	0.383	0.1 (-0.13, 0.33)	71
INHBE pLOF	SLC39A5	0.384	0.096 (-0.12, 0.31)	73
INHBE pLOF	OSMR	0.384	-0.1 (-0.32, 0.12)	70
INHBE pLOF	CDKN1A	0.386	-0.1 (-0.33, 0.13)	72
INHBE pLOF	CCL2	0.386	0.1 (-0.13, 0.32)	72
INHBE pLOF	KLK1	0.387	-0.1 (-0.34, 0.13)	70
INHBE pLOF	ARG1	0.387	-0.1 (-0.33, 0.13)	71
INHBE pLOF	MCAM	0.389	0.099 (-0.13, 0.32)	70
INHBE pLOF	DCXR	0.389	-0.096 (-0.31, 0.12)	72
INHBE pLOF	MLN	0.389	0.094 (-0.12, 0.31)	73
INHBE pLOF	TPPP3	0.391	0.1 (-0.13, 0.33)	73
INHBE pLOF	TMSB10	0.392	-0.1 (-0.33, 0.13)	72
INHBE pLOF	SLAMF6	0.392	0.1 (-0.13, 0.33)	71
INHBE pLOF	EIF4G1	0.393	-0.1 (-0.33, 0.13)	71
INHBE pLOF	CD48	0.396	0.1 (-0.13, 0.33)	71
INHBE pLOF	NTproBNP	0.398	0.092 (-0.12, 0.3)	71
INHBE pLOF	CTSD	0.398	0.098 (-0.13, 0.33)	68
INHBE pLOF	SF3B4	0.398	-0.099 (-0.33, 0.13)	72
INHBE pLOF	TNFRSF10B	0.398	0.091 (-0.12, 0.3)	72
INHBE pLOF	HEXIM1	0.398	-0.099 (-0.33, 0.13)	73
INHBE pLOF	HMOX1	0.399	-0.098 (-0.33, 0.13)	70
INHBE pLOF	CCL4	0.4	0.098 (-0.13, 0.33)	72
INHBE pLOF	SPINK1	0.4	0.096 (-0.13, 0.32)	72
INHBE pLOF	ADAMTS16	0.4	0.093 (-0.12, 0.31)	69
INHBE pLOF	NTF3	0.401	0.098 (-0.13, 0.33)	73
INHBE pLOF	ADAM8	0.402	0.097 (-0.13, 0.32)	73
INHBE pLOF	BMP4	0.402	0.097 (-0.13, 0.32)	72
INHBE pLOF	STX4	0.402	-0.098 (-0.33, 0.13)	72
INHBE pLOF	CASP10	0.402	-0.098 (-0.33, 0.13)	73
INHBE pLOF	GRPEL1	0.403	-0.097 (-0.33, 0.13)	72
INHBE pLOF	LEP	0.403	0.084 (-0.11, 0.28)	71
INHBE pLOF	METAP1D	0.403	-0.097 (-0.33, 0.13)	73
INHBE pLOF	IRAK4	0.404	-0.097 (-0.33, 0.13)	73
INHBE pLOF	CLEC4A	0.408	0.095 (-0.13, 0.32)	73
INHBE pLOF	SCGB1A1	0.41	0.094 (-0.13, 0.32)	72
INHBE pLOF	FKBP1B	0.411	-0.098 (-0.33, 0.14)	70
INHBE pLOF	OMD	0.411	0.093 (-0.13, 0.31)	72
INHBE pLOF	IKBKG	0.413	-0.095 (-0.32, 0.13)	73
INHBE pLOF	LAMA4	0.413	0.096 (-0.13, 0.32)	72
INHBE pLOF	CD27	0.414	0.093 (-0.13, 0.32)	72
INHBE pLOF	IL34	0.415	0.096 (-0.14, 0.33)	73
INHBE pLOF	SFRP1	0.415	-0.091 (-0.31, 0.13)	72
INHBE pLOF	CASP3	0.416	-0.096 (-0.33, 0.13)	72
INHBE pLOF	PLA2G1B	0.417	0.093 (-0.13, 0.32)	72
INHBE pLOF	BCL2L11	0.417	-0.094 (-0.32, 0.13)	73
INHBE pLOF	NFATC3	0.417	-0.096 (-0.33, 0.14)	71
INHBE pLOF	VEGFD	0.417	-0.094 (-0.32, 0.13)	71
INHBE pLOF	ITGAV	0.417	-0.091 (-0.31, 0.13)	72
INHBE pLOF	EFNA4	0.418	0.092 (-0.13, 0.32)	72
INHBE pLOF	CXCL9	0.418	0.087 (-0.12, 0.3)	72
INHBE pLOF	MPI	0.421	-0.094 (-0.32, 0.14)	72
INHBE pLOF	TCL1A	0.422	-0.092 (-0.32, 0.13)	72
INHBE pLOF	IGFBP6	0.425	0.083 (-0.12, 0.29)	69
INHBE pLOF	ZBTB17	0.426	-0.094 (-0.33, 0.14)	69
INHBE pLOF	CD300E	0.426	-0.09 (-0.31, 0.13)	72
INHBE pLOF	ACP5	0.427	0.091 (-0.13, 0.31)	72
INHBE pLOF	LGALS1	0.427	0.092 (-0.13, 0.32)	71
INHBE pLOF	SIGLEC7	0.428	0.091 (-0.13, 0.32)	71
INHBE pLOF	HAO1	0.428	-0.09 (-0.31, 0.13)	72
INHBE pLOF	LILRB4	0.431	0.09 (-0.13, 0.31)	71
INHBE pLOF	CD46	0.432	0.093 (-0.14, 0.33)	68
INHBE pLOF	CLEC4D	0.432	-0.088 (-0.31, 0.13)	73
INHBE pLOF	CD163	0.433	0.092 (-0.14, 0.32)	70
INHBE pLOF	CES2	0.433	-0.091 (-0.32, 0.14)	72
INHBE pLOF	CALCOCO1	0.434	-0.092 (-0.32, 0.14)	72
INHBE pLOF	GLT8D2	0.434	0.092 (-0.14, 0.32)	73
INHBE pLOF	NT5C3A	0.436	-0.091 (-0.32, 0.14)	73
INHBE pLOF	ADAMTS8	0.438	-0.091 (-0.32, 0.14)	72
INHBE pLOF	BIN2	0.438	-0.091 (-0.32, 0.14)	72
INHBE pLOF	AGER	0.439	0.089 (-0.14, 0.32)	70
INHBE pLOF	IL1A	0.441	0.091 (-0.14, 0.32)	71
INHBE pLOF	TXNDC5	0.441	-0.09 (-0.32, 0.14)	73
INHBE pLOF	PPP1R12A	0.441	-0.091 (-0.32, 0.14)	72
INHBE pLOF	CDC27	0.441	-0.091 (-0.32, 0.14)	71
INHBE pLOF	PVALB	0.442	-0.091 (-0.32, 0.14)	71
INHBE pLOF	WWP2	0.442	-0.09 (-0.32, 0.14)	72
INHBE pLOF	PDP1	0.443	-0.091 (-0.32, 0.14)	71
INHBE pLOF	RGMA	0.443	0.089 (-0.14, 0.32)	73
INHBE pLOF	CHL1	0.443	0.091 (-0.14, 0.32)	70
INHBE pLOF	NCAM1	0.444	0.088 (-0.14, 0.31)	70
INHBE pLOF	MAP2K6	0.445	-0.089 (-0.32, 0.14)	73
INHBE pLOF	DDC	0.446	-0.089 (-0.32, 0.14)	71
INHBE pLOF	GSTA3	0.446	-0.089 (-0.32, 0.14)	71
INHBE pLOF	SIGLEC9	0.447	0.087 (-0.14, 0.31)	72
INHBE pLOF	SLAMF7	0.447	0.088 (-0.14, 0.32)	73
INHBE pLOF	MICB_MICA	0.447	-0.088 (-0.31, 0.14)	73
INHBE pLOF	LGALS4	0.447	0.087 (-0.14, 0.31)	71
INHBE pLOF	PPY	0.448	0.086 (-0.14, 0.31)	72
INHBE pLOF	CALB2	0.448	0.087 (-0.14, 0.31)	73
INHBE pLOF	SRPK2	0.448	-0.089 (-0.32, 0.14)	73
INHBE pLOF	ITGB1BP1	0.449	-0.09 (-0.32, 0.14)	71
INHBE pLOF	LAG3	0.451	0.086 (-0.14, 0.31)	72
INHBE pLOF	MERTK	0.451	0.085 (-0.14, 0.31)	71
INHBE pLOF	COMT	0.451	-0.09 (-0.32, 0.14)	69
INHBE pLOF	AMY2B	0.451	-0.091 (-0.33, 0.15)	67
INHBE pLOF	SERPINB8	0.451	-0.088 (-0.32, 0.14)	71
INHBE pLOF	CD14	0.451	0.087 (-0.14, 0.31)	69
INHBE pLOF	IGFBP3	0.451	0.086 (-0.14, 0.31)	70
INHBE pLOF	GRN	0.452	-0.087 (-0.31, 0.14)	72
INHBE pLOF	TDRKH	0.452	-0.088 (-0.32, 0.14)	73
INHBE pLOF	AGR2	0.452	-0.087 (-0.31, 0.14)	73
INHBE pLOF	CEP43	0.453	-0.09 (-0.32, 0.14)	69
INHBE pLOF	LY6D	0.454	0.087 (-0.14, 0.31)	71
INHBE pLOF	KRT14	0.455	0.088 (-0.14, 0.32)	73
INHBE pLOF	MED18	0.456	-0.088 (-0.32, 0.14)	71
INHBE pLOF	SCRN1	0.457	-0.087 (-0.31, 0.14)	73
INHBE pLOF	PLAU	0.457	0.085 (-0.14, 0.31)	72
INHBE pLOF	BTC	0.458	-0.086 (-0.31, 0.14)	71
INHBE pLOF	CEP164	0.459	0.088 (-0.15, 0.32)	71
INHBE pLOF	NAAA	0.46	0.086 (-0.14, 0.31)	72
INHBE pLOF	IL1R2	0.461	-0.086 (-0.31, 0.14)	71
INHBE pLOF	CCL24	0.461	-0.086 (-0.32, 0.14)	71
INHBE pLOF	TSHB	0.465	0.087 (-0.15, 0.32)	71
INHBE pLOF	ADAMTS15	0.466	-0.085 (-0.31, 0.14)	72
INHBE pLOF	JUN	0.466	0.087 (-0.15, 0.32)	71
INHBE pLOF	RSPO1	0.467	0.083 (-0.14, 0.31)	72
INHBE pLOF	AIFM1	0.468	-0.085 (-0.31, 0.14)	72
INHBE pLOF	SRC	0.469	-0.086 (-0.32, 0.15)	71
INHBE pLOF	TPT1	0.469	0.086 (-0.15, 0.32)	71
INHBE pLOF	GHRHR	0.47	0.085 (-0.15, 0.31)	73
INHBE pLOF	VASH1	0.47	-0.084 (-0.31, 0.14)	73
INHBE pLOF	MANF	0.471	-0.085 (-0.31, 0.15)	72
INHBE pLOF	SFTPD	0.471	0.083 (-0.14, 0.31)	71
INHBE pLOF	TBC1D5	0.473	-0.084 (-0.31, 0.14)	73
INHBE pLOF	DPY30	0.474	-0.083 (-0.31, 0.15)	72
INHBE pLOF	LRRN1	0.475	0.084 (-0.15, 0.31)	71
INHBE pLOF	ATXN10	0.475	-0.084 (-0.31, 0.15)	73
INHBE pLOF	CES1	0.476	-0.083 (-0.31, 0.15)	71
INHBE pLOF	DNAJA2	0.476	-0.084 (-0.32, 0.15)	71
INHBE pLOF	RRM2	0.477	-0.084 (-0.32, 0.15)	71
INHBE pLOF	SSC5D	0.477	-0.083 (-0.31, 0.15)	70
INHBE pLOF	CTRC	0.477	-0.083 (-0.31, 0.15)	71
INHBE pLOF	CXCL6	0.479	-0.083 (-0.31, 0.15)	71
INHBE pLOF	NADK	0.481	-0.082 (-0.31, 0.15)	71
INHBE pLOF	ERBB3	0.481	0.08 (-0.14, 0.3)	71
INHBE pLOF	CST7	0.481	-0.082 (-0.31, 0.15)	72
INHBE pLOF	NPTXR	0.481	-0.082 (-0.31, 0.15)	71
INHBE pLOF	APLP1	0.481	-0.082 (-0.31, 0.15)	71
INHBE pLOF	SCP2	0.482	-0.084 (-0.32, 0.15)	71
INHBE pLOF	CCL15	0.482	-0.08 (-0.3, 0.14)	72
INHBE pLOF	YES1	0.483	-0.082 (-0.31, 0.15)	72
INHBE pLOF	CLEC14A	0.483	0.079 (-0.14, 0.3)	72
INHBE pLOF	DLK1	0.483	-0.08 (-0.3, 0.14)	72
INHBE pLOF	EFNA1	0.483	0.08 (-0.14, 0.3)	72
INHBE pLOF	ICAM3	0.485	0.081 (-0.15, 0.31)	72
INHBE pLOF	TACC3	0.485	-0.082 (-0.31, 0.15)	72
INHBE pLOF	PLXNA4	0.485	-0.081 (-0.31, 0.15)	73
INHBE pLOF	AXIN1	0.486	-0.081 (-0.31, 0.15)	73
INHBE pLOF	F11R	0.486	-0.081 (-0.31, 0.15)	72
INHBE pLOF	CALCA	0.487	-0.067 (-0.25, 0.12)	72
INHBE pLOF	SERPINB9	0.489	-0.081 (-0.31, 0.15)	72
INHBE pLOF	HGF	0.49	-0.079 (-0.3, 0.15)	71
INHBE pLOF	CORO1A	0.491	-0.083 (-0.32, 0.15)	69
INHBE pLOF	FGF2	0.492	-0.08 (-0.31, 0.15)	73
INHBE pLOF	MSRA	0.492	-0.081 (-0.31, 0.15)	72
INHBE pLOF	TFPI2	0.493	-0.076 (-0.29, 0.14)	72
INHBE pLOF	TNFSF13B	0.494	-0.077 (-0.3, 0.14)	72
INHBE pLOF	IL1RL1	0.496	-0.074 (-0.29, 0.14)	72
INHBE pLOF	NUB1	0.496	-0.079 (-0.31, 0.15)	73
INHBE pLOF	LILRB5	0.497	0.08 (-0.15, 0.31)	72
INHBE pLOF	CCL25	0.497	0.079 (-0.15, 0.31)	71
INHBE pLOF	DDAH1	0.497	-0.079 (-0.31, 0.15)	72
INHBE pLOF	FCRL5	0.498	0.076 (-0.14, 0.29)	72
INHBE pLOF	CETN2	0.498	-0.079 (-0.31, 0.15)	73
INHBE pLOF	IKZF2	0.499	-0.081 (-0.31, 0.15)	71
INHBE pLOF	CCL27	0.499	-0.076 (-0.3, 0.14)	71
INHBE pLOF	RRM2B	0.5	-0.08 (-0.31, 0.15)	71
INHBE pLOF	IL16	0.5	-0.079 (-0.31, 0.15)	71
INHBE pLOF	WASF1	0.5	-0.081 (-0.32, 0.15)	69
INHBE pLOF	IFNL1	0.501	0.078 (-0.15, 0.31)	73
INHBE pLOF	TPP1	0.501	0.079 (-0.15, 0.31)	71
INHBE pLOF	GFRA1	0.501	0.075 (-0.14, 0.29)	72
INHBE pLOF	VEGFA	0.501	-0.078 (-0.31, 0.15)	71
INHBE pLOF	IL6ST	0.501	-0.078 (-0.31, 0.15)	71
INHBE pLOF	VWA1	0.502	0.079 (-0.15, 0.31)	72
INHBE pLOF	AMFR	0.502	-0.079 (-0.31, 0.15)	73
INHBE pLOF	LHB	0.503	0.075 (-0.14, 0.29)	71
INHBE pLOF	TIE1	0.504	-0.078 (-0.31, 0.15)	72
INHBE pLOF	SIGLEC5	0.505	0.077 (-0.15, 0.31)	72
INHBE pLOF	IL18RAP	0.506	0.077 (-0.15, 0.31)	72
INHBE pLOF	ROBO2	0.507	0.073 (-0.14, 0.29)	73
INHBE pLOF	CXCL3	0.512	-0.078 (-0.31, 0.15)	71
INHBE pLOF	IL2	0.512	0.078 (-0.16, 0.31)	71
INHBE pLOF	MEP1B	0.513	-0.077 (-0.31, 0.15)	71
INHBE pLOF	ADA2	0.513	0.076 (-0.15, 0.3)	69
INHBE pLOF	CBLN4	0.513	-0.077 (-0.31, 0.15)	72
INHBE pLOF	WFDC12	0.513	-0.07 (-0.28, 0.14)	72
INHBE pLOF	GDNF	0.513	-0.074 (-0.29, 0.15)	73
INHBE pLOF	BSG	0.513	0.075 (-0.15, 0.3)	71
INHBE pLOF	STC1	0.513	-0.074 (-0.3, 0.15)	73
INHBE pLOF	MGLL	0.513	-0.077 (-0.31, 0.15)	71
INHBE pLOF	IRAK1	0.514	-0.077 (-0.31, 0.15)	71
INHBE pLOF	LHPP	0.514	-0.075 (-0.3, 0.15)	72
INHBE pLOF	SMPDL3A	0.515	0.077 (-0.15, 0.31)	72
INHBE pLOF	APOM	0.515	-0.077 (-0.31, 0.15)	70
INHBE pLOF	MAX	0.516	-0.076 (-0.3, 0.15)	73
INHBE pLOF	EPHA10	0.516	0.076 (-0.15, 0.31)	73
INHBE pLOF	ECE1	0.516	-0.076 (-0.3, 0.15)	73
INHBE pLOF	DNAJB8	0.517	0.078 (-0.16, 0.31)	69
INHBE pLOF	DPP4	0.517	0.078 (-0.16, 0.31)	68
INHBE pLOF	CREG1	0.517	0.076 (-0.15, 0.3)	72
INHBE pLOF	CD38	0.519	0.063 (-0.13, 0.25)	72
INHBE pLOF	DIABLO	0.521	-0.076 (-0.31, 0.16)	71
INHBE pLOF	SMPD1	0.523	0.074 (-0.15, 0.3)	73
INHBE pLOF	MYO9B	0.524	0.076 (-0.16, 0.31)	71
INHBE pLOF	CDC37	0.524	-0.075 (-0.31, 0.16)	72
INHBE pLOF	CHEK2	0.524	0.077 (-0.16, 0.31)	69
INHBE pLOF	ITGB2	0.524	-0.072 (-0.3, 0.15)	71
INHBE pLOF	SERPINB6	0.524	-0.074 (-0.3, 0.15)	73
INHBE pLOF	MUC13	0.524	-0.073 (-0.3, 0.15)	73
INHBE pLOF	USP8	0.525	-0.076 (-0.31, 0.16)	69
INHBE pLOF	MSR1	0.525	0.069 (-0.14, 0.28)	73
INHBE pLOF	SPINT2	0.526	0.073 (-0.15, 0.3)	72
INHBE pLOF	SCGB3A2	0.527	-0.074 (-0.3, 0.16)	71
INHBE pLOF	TXLNA	0.528	-0.074 (-0.3, 0.16)	72
INHBE pLOF	FAM3C	0.529	-0.071 (-0.29, 0.15)	71
INHBE pLOF	CXCL8	0.529	-0.072 (-0.3, 0.15)	73
INHBE pLOF	OPTC	0.53	-0.071 (-0.29, 0.15)	72
INHBE pLOF	CLPS	0.53	-0.073 (-0.3, 0.16)	72
INHBE pLOF	TNFRSF1A	0.53	0.07 (-0.15, 0.29)	72
INHBE pLOF	MMP7	0.532	-0.072 (-0.3, 0.15)	69
INHBE pLOF	ISLR2	0.533	0.073 (-0.16, 0.3)	73
INHBE pLOF	ASGR1	0.533	0.071 (-0.15, 0.3)	72
INHBE pLOF	IL10RB	0.533	0.071 (-0.15, 0.29)	72
INHBE pLOF	CEBPB	0.534	0.074 (-0.16, 0.31)	69
INHBE pLOF	CCL20	0.535	-0.073 (-0.3, 0.16)	71
INHBE pLOF	TNFRSF10C	0.535	0.074 (-0.16, 0.31)	71
INHBE pLOF	PCSK9	0.536	-0.071 (-0.3, 0.15)	72
INHBE pLOF	STK24	0.537	-0.072 (-0.3, 0.16)	73
INHBE pLOF	CCN1	0.54	-0.07 (-0.3, 0.15)	72
INHBE pLOF	AMBP	0.54	0.068 (-0.15, 0.29)	72
INHBE pLOF	CXCL11	0.541	-0.07 (-0.29, 0.15)	73
INHBE pLOF	TBC1D23	0.542	-0.072 (-0.3, 0.16)	72
INHBE pLOF	CD2AP	0.542	-0.072 (-0.3, 0.16)	71
INHBE pLOF	HPCAL1	0.543	-0.072 (-0.3, 0.16)	71
INHBE pLOF	ATP5PO	0.543	-0.071 (-0.3, 0.16)	73
INHBE pLOF	ANGPT2	0.544	-0.07 (-0.3, 0.16)	72
INHBE pLOF	CLSTN1	0.545	-0.071 (-0.3, 0.16)	73
INHBE pLOF	DPT	0.545	-0.066 (-0.28, 0.15)	72
INHBE pLOF	DECR1	0.545	-0.071 (-0.3, 0.16)	73
INHBE pLOF	ENG	0.546	-0.071 (-0.3, 0.16)	72
INHBE pLOF	ITGB1	0.547	0.07 (-0.16, 0.3)	70
INHBE pLOF	ST6GAL1	0.547	0.07 (-0.16, 0.3)	72
INHBE pLOF	AXL	0.548	0.071 (-0.16, 0.3)	70
INHBE pLOF	PLIN1	0.549	-0.069 (-0.29, 0.16)	73
INHBE pLOF	ARHGEF12	0.549	-0.07 (-0.3, 0.16)	73
INHBE pLOF	ING1	0.55	-0.07 (-0.3, 0.16)	73
INHBE pLOF	CST3	0.551	0.066 (-0.15, 0.28)	70
INHBE pLOF	CLEC11A	0.552	-0.069 (-0.3, 0.16)	72
INHBE pLOF	SIT1	0.552	0.07 (-0.16, 0.3)	71
INHBE pLOF	TBL1X	0.552	-0.07 (-0.3, 0.16)	71
INHBE pLOF	KIT	0.553	0.068 (-0.16, 0.29)	70
INHBE pLOF	CRH	0.553	0.07 (-0.16, 0.3)	71
INHBE pLOF	AOC1	0.553	0.07 (-0.16, 0.3)	71
INHBE pLOF	SORT1	0.554	-0.069 (-0.3, 0.16)	71
INHBE pLOF	GPR37	0.554	-0.069 (-0.3, 0.16)	69
INHBE pLOF	FLI1	0.555	-0.07 (-0.3, 0.16)	71
INHBE pLOF	GZMA	0.555	-0.069 (-0.3, 0.16)	71
INHBE pLOF	ESAM	0.555	0.067 (-0.16, 0.29)	72
INHBE pLOF	ATF2	0.555	0.069 (-0.16, 0.3)	73
INHBE pLOF	FCRL3	0.557	-0.069 (-0.3, 0.16)	71
INHBE pLOF	DKKL1	0.557	0.067 (-0.16, 0.29)	72
INHBE pLOF	COLEC12	0.558	0.064 (-0.15, 0.28)	71
INHBE pLOF	SERPINE1	0.558	-0.069 (-0.3, 0.16)	72
INHBE pLOF	ENTPD2	0.558	-0.069 (-0.3, 0.16)	71
INHBE pLOF	OBP2B	0.558	0.056 (-0.13, 0.24)	72
INHBE pLOF	NID2	0.559	0.069 (-0.16, 0.3)	72
INHBE pLOF	IGF2R	0.559	-0.067 (-0.29, 0.16)	72
INHBE pLOF	EPCAM	0.561	-0.068 (-0.3, 0.16)	71
INHBE pLOF	CHGB	0.562	0.066 (-0.16, 0.29)	72
INHBE pLOF	ITGB5	0.563	-0.066 (-0.29, 0.16)	72
INHBE pLOF	IL1RAP	0.563	-0.066 (-0.29, 0.16)	72
INHBE pLOF	CD164	0.563	-0.068 (-0.3, 0.16)	72
INHBE pLOF	SIGLEC15	0.564	0.067 (-0.16, 0.3)	73
INHBE pLOF	LEFTY2	0.565	0.063 (-0.15, 0.28)	72
INHBE pLOF	SCAMP3	0.567	-0.067 (-0.3, 0.16)	72
INHBE pLOF	CASP1	0.568	0.067 (-0.16, 0.3)	73
INHBE pLOF	FOXO1	0.569	-0.066 (-0.3, 0.16)	73
INHBE pLOF	AMN	0.57	0.067 (-0.16, 0.3)	71
INHBE pLOF	BTN3A2	0.571	0.066 (-0.16, 0.29)	73
INHBE pLOF	STC2	0.573	0.064 (-0.16, 0.29)	72
INHBE pLOF	GPNMB	0.574	-0.067 (-0.3, 0.17)	68
INHBE pLOF	LACTB2	0.576	-0.066 (-0.3, 0.17)	71
INHBE pLOF	CTSB	0.577	0.065 (-0.16, 0.29)	71
INHBE pLOF	FMNL1	0.577	0.065 (-0.16, 0.29)	73
INHBE pLOF	INPPL1	0.578	-0.065 (-0.3, 0.16)	72
INHBE pLOF	ARSB	0.579	0.065 (-0.16, 0.29)	72
INHBE pLOF	NCS1	0.582	0.059 (-0.15, 0.27)	72
INHBE pLOF	FLT3	0.583	-0.064 (-0.29, 0.17)	71
INHBE pLOF	CCL16	0.584	0.06 (-0.15, 0.27)	72
INHBE pLOF	ISM1	0.585	0.062 (-0.16, 0.29)	73
INHBE pLOF	SLAMF1	0.585	0.064 (-0.17, 0.29)	71
INHBE pLOF	KLK4	0.587	0.059 (-0.15, 0.27)	72
INHBE pLOF	LAT2	0.587	-0.064 (-0.29, 0.17)	72
INHBE pLOF	CSTB	0.587	-0.063 (-0.29, 0.16)	71
INHBE pLOF	NOTCH1	0.588	0.063 (-0.16, 0.29)	72
INHBE pLOF	LYAR	0.59	-0.064 (-0.3, 0.17)	71
INHBE pLOF	VSIR	0.593	-0.063 (-0.29, 0.17)	71
INHBE pLOF	CRHR1	0.593	0.065 (-0.17, 0.3)	69
INHBE pLOF	CLSPN	0.593	-0.063 (-0.29, 0.17)	73
INHBE pLOF	ACOX1	0.593	-0.063 (-0.3, 0.17)	71
INHBE pLOF	TNNI3	0.595	-0.064 (-0.3, 0.17)	69
INHBE pLOF	CPB1	0.596	-0.062 (-0.29, 0.17)	72
INHBE pLOF	SPOCK1	0.596	0.061 (-0.16, 0.29)	72
INHBE pLOF	JCHAIN	0.596	-0.063 (-0.29, 0.17)	71
INHBE pLOF	APBB1IP	0.599	-0.061 (-0.29, 0.17)	72
INHBE pLOF	ATP5IF1	0.599	-0.062 (-0.29, 0.17)	72
INHBE pLOF	CD4	0.599	-0.06 (-0.28, 0.16)	73
INHBE pLOF	PTN	0.6	-0.059 (-0.28, 0.16)	69
INHBE pLOF	NGF	0.6	0.062 (-0.17, 0.29)	72
INHBE pLOF	IL20RA	0.6	0.063 (-0.17, 0.3)	71
INHBE pLOF	MNDA	0.601	-0.061 (-0.29, 0.17)	71
INHBE pLOF	HYOU1	0.601	0.061 (-0.17, 0.29)	72
INHBE pLOF	GNLY	0.601	-0.061 (-0.29, 0.17)	72
INHBE pLOF	XRCC4	0.602	0.061 (-0.17, 0.29)	73
INHBE pLOF	NTRK2	0.602	-0.061 (-0.29, 0.17)	71
INHBE pLOF	ITGB6	0.603	-0.058 (-0.28, 0.16)	71
INHBE pLOF	IGFBPL1	0.605	-0.058 (-0.28, 0.16)	71
INHBE pLOF	RAB6B	0.605	0.061 (-0.17, 0.29)	73
INHBE pLOF	SIGLEC10	0.605	0.06 (-0.17, 0.28)	73
INHBE pLOF	EGF	0.605	-0.062 (-0.3, 0.17)	70
INHBE pLOF	UMOD	0.605	0.059 (-0.16, 0.28)	72
INHBE pLOF	COMP	0.606	0.059 (-0.17, 0.28)	69
INHBE pLOF	MAGED1	0.606	0.061 (-0.17, 0.29)	71
INHBE pLOF	LCN2	0.606	0.06 (-0.17, 0.29)	69
INHBE pLOF	EBAG9	0.607	-0.06 (-0.29, 0.17)	72
INHBE pLOF	CCL18	0.607	-0.06 (-0.29, 0.17)	69
INHBE pLOF	SERPINB5	0.607	-0.062 (-0.3, 0.17)	69
INHBE pLOF	IL11	0.607	0.061 (-0.17, 0.29)	71
INHBE pLOF	GYS1	0.608	0.062 (-0.17, 0.3)	69
INHBE pLOF	GZMB	0.609	-0.058 (-0.28, 0.17)	73
INHBE pLOF	ALCAM	0.61	0.056 (-0.16, 0.27)	72
INHBE pLOF	RASSF2	0.61	-0.06 (-0.29, 0.17)	71
INHBE pLOF	PGF	0.61	0.053 (-0.15, 0.26)	71
INHBE pLOF	ADGRB3	0.61	0.059 (-0.17, 0.29)	72
INHBE pLOF	SLC16A1	0.611	-0.059 (-0.29, 0.17)	73
INHBE pLOF	DKK1	0.611	-0.059 (-0.29, 0.17)	73
INHBE pLOF	ICAM1	0.613	0.06 (-0.17, 0.29)	69
INHBE pLOF	IL19	0.613	0.059 (-0.17, 0.29)	69
INHBE pLOF	ERBIN	0.614	-0.059 (-0.29, 0.17)	72
INHBE pLOF	CES3	0.615	-0.059 (-0.29, 0.17)	72
INHBE pLOF	CPVL	0.616	-0.059 (-0.29, 0.17)	72
INHBE pLOF	CD63	0.617	0.059 (-0.17, 0.29)	72
INHBE pLOF	FCER2	0.617	0.059 (-0.17, 0.29)	72
INHBE pLOF	MEGF10	0.617	0.059 (-0.17, 0.29)	71
INHBE pLOF	IL1B	0.618	-0.059 (-0.29, 0.17)	71
INHBE pLOF	PPP1R2	0.618	-0.059 (-0.29, 0.17)	71
INHBE pLOF	SNAP23	0.619	-0.059 (-0.29, 0.17)	71
INHBE pLOF	CTSS	0.62	-0.065 (-0.32, 0.19)	57
INHBE pLOF	SUSD2	0.62	0.056 (-0.17, 0.28)	72
INHBE pLOF	FCRL6	0.622	0.057 (-0.17, 0.28)	73
INHBE pLOF	EDIL3	0.624	-0.057 (-0.29, 0.17)	69
INHBE pLOF	BAX	0.624	-0.057 (-0.29, 0.17)	73
INHBE pLOF	COL6A3	0.625	0.056 (-0.17, 0.28)	72
INHBE pLOF	ENPP2	0.626	0.047 (-0.14, 0.23)	72
INHBE pLOF	STX8	0.628	-0.057 (-0.29, 0.17)	73
INHBE pLOF	CEACAM8	0.628	-0.056 (-0.28, 0.17)	69
INHBE pLOF	NBL1	0.629	0.055 (-0.17, 0.28)	72
INHBE pLOF	ADGRG1	0.631	0.054 (-0.17, 0.27)	72
INHBE pLOF	SH2D1A	0.633	-0.056 (-0.28, 0.17)	73
INHBE pLOF	MAPT	0.633	0.056 (-0.17, 0.29)	73
INHBE pLOF	IL17RA	0.633	0.055 (-0.17, 0.28)	72
INHBE pLOF	TFF1	0.633	-0.052 (-0.27, 0.16)	72
INHBE pLOF	SAMD9L	0.634	-0.055 (-0.28, 0.17)	73
INHBE pLOF	S100P	0.635	0.055 (-0.17, 0.28)	69
INHBE pLOF	MGMT	0.636	-0.056 (-0.29, 0.17)	73
INHBE pLOF	ADM	0.636	-0.051 (-0.26, 0.16)	72
INHBE pLOF	LRP1	0.637	0.054 (-0.17, 0.28)	72
INHBE pLOF	TNFSF12	0.637	0.055 (-0.17, 0.29)	71
INHBE pLOF	ODAM	0.638	-0.054 (-0.28, 0.17)	73
INHBE pLOF	ANG	0.638	-0.054 (-0.28, 0.17)	69
INHBE pLOF	SULT1A1	0.638	-0.055 (-0.28, 0.17)	73
INHBE pLOF	ICAM5	0.639	-0.054 (-0.28, 0.17)	71
INHBE pLOF	ANGPTL1	0.639	0.055 (-0.17, 0.28)	70
INHBE pLOF	OXT	0.64	0.054 (-0.17, 0.28)	73
INHBE pLOF	TNFRSF6B	0.64	-0.053 (-0.28, 0.17)	72
INHBE pLOF	PLXNB2	0.641	-0.053 (-0.28, 0.17)	72
INHBE pLOF	KEL	0.641	-0.052 (-0.27, 0.17)	73
INHBE pLOF	TNFRSF14	0.642	-0.054 (-0.28, 0.17)	71
INHBE pLOF	TIA1	0.642	-0.056 (-0.29, 0.18)	69
INHBE pLOF	DAG1	0.644	-0.054 (-0.28, 0.17)	72
INHBE pLOF	CST6	0.644	-0.053 (-0.28, 0.17)	70
INHBE pLOF	WFDC2	0.646	-0.05 (-0.26, 0.16)	69
INHBE pLOF	CDNF	0.646	0.053 (-0.17, 0.28)	72
INHBE pLOF	RAB37	0.646	0.054 (-0.18, 0.29)	71
INHBE pLOF	CEP85	0.646	-0.054 (-0.29, 0.18)	71
INHBE pLOF	IL17D	0.648	0.049 (-0.16, 0.26)	71
INHBE pLOF	MMP3	0.648	0.042 (-0.14, 0.22)	72
INHBE pLOF	CERT	0.649	-0.053 (-0.28, 0.18)	73
INHBE pLOF	ACAA1	0.65	-0.053 (-0.28, 0.18)	71
INHBE pLOF	PLA2G2A	0.65	-0.051 (-0.27, 0.17)	72
INHBE pLOF	PLAT	0.653	-0.049 (-0.27, 0.17)	72
INHBE pLOF	ANXA10	0.654	-0.051 (-0.27, 0.17)	73
INHBE pLOF	CD1C	0.654	-0.051 (-0.28, 0.17)	72
INHBE pLOF	ANXA11	0.654	-0.053 (-0.28, 0.18)	73
INHBE pLOF	PTEN	0.654	-0.053 (-0.28, 0.18)	73
INHBE pLOF	SCARB1	0.655	-0.052 (-0.28, 0.18)	73
INHBE pLOF	LXN	0.657	-0.052 (-0.28, 0.18)	72
INHBE pLOF	PON2	0.657	-0.053 (-0.29, 0.18)	69
INHBE pLOF	AKR1B1	0.657	-0.052 (-0.28, 0.18)	71
INHBE pLOF	SCARA5	0.658	-0.048 (-0.26, 0.17)	73
INHBE pLOF	CD28	0.658	0.052 (-0.18, 0.28)	71
INHBE pLOF	BAG3	0.658	-0.052 (-0.28, 0.18)	72
INHBE pLOF	IRAG2	0.659	-0.053 (-0.29, 0.18)	69
INHBE pLOF	CXCL1	0.659	-0.051 (-0.28, 0.18)	72
INHBE pLOF	FXYD5	0.662	-0.052 (-0.28, 0.18)	71
INHBE pLOF	TGFA	0.664	0.05 (-0.18, 0.28)	73
INHBE pLOF	OSCAR	0.668	0.05 (-0.18, 0.28)	71
INHBE pLOF	KIR3DL1	0.668	0.051 (-0.18, 0.28)	71
INHBE pLOF	VSIG4	0.669	0.048 (-0.17, 0.27)	72
INHBE pLOF	NCAN	0.67	0.047 (-0.17, 0.26)	73
INHBE pLOF	SULT2A1	0.671	-0.049 (-0.27, 0.18)	73
INHBE pLOF	KIRREL2	0.672	0.048 (-0.18, 0.27)	73
INHBE pLOF	NDUFS6	0.675	-0.049 (-0.28, 0.18)	71
INHBE pLOF	KRT18	0.675	0.047 (-0.17, 0.27)	72
INHBE pLOF	CDCP1	0.676	0.043 (-0.16, 0.24)	72
INHBE pLOF	WFIKKN1	0.676	0.047 (-0.17, 0.27)	71
INHBE pLOF	USO1	0.677	-0.049 (-0.28, 0.18)	72
INHBE pLOF	CLEC10A	0.677	0.048 (-0.18, 0.28)	72
INHBE pLOF	CXCL14	0.679	-0.043 (-0.25, 0.16)	71
INHBE pLOF	NUCB2	0.68	0.048 (-0.18, 0.28)	72
INHBE pLOF	SMAD5	0.68	0.047 (-0.18, 0.27)	72
INHBE pLOF	BANK1	0.68	-0.048 (-0.28, 0.18)	73
INHBE pLOF	IL17C	0.682	0.048 (-0.18, 0.28)	71
INHBE pLOF	LYPD3	0.683	0.047 (-0.18, 0.27)	72
INHBE pLOF	PVR	0.683	-0.047 (-0.27, 0.18)	73
INHBE pLOF	SCG2	0.687	-0.046 (-0.27, 0.18)	72
INHBE pLOF	CD8A	0.688	0.047 (-0.18, 0.27)	73
INHBE pLOF	CD40LG	0.688	-0.048 (-0.28, 0.18)	71
INHBE pLOF	PDGFC	0.69	-0.047 (-0.28, 0.19)	71
INHBE pLOF	SCARB2	0.691	0.043 (-0.17, 0.26)	72
INHBE pLOF	TIMP1	0.691	0.047 (-0.18, 0.28)	67
INHBE pLOF	CD69	0.691	-0.047 (-0.28, 0.18)	71
INHBE pLOF	ICAM4	0.692	0.046 (-0.18, 0.28)	73
INHBE pLOF	KDR	0.692	-0.046 (-0.28, 0.18)	72
INHBE pLOF	TSLP	0.693	0.047 (-0.19, 0.28)	69
INHBE pLOF	TNFRSF19	0.695	0.044 (-0.17, 0.26)	72
INHBE pLOF	SDC1	0.696	0.045 (-0.18, 0.27)	71
INHBE pLOF	BLMH	0.696	-0.046 (-0.27, 0.18)	72
INHBE pLOF	IGF1R	0.697	-0.044 (-0.27, 0.18)	72
INHBE pLOF	KIR2DL3	0.698	-0.045 (-0.27, 0.18)	71
INHBE pLOF	CD177	0.7	-0.046 (-0.28, 0.19)	72
INHBE pLOF	NECTIN4	0.701	0.045 (-0.18, 0.27)	72
INHBE pLOF	VEGFC	0.701	-0.045 (-0.27, 0.18)	72
INHBE pLOF	CANT1	0.702	0.045 (-0.18, 0.27)	71
INHBE pLOF	RET	0.703	0.044 (-0.18, 0.27)	72
INHBE pLOF	PCDH17	0.703	0.045 (-0.19, 0.28)	71
INHBE pLOF	LY75	0.703	0.044 (-0.18, 0.27)	73
INHBE pLOF	DPP6	0.705	-0.043 (-0.26, 0.18)	72
INHBE pLOF	GPA33	0.706	-0.044 (-0.27, 0.18)	72
INHBE pLOF	TP53	0.706	-0.045 (-0.28, 0.19)	71
INHBE pLOF	REG1B	0.708	0.043 (-0.18, 0.27)	72
INHBE pLOF	RTN4R	0.709	0.043 (-0.18, 0.27)	72
INHBE pLOF	GRAP2	0.709	-0.044 (-0.28, 0.19)	71
INHBE pLOF	F7	0.709	0.044 (-0.19, 0.27)	70
INHBE pLOF	CASP2	0.711	-0.043 (-0.27, 0.19)	73
INHBE pLOF	MMP12	0.711	-0.04 (-0.25, 0.17)	72
INHBE pLOF	CXCL13	0.711	-0.043 (-0.27, 0.18)	73
INHBE pLOF	PPP1R9B	0.712	-0.044 (-0.28, 0.19)	71
INHBE pLOF	ADAMTS13	0.712	-0.043 (-0.27, 0.19)	72
INHBE pLOF	IMPA1	0.712	-0.043 (-0.27, 0.19)	72
INHBE pLOF	DAPP1	0.713	-0.043 (-0.27, 0.19)	73
INHBE pLOF	CRTAM	0.714	0.042 (-0.18, 0.27)	72
INHBE pLOF	GFRA2	0.714	-0.043 (-0.27, 0.19)	72
INHBE pLOF	ENAH	0.714	-0.043 (-0.27, 0.19)	71
INHBE pLOF	CD58	0.715	0.043 (-0.19, 0.27)	71
INHBE pLOF	HNMT	0.715	-0.042 (-0.27, 0.18)	72
INHBE pLOF	TGFB1	0.716	0.042 (-0.19, 0.27)	71
INHBE pLOF	PTPN6	0.716	-0.043 (-0.28, 0.19)	71
INHBE pLOF	HLA_DRA	0.716	0.042 (-0.19, 0.27)	73
INHBE pLOF	CCL11	0.716	-0.041 (-0.26, 0.18)	71
INHBE pLOF	CLIP2	0.717	-0.042 (-0.27, 0.19)	73
INHBE pLOF	DAB2	0.717	-0.042 (-0.27, 0.19)	72
INHBE pLOF	CHIT1	0.718	0.04 (-0.18, 0.26)	71
INHBE pLOF	CNTNAP2	0.719	-0.04 (-0.26, 0.18)	73
INHBE pLOF	RELT	0.72	0.038 (-0.17, 0.25)	72
INHBE pLOF	KLB	0.72	0.042 (-0.19, 0.27)	73
INHBE pLOF	LAIR2	0.72	-0.042 (-0.27, 0.19)	72
INHBE pLOF	IDS	0.72	0.042 (-0.19, 0.27)	71
INHBE pLOF	FRZB	0.72	0.04 (-0.18, 0.26)	72
INHBE pLOF	CA14	0.722	-0.04 (-0.26, 0.18)	72
INHBE pLOF	DPEP2	0.723	-0.041 (-0.27, 0.19)	72
INHBE pLOF	FCAR	0.723	-0.041 (-0.27, 0.19)	73
INHBE pLOF	KLK8	0.724	0.041 (-0.19, 0.27)	70
INHBE pLOF	LAP3	0.726	0.041 (-0.19, 0.27)	71
INHBE pLOF	PXN	0.727	0.041 (-0.19, 0.27)	73
INHBE pLOF	THBS2	0.728	-0.04 (-0.27, 0.19)	72
INHBE pLOF	ARSA	0.73	-0.04 (-0.26, 0.18)	72
INHBE pLOF	CKMT1A_CKMT1B	0.73	-0.041 (-0.27, 0.19)	71
INHBE pLOF	CDHR2	0.731	-0.035 (-0.23, 0.16)	72
INHBE pLOF	YTHDF3	0.734	-0.04 (-0.27, 0.19)	71
INHBE pLOF	TPSAB1	0.735	0.04 (-0.19, 0.27)	71
INHBE pLOF	PPP3R1	0.738	-0.039 (-0.27, 0.19)	72
INHBE pLOF	FOLR3	0.739	0.039 (-0.19, 0.27)	72
INHBE pLOF	CD300LF	0.74	-0.038 (-0.26, 0.18)	72
INHBE pLOF	CFC1	0.741	0.039 (-0.19, 0.27)	71
INHBE pLOF	TINAGL1	0.742	-0.038 (-0.26, 0.19)	71
INHBE pLOF	DSG3	0.742	-0.036 (-0.25, 0.18)	72
INHBE pLOF	TYMP	0.742	-0.039 (-0.27, 0.19)	70
INHBE pLOF	CD22	0.742	-0.038 (-0.26, 0.19)	71
INHBE pLOF	KLK11	0.743	0.038 (-0.19, 0.26)	72
INHBE pLOF	CNPY2	0.743	-0.039 (-0.28, 0.2)	69
INHBE pLOF	GPC5	0.745	-0.038 (-0.27, 0.19)	72
INHBE pLOF	CLEC1A	0.746	0.038 (-0.19, 0.27)	69
INHBE pLOF	SNX9	0.746	-0.038 (-0.27, 0.19)	71
INHBE pLOF	DPP7	0.747	0.038 (-0.2, 0.27)	69
INHBE pLOF	COL9A1	0.748	0.037 (-0.19, 0.26)	73
INHBE pLOF	APP	0.748	-0.037 (-0.27, 0.19)	72
INHBE pLOF	CELA3A	0.75	-0.037 (-0.27, 0.19)	72
INHBE pLOF	ICOSLG	0.75	0.038 (-0.19, 0.27)	72
INHBE pLOF	SIGLEC6	0.75	-0.037 (-0.27, 0.19)	72
INHBE pLOF	PLXNB3	0.75	-0.038 (-0.27, 0.19)	71
INHBE pLOF	CEACAM21	0.751	0.037 (-0.19, 0.26)	73
INHBE pLOF	CEACAM5	0.751	-0.037 (-0.27, 0.19)	71
INHBE pLOF	TRIM5	0.751	-0.037 (-0.27, 0.19)	73
INHBE pLOF	NAMPT	0.753	-0.037 (-0.27, 0.2)	71
INHBE pLOF	IGSF8	0.753	0.037 (-0.19, 0.27)	71
INHBE pLOF	IDI2	0.757	-0.035 (-0.26, 0.19)	73
INHBE pLOF	LYPD1	0.758	-0.036 (-0.27, 0.19)	73
INHBE pLOF	PDGFRB	0.759	0.036 (-0.19, 0.27)	72
INHBE pLOF	ICA1	0.759	-0.036 (-0.27, 0.2)	71
INHBE pLOF	PDLIM7	0.76	-0.036 (-0.27, 0.19)	72
INHBE pLOF	IFNGR2	0.76	-0.036 (-0.26, 0.19)	72
INHBE pLOF	CXCL16	0.761	0.035 (-0.19, 0.26)	72
INHBE pLOF	CEACAM1	0.761	-0.034 (-0.26, 0.19)	72
INHBE pLOF	REN	0.763	-0.034 (-0.25, 0.19)	71
INHBE pLOF	MDK	0.763	0.035 (-0.19, 0.26)	72
INHBE pLOF	EDA2R	0.764	-0.028 (-0.21, 0.15)	72
INHBE pLOF	FAS	0.765	0.032 (-0.18, 0.24)	72
INHBE pLOF	SPINK6	0.766	0.033 (-0.19, 0.25)	72
INHBE pLOF	SEMA4D	0.767	-0.035 (-0.26, 0.19)	73
INHBE pLOF	WASF3	0.767	0.035 (-0.2, 0.26)	73
INHBE pLOF	KRT5	0.767	-0.033 (-0.25, 0.18)	73
INHBE pLOF	TEK	0.767	-0.035 (-0.26, 0.19)	72
INHBE pLOF	GALNT2	0.768	0.034 (-0.19, 0.26)	72
INHBE pLOF	HSPB6	0.768	-0.03 (-0.23, 0.17)	72
INHBE pLOF	DNER	0.768	0.034 (-0.19, 0.26)	71
INHBE pLOF	CRX	0.768	-0.035 (-0.27, 0.2)	69
INHBE pLOF	CD207	0.769	-0.034 (-0.26, 0.2)	71
INHBE pLOF	CGREF1	0.77	0.034 (-0.2, 0.26)	71
INHBE pLOF	SDC4	0.771	0.034 (-0.2, 0.27)	71
INHBE pLOF	TANK	0.771	-0.034 (-0.27, 0.2)	71
INHBE pLOF	VSTM2L	0.771	-0.035 (-0.27, 0.2)	69
INHBE pLOF	IL1RN	0.772	-0.034 (-0.26, 0.19)	72
INHBE pLOF	CDON	0.772	-0.034 (-0.26, 0.2)	71
INHBE pLOF	WAS	0.773	0.034 (-0.2, 0.27)	71
INHBE pLOF	CCL7	0.773	-0.032 (-0.25, 0.19)	73
INHBE pLOF	CD74	0.773	-0.032 (-0.25, 0.18)	73
INHBE pLOF	XG	0.774	-0.026 (-0.2, 0.15)	72
INHBE pLOF	DRAXIN	0.774	0.033 (-0.19, 0.26)	72
INHBE pLOF	LAT	0.775	-0.034 (-0.27, 0.2)	71
INHBE pLOF	PRSS8	0.775	0.031 (-0.18, 0.24)	72
INHBE pLOF	XPNPEP2	0.776	-0.033 (-0.26, 0.19)	72
INHBE pLOF	PRTN3	0.779	0.033 (-0.2, 0.27)	70
INHBE pLOF	CHRDL2	0.78	0.032 (-0.19, 0.26)	71
INHBE pLOF	BAIAP2	0.781	-0.033 (-0.26, 0.2)	71
INHBE pLOF	PGLYRP1	0.781	0.032 (-0.19, 0.26)	71
INHBE pLOF	CRELD2	0.781	0.033 (-0.2, 0.26)	71
INHBE pLOF	CCN2	0.781	-0.033 (-0.26, 0.2)	71
INHBE pLOF	BCR	0.782	-0.032 (-0.26, 0.2)	73
INHBE pLOF	THPO	0.784	-0.033 (-0.27, 0.2)	69
INHBE pLOF	ERP44	0.784	-0.032 (-0.26, 0.2)	72
INHBE pLOF	CXCL17	0.784	-0.029 (-0.23, 0.18)	71
INHBE pLOF	TYRO3	0.784	0.033 (-0.2, 0.27)	71
INHBE pLOF	LY96	0.784	0.032 (-0.19, 0.26)	72
INHBE pLOF	CTSV	0.785	0.03 (-0.19, 0.25)	71
INHBE pLOF	SOST	0.786	0.03 (-0.19, 0.25)	71
INHBE pLOF	EREG	0.786	-0.032 (-0.26, 0.2)	72
INHBE pLOF	GOPC	0.786	-0.032 (-0.26, 0.2)	73
INHBE pLOF	CD99	0.788	-0.027 (-0.23, 0.17)	72
INHBE pLOF	IL2RB	0.789	0.032 (-0.2, 0.26)	71
INHBE pLOF	STK4	0.79	-0.032 (-0.26, 0.2)	71
INHBE pLOF	VWF	0.791	-0.031 (-0.26, 0.2)	72
INHBE pLOF	ROR1	0.791	0.03 (-0.19, 0.25)	71
INHBE pLOF	FLT4	0.793	0.03 (-0.2, 0.26)	72
INHBE pLOF	FSTL3	0.793	-0.029 (-0.25, 0.19)	70
INHBE pLOF	TNFRSF13C	0.794	-0.03 (-0.26, 0.2)	71
INHBE pLOF	NEFL	0.795	-0.026 (-0.22, 0.17)	73
INHBE pLOF	ALPP	0.795	-0.03 (-0.26, 0.2)	72
INHBE pLOF	PDGFRA	0.799	-0.029 (-0.26, 0.2)	71
INHBE pLOF	CSF2RA	0.8	-0.03 (-0.26, 0.2)	72
INHBE pLOF	NPDC1	0.8	-0.028 (-0.25, 0.19)	71
INHBE pLOF	FIS1	0.801	-0.03 (-0.26, 0.2)	72
INHBE pLOF	CA9	0.802	-0.029 (-0.25, 0.2)	72
INHBE pLOF	DCTN6	0.802	0.029 (-0.2, 0.26)	73
INHBE pLOF	SPRY2	0.802	-0.03 (-0.26, 0.2)	71
INHBE pLOF	PRDX1	0.802	0.029 (-0.2, 0.26)	72
INHBE pLOF	NOS1	0.802	-0.027 (-0.24, 0.19)	73
INHBE pLOF	MZT1	0.804	0.029 (-0.2, 0.26)	71
INHBE pLOF	PDGFA	0.807	-0.028 (-0.26, 0.2)	72
INHBE pLOF	FOLR1	0.808	0.027 (-0.19, 0.25)	70
INHBE pLOF	CCL28	0.809	0.028 (-0.2, 0.25)	73
INHBE pLOF	GAL	0.809	0.027 (-0.2, 0.25)	72
INHBE pLOF	ALDH3A1	0.809	0.027 (-0.19, 0.25)	73
INHBE pLOF	SCARF1	0.81	0.028 (-0.2, 0.26)	72
INHBE pLOF	IGFBP7	0.811	0.026 (-0.19, 0.24)	72
INHBE pLOF	NFATC1	0.811	-0.028 (-0.26, 0.2)	73
INHBE pLOF	SKAP2	0.813	-0.028 (-0.26, 0.2)	72
INHBE pLOF	EGFL7	0.813	0.027 (-0.2, 0.25)	71
INHBE pLOF	VTCN1	0.816	-0.027 (-0.26, 0.2)	71
INHBE pLOF	CXCL12	0.816	0.027 (-0.2, 0.26)	71
INHBE pLOF	DPEP1	0.817	0.027 (-0.2, 0.25)	72
INHBE pLOF	ARNT	0.818	-0.027 (-0.26, 0.21)	71
INHBE pLOF	VPS53	0.82	0.027 (-0.2, 0.26)	72
INHBE pLOF	EGFR	0.82	0.026 (-0.2, 0.25)	72
INHBE pLOF	PECAM1	0.821	0.026 (-0.2, 0.26)	72
INHBE pLOF	FGR	0.821	-0.026 (-0.25, 0.2)	73
INHBE pLOF	PI3	0.822	0.025 (-0.19, 0.24)	71
INHBE pLOF	LAMP3	0.822	0.025 (-0.19, 0.24)	71
INHBE pLOF	TIMD4	0.822	-0.026 (-0.26, 0.2)	70
INHBE pLOF	PLA2G4A	0.824	-0.026 (-0.26, 0.2)	72
INHBE pLOF	GDF2	0.825	-0.025 (-0.24, 0.19)	71
INHBE pLOF	CRIP2	0.825	-0.025 (-0.24, 0.19)	72
INHBE pLOF	CLPP	0.826	-0.026 (-0.26, 0.2)	72
INHBE pLOF	CCL5	0.826	0.026 (-0.21, 0.26)	70
INHBE pLOF	CPA2	0.827	-0.026 (-0.25, 0.2)	72
INHBE pLOF	IL18	0.827	-0.025 (-0.25, 0.2)	71
INHBE pLOF	FOSB	0.827	-0.026 (-0.26, 0.2)	73
INHBE pLOF	LDLR	0.828	-0.025 (-0.26, 0.2)	72
INHBE pLOF	PTPRN2	0.828	0.025 (-0.2, 0.25)	72
INHBE pLOF	CD300C	0.829	-0.024 (-0.24, 0.2)	73
INHBE pLOF	WIF1	0.829	-0.025 (-0.25, 0.2)	72
INHBE pLOF	FABP4	0.83	-0.023 (-0.24, 0.19)	72
INHBE pLOF	C1QTNF1	0.831	-0.025 (-0.26, 0.21)	70
INHBE pLOF	CLEC5A	0.831	0.024 (-0.2, 0.25)	71
INHBE pLOF	SEPTIN9	0.832	-0.025 (-0.26, 0.21)	72
INHBE pLOF	AREG	0.835	-0.024 (-0.25, 0.2)	72
INHBE pLOF	HSP90B1	0.835	-0.024 (-0.25, 0.21)	73
INHBE pLOF	ESM1	0.837	0.024 (-0.2, 0.25)	71
INHBE pLOF	GSTP1	0.837	0.024 (-0.21, 0.25)	73
INHBE pLOF	CDH15	0.837	0.02 (-0.17, 0.22)	73
INHBE pLOF	RBP5	0.839	0.023 (-0.2, 0.24)	72
INHBE pLOF	GGT5	0.839	0.023 (-0.2, 0.25)	72
INHBE pLOF	RARRES2	0.84	0.023 (-0.21, 0.25)	70
INHBE pLOF	IVD	0.841	0.024 (-0.21, 0.25)	73
INHBE pLOF	TFF2	0.841	-0.022 (-0.24, 0.2)	71
INHBE pLOF	PPIB	0.842	-0.024 (-0.26, 0.21)	71
INHBE pLOF	ANGPTL7	0.843	0.023 (-0.2, 0.25)	72
INHBE pLOF	COX5B	0.843	-0.023 (-0.25, 0.21)	72
INHBE pLOF	NT5E	0.843	-0.023 (-0.25, 0.21)	72
INHBE pLOF	AOC3	0.843	0.023 (-0.2, 0.25)	70
INHBE pLOF	PSMA1	0.844	-0.023 (-0.26, 0.21)	71
INHBE pLOF	SLC39A14	0.845	0.023 (-0.2, 0.25)	73
INHBE pLOF	CAPG	0.846	-0.023 (-0.25, 0.21)	70
INHBE pLOF	MMP13	0.847	0.022 (-0.21, 0.25)	73
INHBE pLOF	CBLIF	0.847	-0.022 (-0.25, 0.21)	71
INHBE pLOF	RTBDN	0.848	-0.022 (-0.25, 0.2)	72
INHBE pLOF	TNF	0.849	-0.022 (-0.24, 0.2)	73
INHBE pLOF	KCNIP4	0.85	-0.022 (-0.25, 0.21)	73
INHBE pLOF	SELP	0.851	0.022 (-0.21, 0.25)	70
INHBE pLOF	DSG4	0.851	-0.021 (-0.24, 0.2)	72
INHBE pLOF	PLXDC1	0.852	-0.022 (-0.26, 0.21)	71
INHBE pLOF	CD84	0.853	-0.022 (-0.25, 0.21)	73
INHBE pLOF	CCN3	0.853	0.02 (-0.19, 0.23)	72
INHBE pLOF	NRCAM	0.853	-0.022 (-0.25, 0.21)	71
INHBE pLOF	SELE	0.854	-0.021 (-0.25, 0.2)	72
INHBE pLOF	NTF4	0.854	0.022 (-0.21, 0.25)	71
INHBE pLOF	MSTN	0.854	-0.02 (-0.23, 0.19)	69
INHBE pLOF	CTRB1	0.854	-0.022 (-0.25, 0.21)	72
INHBE pLOF	LAMP2	0.855	0.021 (-0.21, 0.25)	69
INHBE pLOF	KLK14	0.855	-0.021 (-0.25, 0.2)	72
INHBE pLOF	DOK2	0.856	-0.022 (-0.25, 0.21)	71
INHBE pLOF	LBP	0.856	-0.021 (-0.25, 0.21)	70
INHBE pLOF	HK2	0.856	0.022 (-0.21, 0.26)	69
INHBE pLOF	CD40	0.858	0.021 (-0.21, 0.25)	71
INHBE pLOF	MRPL46	0.858	-0.021 (-0.25, 0.21)	73
INHBE pLOF	MEGF9	0.859	0.021 (-0.21, 0.25)	72
INHBE pLOF	CRLF1	0.859	-0.02 (-0.24, 0.2)	72
INHBE pLOF	BACH1	0.861	-0.021 (-0.25, 0.21)	73
INHBE pLOF	AKR1C4	0.862	-0.021 (-0.26, 0.21)	69
INHBE pLOF	CD34	0.862	0.02 (-0.21, 0.25)	73
INHBE pLOF	CXCL5	0.864	0.02 (-0.2, 0.24)	71
INHBE pLOF	FETUB	0.864	-0.02 (-0.25, 0.21)	70
INHBE pLOF	LTBP2	0.864	0.017 (-0.18, 0.21)	72
INHBE pLOF	MFAP5	0.864	0.02 (-0.21, 0.24)	72
INHBE pLOF	CST5	0.864	-0.019 (-0.24, 0.2)	72
INHBE pLOF	EPS8L2	0.865	-0.019 (-0.24, 0.2)	72
INHBE pLOF	TFPI	0.866	0.02 (-0.21, 0.25)	69
INHBE pLOF	SUSD1	0.866	0.02 (-0.21, 0.25)	69
INHBE pLOF	NME3	0.867	-0.02 (-0.25, 0.21)	71
INHBE pLOF	PLTP	0.867	-0.019 (-0.25, 0.21)	71
INHBE pLOF	CR2	0.867	-0.02 (-0.25, 0.21)	70
INHBE pLOF	DTX3	0.869	0.018 (-0.19, 0.23)	72
INHBE pLOF	ITGB1BP2	0.87	-0.02 (-0.25, 0.22)	69
INHBE pLOF	TNFRSF12A	0.87	-0.018 (-0.23, 0.2)	72
INHBE pLOF	ANXA5	0.87	-0.019 (-0.25, 0.21)	73
INHBE pLOF	FLT3LG	0.871	-0.018 (-0.24, 0.2)	71
INHBE pLOF	TGFBR3	0.871	-0.019 (-0.25, 0.21)	72
INHBE pLOF	UXS1	0.871	-0.019 (-0.25, 0.21)	71
INHBE pLOF	LIFR	0.872	0.019 (-0.21, 0.25)	73
INHBE pLOF	C19orf12	0.874	-0.018 (-0.24, 0.21)	73
INHBE pLOF	PAPPA	0.874	-0.018 (-0.24, 0.2)	71
INHBE pLOF	MET	0.876	0.018 (-0.21, 0.24)	71
INHBE pLOF	ERBB2	0.877	0.018 (-0.2, 0.24)	72
INHBE pLOF	CCL26	0.878	-0.018 (-0.24, 0.21)	73
INHBE pLOF	TDGF1	0.879	0.018 (-0.21, 0.25)	73
INHBE pLOF	OLR1	0.882	-0.018 (-0.25, 0.21)	70
INHBE pLOF	DEFB4A_DEFB4B	0.883	-0.016 (-0.23, 0.2)	72
INHBE pLOF	RAB6A	0.883	0.017 (-0.21, 0.24)	73
INHBE pLOF	HEBP1	0.884	-0.018 (-0.25, 0.22)	69
INHBE pLOF	NCK2	0.884	-0.017 (-0.25, 0.21)	72
INHBE pLOF	LSM1	0.885	0.017 (-0.22, 0.25)	71
INHBE pLOF	SKAP1	0.886	0.017 (-0.21, 0.25)	72
INHBE pLOF	FGFR2	0.886	0.016 (-0.2, 0.23)	72
INHBE pLOF	IL32	0.886	0.016 (-0.21, 0.24)	73
INHBE pLOF	CA5A	0.888	-0.016 (-0.24, 0.21)	69
INHBE pLOF	NPPC	0.888	-0.014 (-0.21, 0.18)	73
INHBE pLOF	CDH2	0.888	-0.015 (-0.23, 0.2)	71
INHBE pLOF	NPTX1	0.888	0.016 (-0.21, 0.24)	72
INHBE pLOF	MASP1	0.889	-0.016 (-0.24, 0.21)	72
INHBE pLOF	ITGAM	0.89	-0.016 (-0.24, 0.21)	72
INHBE pLOF	APOH	0.89	-0.016 (-0.24, 0.21)	72
INHBE pLOF	CD99L2	0.892	-0.016 (-0.24, 0.21)	72
INHBE pLOF	SSC4D	0.894	-0.015 (-0.23, 0.2)	71
INHBE pLOF	CTSC	0.895	-0.015 (-0.24, 0.21)	72
INHBE pLOF	CNTN1	0.896	-0.014 (-0.23, 0.2)	72
INHBE pLOF	ITGA6	0.896	0.015 (-0.21, 0.24)	73
INHBE pLOF	RETN	0.896	0.015 (-0.21, 0.24)	71
INHBE pLOF	CD244	0.897	0.015 (-0.22, 0.25)	71
INHBE pLOF	PROK1	0.897	0.011 (-0.16, 0.18)	73
INHBE pLOF	MCFD2	0.898	-0.015 (-0.25, 0.22)	71
INHBE pLOF	TNFRSF11A	0.899	0.015 (-0.21, 0.24)	71
INHBE pLOF	PDGFB	0.899	0.015 (-0.21, 0.24)	72
INHBE pLOF	ERBB4	0.899	0.015 (-0.21, 0.24)	72
INHBE pLOF	SLAMF8	0.9	-0.015 (-0.24, 0.21)	71
INHBE pLOF	ENTPD6	0.901	0.015 (-0.22, 0.25)	69
INHBE pLOF	DNMBP	0.901	-0.015 (-0.24, 0.22)	72
INHBE pLOF	LYPD8	0.901	-0.014 (-0.24, 0.21)	71
INHBE pLOF	ARTN	0.902	0.015 (-0.22, 0.25)	71
INHBE pLOF	CD302	0.903	0.013 (-0.2, 0.23)	72
INHBE pLOF	HCLS1	0.903	-0.014 (-0.25, 0.22)	71
INHBE pLOF	CXCL10	0.903	-0.014 (-0.23, 0.21)	72
INHBE pLOF	KLK12	0.903	-0.014 (-0.24, 0.22)	71
INHBE pLOF	BCAN	0.904	-0.014 (-0.24, 0.21)	72
INHBE pLOF	IL15	0.905	-0.014 (-0.24, 0.21)	73
INHBE pLOF	CCL23	0.906	-0.013 (-0.23, 0.21)	72
INHBE pLOF	DCTPP1	0.907	-0.014 (-0.24, 0.21)	71
INHBE pLOF	SERPINA12	0.907	0.014 (-0.21, 0.24)	68
INHBE pLOF	IL6R	0.908	-0.014 (-0.25, 0.22)	69
INHBE pLOF	GGA1	0.908	-0.013 (-0.24, 0.22)	73
INHBE pLOF	BST1	0.909	-0.013 (-0.24, 0.22)	73
INHBE pLOF	FMR1	0.91	-0.013 (-0.25, 0.22)	71
INHBE pLOF	NOS3	0.912	-0.013 (-0.24, 0.21)	73
INHBE pLOF	BOC	0.912	0.013 (-0.22, 0.24)	69
INHBE pLOF	CLTA	0.912	-0.013 (-0.25, 0.22)	69
INHBE pLOF	CXADR	0.912	-0.013 (-0.24, 0.21)	73
INHBE pLOF	DUOX2	0.912	0.013 (-0.22, 0.25)	69
INHBE pLOF	MFGE8	0.913	-0.013 (-0.24, 0.21)	72
INHBE pLOF	HS6ST1	0.913	-0.013 (-0.24, 0.21)	72
INHBE pLOF	SEMA3F	0.915	0.012 (-0.21, 0.24)	71
INHBE pLOF	PLAUR	0.915	0.012 (-0.21, 0.23)	71
INHBE pLOF	PRKAR1A	0.915	-0.013 (-0.25, 0.22)	71
INHBE pLOF	NPTN	0.916	-0.012 (-0.24, 0.22)	71
INHBE pLOF	FUT8	0.917	0.012 (-0.22, 0.24)	72
INHBE pLOF	CCL22	0.917	0.012 (-0.22, 0.24)	71
INHBE pLOF	PLA2G7	0.918	0.012 (-0.21, 0.23)	72
INHBE pLOF	LILRA5	0.919	-0.012 (-0.24, 0.22)	71
INHBE pLOF	BID	0.92	-0.012 (-0.24, 0.22)	73
INHBE pLOF	FCN2	0.921	-0.012 (-0.25, 0.22)	69
INHBE pLOF	LEPR	0.922	-0.011 (-0.24, 0.22)	71
INHBE pLOF	SIGLEC1	0.922	-0.011 (-0.24, 0.21)	72
INHBE pLOF	WNT9A	0.924	-0.01 (-0.22, 0.2)	71
INHBE pLOF	GAS6	0.926	0.011 (-0.21, 0.24)	71
INHBE pLOF	TAFA5	0.927	0.01 (-0.21, 0.24)	72
INHBE pLOF	VNN2	0.928	-0.011 (-0.24, 0.22)	72
INHBE pLOF	PM20D1	0.928	-0.011 (-0.24, 0.22)	70
INHBE pLOF	JAM2	0.928	0.01 (-0.21, 0.23)	73
INHBE pLOF	LYN	0.928	0.011 (-0.22, 0.24)	72
INHBE pLOF	NID1	0.929	0.01 (-0.22, 0.24)	69
INHBE pLOF	SELPLG	0.929	0.01 (-0.21, 0.23)	73
INHBE pLOF	TIMP3	0.93	-0.01 (-0.24, 0.22)	72
INHBE pLOF	L1CAM	0.93	-0.01 (-0.23, 0.21)	72
INHBE pLOF	SEMA7A	0.93	0.01 (-0.22, 0.24)	72
INHBE pLOF	TNFRSF13B	0.93	0.01 (-0.22, 0.24)	71
INHBE pLOF	ITGA11	0.931	-0.01 (-0.24, 0.22)	73
INHBE pLOF	LSP1	0.932	-0.0098 (-0.24, 0.22)	73
INHBE pLOF	RCOR1	0.934	0.01 (-0.23, 0.25)	69
INHBE pLOF	GPKOW	0.934	-0.0096 (-0.24, 0.22)	73
INHBE pLOF	SLC27A4	0.935	0.0095 (-0.22, 0.24)	73
INHBE pLOF	CD59	0.935	-0.0091 (-0.23, 0.21)	68
INHBE pLOF	FGF5	0.936	-0.0089 (-0.22, 0.21)	71
INHBE pLOF	ANGPT1	0.936	0.0095 (-0.22, 0.24)	70
INHBE pLOF	ATP6AP2	0.937	-0.0093 (-0.24, 0.22)	71
INHBE pLOF	SIRT5	0.937	-0.0092 (-0.24, 0.22)	73
INHBE pLOF	PTK7	0.938	-0.009 (-0.24, 0.22)	73
INHBE pLOF	REG4	0.94	-0.0085 (-0.23, 0.21)	71
INHBE pLOF	FGFBP1	0.942	-0.0084 (-0.23, 0.22)	72
INHBE pLOF	QPCT	0.942	-0.0084 (-0.23, 0.22)	72
INHBE pLOF	HS3ST3B1	0.942	-0.0085 (-0.24, 0.22)	72
INHBE pLOF	IL2RA	0.943	0.0083 (-0.22, 0.23)	72
INHBE pLOF	SPINT1	0.943	0.0083 (-0.22, 0.24)	72
INHBE pLOF	PAEP	0.944	-0.008 (-0.23, 0.21)	72
INHBE pLOF	PDCD6	0.944	-0.0083 (-0.24, 0.22)	71
INHBE pLOF	CCN4	0.944	-0.008 (-0.23, 0.22)	72
INHBE pLOF	ADAM15	0.944	0.0083 (-0.23, 0.24)	69
INHBE pLOF	SPP1	0.946	0.0077 (-0.22, 0.23)	71
INHBE pLOF	TMPRSS15	0.947	-0.0078 (-0.24, 0.22)	72
INHBE pLOF	SLIT2	0.947	-0.0078 (-0.24, 0.22)	73
INHBE pLOF	EPHX2	0.947	0.0079 (-0.23, 0.24)	69
INHBE pLOF	C4BPB	0.948	-0.0074 (-0.23, 0.22)	72
INHBE pLOF	CD274	0.948	-0.0074 (-0.23, 0.22)	72
INHBE pLOF	PNPT1	0.949	0.0075 (-0.22, 0.24)	71
INHBE pLOF	RASA1	0.949	-0.0075 (-0.24, 0.22)	73
INHBE pLOF	F2R	0.951	0.0072 (-0.22, 0.24)	71
INHBE pLOF	LTA	0.955	-0.0065 (-0.23, 0.22)	73
INHBE pLOF	PLIN3	0.956	0.0065 (-0.22, 0.24)	71
INHBE pLOF	CDHR1	0.958	-0.0061 (-0.23, 0.22)	73
INHBE pLOF	CNST	0.959	-0.0062 (-0.24, 0.23)	71
INHBE pLOF	KRT19	0.959	0.0059 (-0.22, 0.23)	73
INHBE pLOF	PRSS2	0.96	0.006 (-0.22, 0.24)	70
INHBE pLOF	KAZALD1	0.961	-0.0057 (-0.23, 0.22)	72
INHBE pLOF	GDF15	0.961	-0.0047 (-0.2, 0.19)	72
INHBE pLOF	LILRB2	0.962	-0.0056 (-0.23, 0.22)	71
INHBE pLOF	PRKAB1	0.963	-0.0054 (-0.24, 0.23)	71
INHBE pLOF	LGALS3	0.964	-0.0051 (-0.23, 0.22)	71
INHBE pLOF	IL17RB	0.965	-0.0051 (-0.23, 0.22)	71
INHBE pLOF	CRNN	0.966	0.0048 (-0.22, 0.23)	70
INHBE pLOF	ACVRL1	0.966	0.0047 (-0.21, 0.22)	72
INHBE pLOF	CDH5	0.967	0.0048 (-0.22, 0.23)	72
INHBE pLOF	DCN	0.967	0.0046 (-0.22, 0.23)	69
INHBE pLOF	SPINK5	0.968	0.0046 (-0.22, 0.23)	72
INHBE pLOF	THBS4	0.968	-0.0048 (-0.24, 0.23)	69
INHBE pLOF	SMOC1	0.968	-0.0044 (-0.22, 0.21)	72
INHBE pLOF	PRCP	0.969	0.0044 (-0.22, 0.23)	72
INHBE pLOF	POLR2F	0.969	-0.0044 (-0.23, 0.22)	72
INHBE pLOF	IL12RB1	0.97	-0.0045 (-0.23, 0.23)	71
INHBE pLOF	CPM	0.97	0.0042 (-0.22, 0.22)	72
INHBE pLOF	VAMP5	0.972	-0.0042 (-0.24, 0.23)	69
INHBE pLOF	BST2	0.972	0.004 (-0.22, 0.23)	73
INHBE pLOF	PTPN1	0.972	-0.0041 (-0.23, 0.23)	72
INHBE pLOF	IL13RA1	0.973	-0.004 (-0.23, 0.23)	72
INHBE pLOF	COL18A1	0.974	0.0037 (-0.21, 0.22)	71
INHBE pLOF	BAMBI	0.974	-0.0038 (-0.23, 0.22)	71
INHBE pLOF	CD276	0.974	0.0037 (-0.22, 0.23)	71
INHBE pLOF	CDH6	0.975	-0.0036 (-0.23, 0.22)	71
INHBE pLOF	ADAM23	0.976	0.0036 (-0.23, 0.24)	71
INHBE pLOF	MIA	0.976	0.0036 (-0.22, 0.23)	72
INHBE pLOF	CLEC7A	0.976	0.0035 (-0.22, 0.23)	71
INHBE pLOF	IFNG	0.977	-0.0034 (-0.23, 0.23)	71
INHBE pLOF	SEMA4C	0.978	-0.0032 (-0.23, 0.22)	72
INHBE pLOF	CD6	0.979	-0.0031 (-0.23, 0.23)	71
INHBE pLOF	MMP8	0.98	0.003 (-0.22, 0.23)	73
INHBE pLOF	CNDP1	0.98	-0.003 (-0.24, 0.23)	70
INHBE pLOF	INPP1	0.98	-0.0029 (-0.23, 0.23)	72
INHBE pLOF	ENTPD5	0.981	0.0028 (-0.23, 0.23)	69
INHBE pLOF	FGF23	0.981	0.0027 (-0.22, 0.23)	72
INHBE pLOF	S100A12	0.983	-0.0024 (-0.23, 0.22)	72
INHBE pLOF	FBP1	0.984	-0.0023 (-0.23, 0.23)	71
INHBE pLOF	GSAP	0.985	-0.0022 (-0.23, 0.23)	71
INHBE pLOF	SIAE	0.986	-0.0021 (-0.23, 0.23)	72
INHBE pLOF	MB	0.989	-0.0014 (-0.2, 0.2)	72
INHBE pLOF	KLRD1	0.989	-0.0015 (-0.23, 0.22)	71
INHBE pLOF	CD70	0.99	0.0015 (-0.22, 0.22)	73
INHBE pLOF	LTA4H	0.991	0.0014 (-0.23, 0.23)	72
INHBE pLOF	SPON1	0.991	0.0012 (-0.22, 0.22)	71
INHBE pLOF	EBI3_IL27	0.992	0.0011 (-0.22, 0.22)	72
INHBE pLOF	NFASC	0.992	0.0011 (-0.22, 0.22)	71
INHBE pLOF	PLA2G10	0.992	0.0011 (-0.22, 0.23)	72
INHBE pLOF	BPIFB1	0.993	0.001 (-0.22, 0.23)	70
INHBE pLOF	PSG1	0.993	0.00094 (-0.22, 0.23)	72
INHBE pLOF	MTPN	0.994	-0.00086 (-0.24, 0.23)	69
INHBE pLOF	NELL1	0.997	-0.00042 (-0.23, 0.23)	72
INHBE pLOF	PDCD1LG2	0.997	-0.00038 (-0.23, 0.23)	72
INHBE pLOF	RP2	0.997	-0.00038 (-0.23, 0.23)	72
INHBE pLOF	PAG1	0.998	-0.00035 (-0.24, 0.24)	69
INHBE pLOF	TLR3	0.998	-0.00033 (-0.23, 0.23)	71
INHBE pLOF	HBEGF	0.998	0.00028 (-0.23, 0.23)	72
INHBE pLOF	SERPINA9	0.999	2e-04 (-0.23, 0.23)	72
INHBE pLOF	EPO	0.999	-0.00013 (-0.23, 0.23)	73
INHBE pLOF	PRTG	0.999	0.00012 (-0.23, 0.23)	72
INHBE pLOF	CPXM1	0.999	-0.00011 (-0.23, 0.23)	72
INHBE pLOF	NOTCH3	1	3.6e-05 (-0.22, 0.22)	72

## Sheet: Supp Data 7 diseases
variant set	title	P	OR (95% CI)	n cases	n carrier cases
INHBE pLOF	phecode_559_Ileostomy_status	0.00272	2.86 (1.58, 5.16)	2429	11
INHBE pLOF	phecode_715_Other_inflammatory_spondylopathies	0.00449	2.08 (1.32, 3.28)	5702	19
INHBE pLOF	phecode_300_1_Anxiety_disorder	0.00452	0.559 (0.361, 0.866)	22903	21
INHBE pLOF	phecode_764_Sciatica	0.00514	1.56 (1.16, 2.09)	22187	53
INHBE pLOF	phecode_755_Congenital_anomalies_of_limbs	0.0058	3.1 (1.57, 6.12)	1681	8
INHBE pLOF	phecode_327_3_Sleep_apnea	0.00868	0.386 (0.167, 0.893)	8512	5
INHBE pLOF	phecode_715_1_Sacroiliitis_NEC	0.00868	3.5 (1.6, 7.67)	1039	6
INHBE pLOF	phecode_289_4_Lymphadenitis	0.0096	1.84 (1.21, 2.81)	7169	22
INHBE pLOF	phecode_645_Late_pregnancy_and_failed_induction	0.0128	3.12 (1.41, 6.89)	1286	7
INHBE pLOF	phecode_626_1_Irregular_menstrual_cycle_bleeding	0.014	0.653 (0.458, 0.93)	31731	41
INHBE pLOF	phecode_990_Effects_radiation_NOS	0.0141	1.74 (1.16, 2.61)	8442	24
INHBE pLOF	phecode_733_Other_disorders_of_bone_and_cartilage	0.0169	1.55 (1.1, 2.17)	15103	38
INHBE pLOF	phecode_480_11_Pneumococcal_pneumonia	0.0186	0.553 (0.322, 0.952)	14040	13
INHBE pLOF	phecode_602_Other_disorders_of_prostate	0.0187	2.58 (1.29, 5.17)	1963	8
INHBE pLOF	phecode_384_4_Perforation_of_tympanic_membrane	0.019	2.3 (1.24, 4.25)	2771	10
INHBE pLOF	phecode_381_11_Suppurative_and_unspecified_otitis_media	0.0209	1.61 (1.1, 2.37)	11430	29
INHBE pLOF	phecode_384_Other_disorders_of_tympanic_membrane	0.021	2.17 (1.21, 3.92)	3236	11
INHBE pLOF	phecode_560_Intestinal_obstruction_without_mention_of_hernia	0.0249	1.72 (1.11, 2.66)	7689	21
INHBE pLOF	phecode_600_Hyperplasia_of_prostate	0.0256	1.42 (1.05, 1.91)	25845	61
INHBE pLOF	phecode_613_7_Other_signs_and_symptoms_in_breast	0.0261	2.44 (1.22, 4.88)	2140	8
INHBE pLOF	phecode_735_1_Flat_foot	0.027	2.78 (1.27, 6.07)	1297	6
INHBE pLOF	phecode_755_1_Congenital_deformities_of_feet	0.0273	3.06 (1.32, 7.13)	1006	5
INHBE pLOF	phecode_626_Disorders_of_menstruation_and_other_abnormal_bleeding_from_female_genital_tract	0.028	0.706 (0.513, 0.972)	38790	53
INHBE pLOF	phecode_743_2_Pathologic_fracture	0.0309	2.14 (1.15, 4)	2362	10
INHBE pLOF	phecode_241_2_Nontoxic_multinodular_goiter	0.031	2.7 (1.24, 5.88)	1448	6
INHBE pLOF	phecode_222_Benign_neoplasm_of_male_genital_organs	0.0329	2.11 (1.12, 3.98)	3694	11
INHBE pLOF	phecode_381_1_Otitis_media	0.0339	1.48 (1.05, 2.1)	15687	36
INHBE pLOF	phecode_560_3_Peritoneal_or_intestinal_adhesions	0.0345	2.63 (1.21, 5.74)	1523	6
INHBE pLOF	phecode_300_Anxiety_disorders	0.0369	0.716 (0.516, 0.993)	33711	41
INHBE pLOF	phecode_275_5_Disorders_of_calcium_phosphorus_metabolism	0.0379	1.88 (1.09, 3.23)	4136	13
INHBE pLOF	phecode_785_Abdominal_pain	0.0384	1.28 (1.02, 1.61)	41241	88
INHBE pLOF	phecode_619_2_Disorders_of_uterus_NEC	0.039	1.88 (1.09, 3.26)	4224	13
INHBE pLOF	phecode_225_Benign_neoplasm_of_brain_and_other_parts_of_nervous_system	0.0411	2.53 (1.16, 5.51)	1643	6
INHBE pLOF	phecode_717_Polymyalgia_Rheumatica	0.043	1.9 (1.08, 3.36)	3930	12
INHBE pLOF	phecode_728_7_Fasciitis	0.0444	1.41 (1.02, 1.95)	19559	44
INHBE pLOF	phecode_706_1_Acne	0.0446	1.75 (1.05, 2.89)	5251	16
INHBE pLOF	phecode_947_Urticaria	0.045	1.59 (1.04, 2.44)	8795	23
INHBE pLOF	phecode_619_Noninflammatory_female_genital_disorders	0.0457	1.33 (1.01, 1.74)	31435	67
INHBE pLOF	phecode_480_1_Bacterial_pneumonia	0.0463	0.628 (0.384, 1.03)	15018	16
INHBE pLOF	phecode_411_Ischemic_Heart_Disease	0.0479	0.777 (0.6, 1.01)	48193	70
INHBE pLOF	phecode_735_23_Hallux_rigidus	0.0505	2.05 (1.07, 3.9)	2857	9
INHBE pLOF	phecode_695_7_Prurigo_and_Lichen	0.051	2.05 (0.997, 4.21)	4387	13
INHBE pLOF	phecode_187_2_Malignant_neoplasm_of_testis	0.0521	1.68 (0.995, 2.83)	8464	22
INHBE pLOF	phecode_613_Other_nonmalignant_breast_conditions	0.0521	1.44 (1.01, 2.05)	15251	37
INHBE pLOF	phecode_657_Infections_specific_to_the_perinatal_period	0.0533	1.88 (0.991, 3.57)	6437	16
INHBE pLOF	phecode_756_Other_congenital_musculoskeletal_anomalies	0.0534	2.39 (1.1, 5.19)	1602	6
INHBE pLOF	phecode_359_2_Myopathy	0.0535	3.73 (0.98, 14.2)	1218	5
INHBE pLOF	phecode_317_11_Alcoholic_liver_damage	0.0537	2.24 (1.08, 4.62)	1663	7
INHBE pLOF	phecode_418_1_Precordial_pain	0.0602	0.567 (0.314, 1.02)	6451	5
INHBE pLOF	phecode_728_71_Contracture_of_palmar_fascia_Dupuytren_s_disease_	0.0631	1.67 (0.972, 2.86)	7913	21
INHBE pLOF	phecode_198_1_Secondary_malignancy_of_lymph_nodes	0.0649	0.628 (0.384, 1.03)	9305	9
INHBE pLOF	phecode_8_5_Bacterial_enteritis	0.0653	0.6 (0.349, 1.03)	7760	7
INHBE pLOF	phecode_381_Otitis_media_and_Eustachian_tube_disorders	0.0656	1.38 (0.98, 1.94)	23076	48
INHBE pLOF	phecode_411_4_Coronary_atherosclerosis	0.0665	0.761 (0.568, 1.02)	29557	42
INHBE pLOF	phecode_276_Disorders_of_fluid_electrolyte_and_acid_base_balance	0.0674	0.733 (0.525, 1.02)	21322	27
INHBE pLOF	phecode_187_Cancer_of_other_male_genital_organs	0.069	1.61 (0.963, 2.7)	8643	22
INHBE pLOF	phecode_665_Obstetrical_birth_trauma	0.0706	1.89 (0.948, 3.78)	5646	15
INHBE pLOF	phecode_175_Acquired_absence_of_breast	0.0749	1.29 (0.975, 1.72)	32563	66
INHBE pLOF	phecode_726_1_Enthesopathy	0.0809	1.29 (0.969, 1.72)	33318	69
INHBE pLOF	phecode_728_Disorders_of_muscle_ligament_and_fascia	0.0816	1.53 (0.948, 2.48)	9917	25
INHBE pLOF	phecode_411_2_Myocardial_infarction	0.0826	0.742 (0.53, 1.04)	21336	29
INHBE pLOF	phecode_590_Pyelonephritis	0.0826	1.98 (0.915, 4.29)	3879	11
INHBE pLOF	phecode_560_4_Other_intestinal_obstruction	0.0827	1.8 (0.926, 3.52)	5315	14
INHBE pLOF	phecode_458_1_Orthostatic_hypotension	0.083	1.8 (0.926, 3.52)	5232	14
INHBE pLOF	phecode_800_1_Fracture_of_neck_of_femur	0.0846	2.05 (0.906, 4.66)	3469	10
INHBE pLOF	phecode_496_Chronic_airway_obstruction	0.0881	0.752 (0.543, 1.04)	22539	30
INHBE pLOF	phecode_318_Tobacco_use_disorder	0.0897	0.689 (0.448, 1.06)	11913	14
INHBE pLOF	phecode_579_Other_symptoms_involving_abdomen_and_pelvis	0.0908	1.87 (0.905, 3.87)	4414	12
INHBE pLOF	phecode_262_Mineral_deficiency_NEC	0.0914	2.64 (0.855, 8.14)	1869	6
INHBE pLOF	phecode_704_1_Alopecia	0.0958	1.92 (0.891, 4.15)	3825	11
INHBE pLOF	phecode_714_1_Rheumatoid_arthritis	0.0961	1.6 (0.92, 2.77)	7764	19
INHBE pLOF	phecode_381_2_Eustachian_tube_disorders	0.0967	0.632 (0.367, 1.09)	9015	8
INHBE pLOF	phecode_613_5_Mastodynia	0.0969	1.55 (0.923, 2.62)	9110	22
INHBE pLOF	phecode_626_14_Irregular_menstrual_bleeding	0.0973	0.609 (0.339, 1.09)	6984	7
INHBE pLOF	phecode_1011_Complications_of_surgical_and_medical_procedures	0.0986	0.662 (0.406, 1.08)	9663	10
INHBE pLOF	phecode_540_Appendiceal_conditions	0.101	0.654 (0.393, 1.09)	9362	9
INHBE pLOF	phecode_433_Cerebrovascular_disease	0.105	0.744 (0.521, 1.06)	18186	24
INHBE pLOF	phecode_819_Skull_and_face_fracture_and_other_intercranial_injury	0.107	0.629 (0.358, 1.11)	7290	7
INHBE pLOF	phecode_569_Other_disorders_of_intestine	0.107	1.26 (0.951, 1.67)	31369	66
INHBE pLOF	phecode_275_Disorders_of_mineral_metabolism	0.108	1.61 (0.9, 2.89)	6553	17
INHBE pLOF	phecode_626_12_Excessive_or_frequent_menstruation	0.108	0.731 (0.498, 1.07)	18884	26
INHBE pLOF	phecode_714_Rheumatoid_arthritis_and_other_inflammatory_polyarthropathies	0.109	1.49 (0.915, 2.44)	9749	23
INHBE pLOF	phecode_555_2_Ulcerative_colitis	0.112	1.74 (0.879, 3.45)	4969	13
INHBE pLOF	phecode_496_2_Chronic_bronchitis	0.112	0.743 (0.515, 1.07)	17843	23
INHBE pLOF	phecode_180_1_Cervical_cancer	0.113	1.52 (0.906, 2.55)	8565	21
INHBE pLOF	phecode_723_Other_disorders_of_cervical_region	0.113	2 (0.849, 4.71)	3228	9
INHBE pLOF	phecode_723_1_Torticollis	0.113	2 (0.849, 4.71)	3228	9
INHBE pLOF	phecode_276_1_Electrolyte_imbalance	0.116	0.721 (0.48, 1.08)	13904	17
INHBE pLOF	phecode_840_3_Joint_ligament_sprain	0.118	1.53 (0.898, 2.61)	8959	20
INHBE pLOF	phecode_359_Muscular_dystrophies_and_other_myopathies	0.118	2.68 (0.778, 9.26)	1407	5
INHBE pLOF	phecode_357_Inflammatory_and_toxic_neuropathy	0.119	1.72 (0.871, 3.39)	5054	13
INHBE pLOF	phecode_292_4_Altered_mental_status	0.124	0.606 (0.32, 1.15)	5464	5
INHBE pLOF	phecode_694_Dyschromia_and_Vitiligo	0.124	1.7 (0.863, 3.37)	5047	13
INHBE pLOF	phecode_540_1_Appendicitis	0.125	0.668 (0.398, 1.12)	9080	9
INHBE pLOF	phecode_770_Myalgia_and_myositis_unspecified	0.126	1.44 (0.902, 2.3)	11022	25
INHBE pLOF	phecode_276_12_Hyposmolality_and_or_hyponatremia	0.128	0.627 (0.344, 1.14)	6190	6
INHBE pLOF	phecode_614_Inflammatory_diseases_of_female_pelvic_organs	0.129	1.31 (0.926, 1.84)	22174	48
INHBE pLOF	phecode_187_1_Malignant_neoplasm_of_unspecified_male_genital_organ	0.131	1.5 (0.886, 2.55)	8226	20
INHBE pLOF	phecode_296_2_Depression	0.132	0.838 (0.667, 1.05)	51976	77
INHBE pLOF	phecode_296_22_Major_depressive_disorder	0.132	0.838 (0.667, 1.05)	51976	77
INHBE pLOF	phecode_296_Mood_disorders	0.134	0.84 (0.67, 1.05)	53202	79
INHBE pLOF	phecode_509_Respiratory_failure_insufficiency_arrest	0.135	0.659 (0.382, 1.14)	7507	8
INHBE pLOF	phecode_381_9_Otorrhea	0.135	2.54 (0.747, 8.62)	1651	5
INHBE pLOF	phecode_496_21_Obstructive_chronic_bronchitis	0.137	0.755 (0.522, 1.09)	17483	23
INHBE pLOF	phecode_443_9_Peripheral_vascular_disease_unspecified	0.139	0.63 (0.342, 1.16)	5543	6
INHBE pLOF	phecode_428_1_Congestive_heart_failure_CHF_NOS	0.14	1.6 (0.858, 2.98)	5463	15
INHBE pLOF	phecode_599_5_Frequency_of_urination_and_polyuria	0.141	1.46 (0.883, 2.4)	9987	22
INHBE pLOF	phecode_241_Nontoxic_nodular_goiter	0.141	1.81 (0.822, 3.97)	3775	10
INHBE pLOF	phecode_292_Neurological_disorders	0.142	0.71 (0.449, 1.12)	10998	13
INHBE pLOF	phecode_760_Back_pain	0.143	1.16 (0.951, 1.42)	83610	156
INHBE pLOF	phecode_614_52_Vaginitis_and_vulvovaginitis	0.145	1.38 (0.896, 2.12)	13746	31
INHBE pLOF	phecode_395_2_Nonrheumatic_aortic_valve_disorders	0.147	1.53 (0.861, 2.73)	6362	17
INHBE pLOF	phecode_366_Cataract	0.147	1.2 (0.939, 1.52)	47714	94
INHBE pLOF	phecode_732_Osteochondropathies	0.148	2.44 (0.729, 8.2)	1668	5
INHBE pLOF	phecode_195_Cancer_suspected_or_other	0.148	1.41 (0.886, 2.24)	11142	25
INHBE pLOF	phecode_781_Symptoms_involving_nervous_and_musculoskeletal_systems	0.148	0.687 (0.413, 1.14)	9175	10
INHBE pLOF	phecode_686_Other_local_infections_of_skin_and_subcutaneous_tissue	0.149	0.768 (0.536, 1.1)	20491	26
INHBE pLOF	phecode_443_8_Other_specified_peripheral_vascular_diseases	0.15	0.707 (0.441, 1.13)	10505	12
INHBE pLOF	phecode_426_9_Cardiac_pacemaker_device_in_situ	0.152	0.618 (0.32, 1.19)	5355	5
INHBE pLOF	phecode_350_2_Abnormality_of_gait	0.152	0.668 (0.385, 1.16)	7359	8
INHBE pLOF	phecode_497_Bronchitis	0.154	0.691 (0.415, 1.15)	9177	10
INHBE pLOF	phecode_627_1_Postmenopausal_bleeding	0.156	1.33 (0.896, 1.98)	15111	35
INHBE pLOF	phecode_661_Fetal_distress_and_abnormal_forces_of_labor	0.158	2.23 (0.733, 6.76)	2224	6
INHBE pLOF	phecode_763_Thoracic_or_lumbosacral_neuritis_or_radiculitis_unspecified	0.158	1.24 (0.921, 1.66)	37584	66
INHBE pLOF	phecode_250_1_Type_1_diabetes	0.159	1.75 (0.804, 3.81)	3875	10
INHBE pLOF	phecode_735_Acquired_foot_deformities	0.159	1.29 (0.904, 1.86)	19217	40
INHBE pLOF	phecode_184_11_Malignant_neoplasm_of_ovary	0.16	1.44 (0.866, 2.39)	9282	21
INHBE pLOF	phecode_180_Cervical_cancer_and_dysplasia	0.163	1.31 (0.897, 1.91)	17357	36
INHBE pLOF	phecode_579_8_Nonspecific_abnormal_findings_in_stool_contents	0.167	0.629 (0.326, 1.21)	5542	5
INHBE pLOF	phecode_528_12_Oral_aphthae	0.167	1.98 (0.752, 5.21)	2300	7
INHBE pLOF	phecode_705_Disorders_of_sweat_glands	0.17	1.79 (0.78, 4.08)	3437	9
INHBE pLOF	phecode_184_1_Malignant_neoplasm_of_ovary_and_other_uterine_adnexa	0.17	1.43 (0.859, 2.36)	9356	21
INHBE pLOF	phecode_443_Peripheral_vascular_disease	0.17	0.724 (0.456, 1.15)	10892	13
INHBE pLOF	phecode_694_2_Other_dyschromia	0.17	1.72 (0.792, 3.74)	3949	10
INHBE pLOF	phecode_574_1_Cholelithiasis	0.171	0.808 (0.596, 1.1)	26294	37
INHBE pLOF	phecode_655_Known_or_suspected_fetal_abnormality_affecting_management_of_mother	0.172	1.65 (0.805, 3.36)	4549	13
INHBE pLOF	phecode_386_Vertiginous_syndromes_and_other_disorders_of_vestibular_system	0.177	1.29 (0.891, 1.88)	18152	38
INHBE pLOF	phecode_198_3_Secondary_malignant_neoplasm_of_digestive_systems	0.177	1.76 (0.774, 4)	3333	9
INHBE pLOF	phecode_335_Multiple_sclerosis	0.183	2.04 (0.714, 5.85)	2013	6
INHBE pLOF	phecode_184_Cancer_of_other_female_genital_organs	0.184	1.39 (0.854, 2.28)	9935	22
INHBE pLOF	phecode_368_4_Visual_field_defects	0.188	2.2 (0.679, 7.14)	1673	5
INHBE pLOF	phecode_317_Alcohol_related_disorders	0.189	1.34 (0.865, 2.08)	10797	27
INHBE pLOF	phecode_352_Disorders_of_other_cranial_nerves	0.19	0.659 (0.353, 1.23)	5723	6
INHBE pLOF	phecode_195_1_Malignant_neoplasm_other	0.192	1.37 (0.855, 2.18)	10942	24
INHBE pLOF	phecode_38_Septicemia	0.2	0.736 (0.461, 1.18)	10462	13
INHBE pLOF	phecode_722_6_Degeneration_of_intervertebral_disc	0.201	1.43 (0.827, 2.46)	7968	18
INHBE pLOF	phecode_736_Other_acquired_deformities_of_limbs	0.202	1.5 (0.803, 2.81)	5934	14
INHBE pLOF	phecode_483_Acute_bronchitis_and_bronchiolitis	0.207	1.32 (0.858, 2.02)	13664	29
INHBE pLOF	phecode_427_21_Atrial_fibrillation	0.211	0.682 (0.374, 1.24)	6613	7
INHBE pLOF	phecode_619_4_Noninflammatory_disorders_of_vagina	0.214	1.39 (0.828, 2.32)	10289	21
INHBE pLOF	phecode_614_5_Inflammatory_disease_of_cervix_vagina_and_vulva	0.215	1.27 (0.87, 1.86)	17957	38
INHBE pLOF	phecode_386_3_Labyrinthitis	0.217	1.27 (0.87, 1.84)	17931	37
INHBE pLOF	phecode_563_Constipation	0.221	1.21 (0.894, 1.63)	29807	58
INHBE pLOF	phecode_530_12_Ulcer_of_esophagus	0.222	0.7 (0.395, 1.24)	6686	8
INHBE pLOF	phecode_411_8_Other_chronic_ischemic_heart_disease_unspecified	0.223	0.851 (0.656, 1.1)	39419	62
INHBE pLOF	phecode_573_5_Jaundice_not_of_newborn_	0.226	2.03 (0.644, 6.42)	1764	5
INHBE pLOF	phecode_803_Fracture_of_upper_limb	0.227	1.22 (0.883, 1.69)	23637	48
INHBE pLOF	phecode_614_1_Pelvic_peritoneal_adhesions_female_postoperative_postinfection_	0.234	1.69 (0.713, 4)	3103	8
INHBE pLOF	phecode_332_Parkinson_s_disease	0.237	1.68 (0.711, 3.97)	2977	8
INHBE pLOF	phecode_803_1_Fracture_of_humerus	0.238	1.48 (0.773, 2.82)	5489	13
INHBE pLOF	phecode_454_1_Varicose_veins_of_lower_extremity	0.243	1.22 (0.875, 1.7)	23226	46
INHBE pLOF	phecode_573_9_Abnormal_serum_enzyme_levels	0.243	1.43 (0.783, 2.63)	7580	15
INHBE pLOF	phecode_427_9_Palpitations	0.249	1.27 (0.844, 1.92)	14763	30
INHBE pLOF	phecode_317_1_Alcoholism	0.249	1.39 (0.795, 2.41)	6726	17
INHBE pLOF	phecode_960_Poisoning_by_antibiotics	0.249	0.843 (0.631, 1.13)	31578	43
INHBE pLOF	phecode_389_4_Tinnitus	0.25	1.35 (0.81, 2.25)	9061	20
INHBE pLOF	phecode_573_Other_disorders_of_liver	0.251	1.32 (0.824, 2.1)	10724	23
INHBE pLOF	phecode_54_Herpes_simplex	0.251	0.766 (0.485, 1.21)	11888	15
INHBE pLOF	phecode_353_Nerve_root_and_plexus_disorders	0.252	0.758 (0.472, 1.22)	10393	13
INHBE pLOF	phecode_851_Complications_of_transplants_and_reattached_limbs	0.253	0.841 (0.624, 1.13)	27425	40
INHBE pLOF	phecode_110_12_Althete_s_foot	0.254	1.46 (0.762, 2.8)	5829	13
INHBE pLOF	phecode_726_4_Calcaneal_spur_Exostosis_NOS	0.256	1.36 (0.802, 2.29)	8906	19
INHBE pLOF	phecode_610_Benign_mammary_dysplasias	0.256	1.28 (0.834, 1.98)	13706	28
INHBE pLOF	phecode_174_1_Breast_cancer_female_	0.263	1.28 (0.833, 1.95)	13439	28
INHBE pLOF	phecode_401_Hypertension	0.266	0.906 (0.762, 1.08)	130332	208
INHBE pLOF	phecode_276_14_Hypopotassemia	0.268	0.693 (0.362, 1.33)	5152	6
INHBE pLOF	phecode_369_Infection_of_the_eye	0.27	1.2 (0.869, 1.65)	26484	52
INHBE pLOF	phecode_386_2_Peripheral_or_central_vertigo	0.274	1.31 (0.807, 2.13)	10342	22
INHBE pLOF	phecode_386_21_Central_origin_vertigo	0.274	1.31 (0.807, 2.13)	10338	22
INHBE pLOF	phecode_994_2_Sepsis	0.274	0.766 (0.475, 1.24)	9914	13
INHBE pLOF	phecode_401_1_Essential_hypertension	0.276	0.908 (0.763, 1.08)	130119	208
INHBE pLOF	phecode_174_Breast_cancer	0.278	1.27 (0.827, 1.94)	13537	28
INHBE pLOF	phecode_735_2_Acquired_toe_deformities	0.279	1.34 (0.787, 2.29)	8377	18
INHBE pLOF	phecode_783_Fever_of_unknown_origin	0.285	0.739 (0.424, 1.29)	7412	9
INHBE pLOF	phecode_913_Toxic_effect_of_venom	0.285	1.84 (0.601, 5.62)	2008	5
INHBE pLOF	phecode_737_Curvature_of_spine	0.287	1.49 (0.713, 3.13)	4339	10
INHBE pLOF	phecode_593_Hematuria	0.288	1.19 (0.865, 1.63)	24668	49
INHBE pLOF	phecode_565_Anal_and_rectal_conditions	0.288	1.17 (0.874, 1.57)	29159	56
INHBE pLOF	phecode_555_Inflammatory_bowel_disease_and_other_gastroenteritis_and_colitis	0.294	1.37 (0.761, 2.47)	6791	15
INHBE pLOF	phecode_189_Cancer_of_urinary_organs_incl_kidney_and_bladder_	0.295	0.718 (0.386, 1.34)	5879	7
INHBE pLOF	phecode_395_1_Nonrheumatic_mitral_valve_disorders	0.295	0.718 (0.387, 1.33)	5900	7
INHBE pLOF	phecode_594_8_Renal_colic	0.299	1.48 (0.707, 3.09)	4442	10
INHBE pLOF	phecode_216_Benign_neoplasm_of_skin	0.3	1.17 (0.869, 1.58)	29710	57
INHBE pLOF	phecode_80_Postoperative_infection	0.3	0.762 (0.455, 1.28)	8711	11
INHBE pLOF	phecode_949_Allergies_other	0.302	1.31 (0.787, 2.17)	9324	20
INHBE pLOF	phecode_626_2_Dysmenorrhea	0.304	0.679 (0.325, 1.42)	4448	5
INHBE pLOF	phecode_454_Varicose_veins	0.305	1.18 (0.858, 1.63)	24720	48
INHBE pLOF	phecode_442_Other_aneurysm	0.306	0.689 (0.338, 1.41)	4463	5
INHBE pLOF	phecode_789_Nausea_and_vomiting	0.307	1.18 (0.86, 1.62)	23934	48
INHBE pLOF	phecode_465_Acute_upper_respiratory_infections_of_multiple_or_unspecified_sites	0.307	1.13 (0.894, 1.43)	70536	128
INHBE pLOF	phecode_303_Psychogenic_and_somatoform_disorders	0.308	0.827 (0.575, 1.19)	19831	28
INHBE pLOF	phecode_802_Fracture_of_pelvis	0.313	1.76 (0.586, 5.31)	1851	5
INHBE pLOF	phecode_290_Delirium_dementia_and_amnestic_and_other_cognitive_disorders	0.313	0.777 (0.475, 1.27)	9436	13
INHBE pLOF	phecode_624_9_stress_incontinence_female	0.315	0.778 (0.477, 1.27)	9899	13
INHBE pLOF	phecode_722_9_Other_and_unspecified_disc_disorder	0.317	1.4 (0.724, 2.71)	5252	12
INHBE pLOF	phecode_564_Functional_digestive_disorders	0.32	1.1 (0.908, 1.34)	81332	149
INHBE pLOF	phecode_395_6_Heart_valve_replaced	0.32	1.58 (0.642, 3.88)	2714	7
INHBE pLOF	phecode_250_4_Abnormal_glucose	0.322	1.28 (0.784, 2.09)	9990	21
INHBE pLOF	phecode_695_8_Other_specified_erythematous_conditions	0.322	0.711 (0.363, 1.4)	5251	6
INHBE pLOF	phecode_599_4_Urinary_incontinence	0.323	0.788 (0.491, 1.26)	10902	14
INHBE pLOF	phecode_214_1_Lipoma_of_skin_and_subcutaneous_tissue	0.325	1.35 (0.741, 2.47)	6540	14
INHBE pLOF	phecode_615_Endometriosis	0.326	1.32 (0.76, 2.28)	7948	17
INHBE pLOF	phecode_938_Dermatitis_due_to_solar_radiation	0.332	1.72 (0.576, 5.14)	1774	5
INHBE pLOF	phecode_1019_Other_ill_defined_and_unknown_causes_of_morbidity_and_mortality	0.332	0.849 (0.611, 1.18)	24587	33
INHBE pLOF	phecode_550_1_Inguinal_hernia	0.332	0.848 (0.608, 1.18)	25008	36
INHBE pLOF	phecode_619_1_Noninflammatory_disorders_of_ovary_fallopian_tube_and_broad_ligament	0.333	1.27 (0.785, 2.04)	10553	22
INHBE pLOF	phecode_574_Cholelithiasis_and_cholecystitis	0.334	0.865 (0.645, 1.16)	28593	43
INHBE pLOF	phecode_293_Symptoms_involving_head_and_neck	0.338	1.4 (0.703, 2.79)	5038	11
INHBE pLOF	phecode_696_4_Psoriasis	0.339	0.808 (0.521, 1.25)	12386	17
INHBE pLOF	phecode_610_1_Cystic_mastopathy	0.339	1.27 (0.777, 2.08)	10188	21
INHBE pLOF	phecode_729_Other_disorders_of_soft_tissues	0.342	1.54 (0.63, 3.78)	3129	7
INHBE pLOF	phecode_696_Psoriasis_and_related_disorders	0.343	0.817 (0.538, 1.24)	13799	19
INHBE pLOF	phecode_427_7_Tachycardia_NOS	0.344	0.738 (0.393, 1.39)	5601	7
INHBE pLOF	phecode_512_7_Shortness_of_breath	0.346	0.838 (0.581, 1.21)	18155	26
INHBE pLOF	phecode_8_6_Viral_Enteritis	0.348	1.42 (0.684, 2.94)	4316	10
INHBE pLOF	phecode_433_31_Transient_cerebral_ischemia	0.35	1.37 (0.71, 2.64)	4996	12
INHBE pLOF	phecode_512_Other_symptoms_of_respiratory_system	0.353	0.899 (0.718, 1.13)	62337	94
INHBE pLOF	phecode_610_8_Other_specified_benign_mammary_dysplasias	0.357	1.26 (0.771, 2.06)	10255	21
INHBE pLOF	phecode_287_Purpura_and_other_hemorrhagic_conditions	0.36	0.713 (0.346, 1.47)	4477	5
INHBE pLOF	phecode_433_21_Cerebral_artery_occlusion_with_cerebral_infarction	0.361	0.765 (0.431, 1.36)	6839	9
INHBE pLOF	phecode_369_2_Eye_infection_viral	0.368	1.56 (0.592, 4.12)	2722	6
INHBE pLOF	phecode_994_Sepsis_and_SIRS	0.37	0.804 (0.5, 1.29)	10013	14
INHBE pLOF	phecode_246_Other_disorders_of_thyroid	0.371	1.63 (0.558, 4.78)	2163	5
INHBE pLOF	phecode_721_Spondylosis_and_allied_disorders	0.375	0.874 (0.649, 1.18)	27998	43
INHBE pLOF	phecode_716_Other_arthropathies	0.375	1.45 (0.639, 3.27)	3501	8
INHBE pLOF	phecode_622_1_Polyp_of_corpus_uteri	0.375	0.799 (0.487, 1.31)	9737	13
INHBE pLOF	phecode_368_2_Diplopia_and_disorders_of_binocular_vision	0.376	1.62 (0.556, 4.74)	2019	5
INHBE pLOF	phecode_561_Symptoms_involving_digestive_system	0.377	1.14 (0.854, 1.52)	33194	61
INHBE pLOF	phecode_276_5_Hypovolemia	0.377	0.78 (0.45, 1.35)	7454	10
INHBE pLOF	phecode_394_Rheumatic_disease_of_the_heart_valves	0.377	0.771 (0.434, 1.37)	6844	9
INHBE pLOF	phecode_740_9_Osteoarthrosis_NOS	0.379	1.09 (0.896, 1.33)	77797	142
INHBE pLOF	phecode_216_1_Screening_for_malignant_neoplasms_of_the_skin	0.382	0.889 (0.682, 1.16)	37647	56
INHBE pLOF	phecode_642_Hypertension_complicating_pregnancy_childbirth_and_the_puerperium	0.382	1.62 (0.551, 4.74)	1852	5
INHBE pLOF	phecode_571_Chronic_liver_disease_and_cirrhosis	0.382	1.23 (0.777, 1.93)	11290	23
INHBE pLOF	phecode_327_Sleep_disorders	0.384	0.85 (0.589, 1.23)	18557	26
INHBE pLOF	phecode_327_4_Insomnia	0.387	1.3 (0.715, 2.38)	7163	14
INHBE pLOF	phecode_578_9_Hemorrhage_of_gastrointestinal_tract	0.388	1.2 (0.794, 1.81)	13872	28
INHBE pLOF	phecode_303_3_Psychogenic_disorder	0.389	0.85 (0.588, 1.23)	19248	28
INHBE pLOF	phecode_333_Extrapyramidal_disease_and_abnormal_movement_disorders	0.389	0.754 (0.397, 1.43)	5603	7
INHBE pLOF	phecode_112_Candidiasis	0.389	1.16 (0.827, 1.63)	22351	44
INHBE pLOF	phecode_568_1_Peritoneal_adhesions_postoperative_postinfection_	0.391	1.31 (0.706, 2.43)	6212	13
INHBE pLOF	phecode_165_Cancer_within_the_respiratory_system	0.392	1.31 (0.705, 2.44)	5501	13
INHBE pLOF	phecode_465_2_Acute_pharyngitis	0.394	1.16 (0.829, 1.61)	28319	51
INHBE pLOF	phecode_110_Dermatophytosis_Dermatomycosis	0.399	1.13 (0.846, 1.52)	34203	62
INHBE pLOF	phecode_535_8_Other_specified_gastritis	0.399	0.849 (0.58, 1.24)	15987	24
INHBE pLOF	phecode_79_9_Viremia_NOS	0.399	0.829 (0.537, 1.28)	13143	18
INHBE pLOF	phecode_696_41_Psoriasis_vulgaris	0.4	0.801 (0.478, 1.34)	8896	12
INHBE pLOF	phecode_415_2_Chronic_pulmonary_heart_disease	0.4	1.58 (0.545, 4.57)	2001	5
INHBE pLOF	phecode_555_1_Regional_enteritis	0.402	1.5 (0.579, 3.91)	2580	6
INHBE pLOF	phecode_572_Ascites_non_malignant_	0.403	1.45 (0.606, 3.47)	2993	7
INHBE pLOF	phecode_565_1_Anal_and_rectal_polyp	0.405	1.2 (0.782, 1.84)	12867	26
INHBE pLOF	phecode_916_Contusion	0.409	1.31 (0.689, 2.5)	5592	12
INHBE pLOF	phecode_610_4_Benign_neoplasm_of_breast	0.41	1.41 (0.624, 3.18)	3474	8
INHBE pLOF	phecode_594_1_Calculus_of_kidney	0.411	0.774 (0.421, 1.42)	6075	8
INHBE pLOF	phecode_280_1_Iron_deficiency_anemias_unspecified_or_not_due_to_blood_loss	0.411	1.15 (0.828, 1.59)	21941	44
INHBE pLOF	phecode_280_Iron_deficiency_anemias	0.421	1.14 (0.825, 1.58)	22001	44
INHBE pLOF	phecode_189_2_Cancer_of_bladder	0.424	0.737 (0.35, 1.55)	3924	5
INHBE pLOF	phecode_386_9_Dizziness_and_giddiness_Light_headedness_and_vertigo_	0.424	1.14 (0.831, 1.55)	27749	50
INHBE pLOF	phecode_426_21_First_degree_AV_block	0.427	1.42 (0.596, 3.4)	3021	7
INHBE pLOF	phecode_722_Intervertebral_disc_disorders	0.428	1.17 (0.796, 1.71)	16169	32
INHBE pLOF	phecode_626_13_Irregular_menstrual_cycle	0.428	0.793 (0.446, 1.41)	7397	11
INHBE pLOF	phecode_414_Other_forms_of_chronic_heart_disease	0.429	1.26 (0.711, 2.23)	6569	15
INHBE pLOF	phecode_481_Influenza	0.435	1.21 (0.754, 1.93)	11092	22
INHBE pLOF	phecode_550_5_Ventral_hernia	0.439	1.25 (0.709, 2.21)	7146	15
INHBE pLOF	phecode_1004_Other_signs_and_symptoms_involving_emotional_state	0.44	0.773 (0.401, 1.49)	5762	7
INHBE pLOF	phecode_721_1_Spondylosis_without_myelopathy	0.441	0.884 (0.646, 1.21)	25266	39
INHBE pLOF	phecode_340_Migraine	0.442	0.884 (0.646, 1.21)	26700	39
INHBE pLOF	phecode_110_1_Dermatophytosis	0.444	1.14 (0.819, 1.58)	26329	48
INHBE pLOF	phecode_361_1_Retinal_detachment_with_retinal_defect	0.444	1.5 (0.529, 4.27)	2196	5
INHBE pLOF	phecode_455_Hemorrhoids	0.447	1.11 (0.843, 1.47)	35574	63
INHBE pLOF	phecode_558_Noninfectious_gastroenteritis	0.45	1.15 (0.803, 1.64)	19238	37
INHBE pLOF	phecode_496_3_Bronchiectasis	0.451	0.778 (0.404, 1.5)	5202	7
INHBE pLOF	phecode_480_3_Pneumonia_due_to_fungus_mycoses_	0.451	1.32 (0.644, 2.69)	4840	10
INHBE pLOF	phecode_870_Open_wounds_of_head_neck_and_trunk	0.452	0.807 (0.461, 1.41)	7130	10
INHBE pLOF	phecode_172_2_Other_non_epithelial_cancer_of_skin	0.453	1.15 (0.803, 1.63)	20297	38
INHBE pLOF	phecode_550_Abdominal_hernia	0.453	0.927 (0.761, 1.13)	75581	121
INHBE pLOF	phecode_433_2_Occlusion_of_cerebral_arteries	0.454	0.806 (0.459, 1.42)	7138	10
INHBE pLOF	phecode_79_2_Infectious_mononucleosis	0.456	1.43 (0.559, 3.65)	2777	6
INHBE pLOF	phecode_687_2_Localized_superficial_swelling_mass_or_lump	0.457	1.25 (0.693, 2.26)	7071	14
INHBE pLOF	phecode_702_1_Actinic_keratosis	0.457	0.865 (0.59, 1.27)	17502	26
INHBE pLOF	phecode_228_Hemangioma_and_lymphangioma_any_site	0.458	0.753 (0.356, 1.59)	4077	5
INHBE pLOF	phecode_349_Other_and_unspecified_disorders_of_the_nervous_system	0.464	1.42 (0.557, 3.61)	2599	6
INHBE pLOF	phecode_290_2_Delirium_due_to_conditions_classified_elsewhere	0.465	0.769 (0.38, 1.55)	4351	6
INHBE pLOF	phecode_701_2_Scar_conditions_and_fibrosis_of_skin	0.466	1.34 (0.607, 2.97)	3517	8
INHBE pLOF	phecode_369_5_Conjunctivitis_infectious	0.467	1.13 (0.809, 1.59)	23964	45
INHBE pLOF	phecode_562_Diverticulosis_and_diverticulitis	0.467	1.09 (0.863, 1.38)	52377	96
INHBE pLOF	phecode_562_1_Diverticulosis	0.467	1.09 (0.863, 1.38)	52377	96
INHBE pLOF	phecode_427_3_Other_specified_cardiac_dysrhythmias	0.467	1.23 (0.7, 2.17)	7121	15
INHBE pLOF	phecode_681_1_Cellulitis_and_abscess_of_fingers_toes	0.469	0.817 (0.473, 1.41)	8124	11
INHBE pLOF	phecode_185_Cancer_of_prostate	0.469	1.16 (0.779, 1.72)	15601	31
INHBE pLOF	phecode_716_9_Arthropathy_NOS	0.471	1.41 (0.555, 3.58)	2666	6
INHBE pLOF	phecode_261_2_Vitamin_B_complex_deficiencies	0.471	0.773 (0.384, 1.56)	4686	6
INHBE pLOF	phecode_601_Inflammatory_diseases_of_prostate	0.471	1.22 (0.712, 2.08)	8517	17
INHBE pLOF	phecode_619_5_Noninflammatory_disorders_of_vulva_and_perineum	0.474	1.27 (0.664, 2.41)	5947	12
INHBE pLOF	phecode_578_1_Hematemesis	0.476	1.33 (0.604, 2.95)	3380	8
INHBE pLOF	phecode_636_Early_or_threatened_labor_hemorrhage_in_early_pregnancy	0.477	1.35 (0.593, 3.06)	3212	8
INHBE pLOF	phecode_396_Abnormal_heart_sounds	0.479	0.788 (0.408, 1.52)	5881	7
INHBE pLOF	phecode_727_6_Rupture_of_tendon_nontraumatic	0.481	1.18 (0.742, 1.88)	11272	22
INHBE pLOF	phecode_446_Polyarteritis_nodosa_and_allied_conditions	0.482	1.45 (0.516, 4.06)	1995	5
INHBE pLOF	phecode_550_4_Umbilical_hernia	0.482	0.808 (0.447, 1.46)	6749	9
INHBE pLOF	phecode_272_11_Hypercholesterolemia	0.484	0.924 (0.74, 1.15)	60131	95
INHBE pLOF	phecode_530_11_GERD	0.486	1.08 (0.874, 1.33)	63432	116
INHBE pLOF	phecode_290_1_Dementias	0.486	0.789 (0.406, 1.54)	5091	7
INHBE pLOF	phecode_573_7_Abnormal_results_of_function_study_of_liver	0.488	1.18 (0.738, 1.89)	10518	21
INHBE pLOF	phecode_263_Other_nutritional_deficiency	0.488	1.35 (0.575, 3.19)	3577	7
INHBE pLOF	phecode_564_1_Irritable_Bowel_Syndrome	0.49	0.897 (0.657, 1.22)	27811	42
INHBE pLOF	phecode_532_Dysphagia	0.492	1.16 (0.76, 1.77)	13114	26
INHBE pLOF	phecode_427_2_Atrial_fibrillation_and_flutter	0.494	0.899 (0.662, 1.22)	28837	44
INHBE pLOF	phecode_429_Ill_defined_descriptions_and_complications_of_heart_disease	0.494	1.43 (0.512, 4)	2203	5
INHBE pLOF	phecode_429_2_Abnormal_function_study_of_cardiovascular_system	0.494	1.43 (0.512, 4)	2203	5
INHBE pLOF	phecode_726_3_Bursitis	0.494	0.857 (0.55, 1.33)	13996	19
INHBE pLOF	phecode_426_31_Right_bundle_branch_block	0.494	0.766 (0.356, 1.65)	4093	5
INHBE pLOF	phecode_472_Chronic_pharyngitis_and_nasopharyngitis	0.497	1.2 (0.713, 2.01)	9538	18
INHBE pLOF	phecode_977_Personal_history_of_allergy_to_medicinal_agents	0.497	0.877 (0.599, 1.28)	17940	25
INHBE pLOF	phecode_686_2_Impetigo	0.498	0.766 (0.355, 1.66)	3698	5
INHBE pLOF	phecode_459_Other_disorders_of_circulatory_system	0.501	1.1 (0.832, 1.46)	32764	60
INHBE pLOF	phecode_174_11_Malignant_neoplasm_of_female_breast	0.503	1.17 (0.743, 1.83)	11843	23
INHBE pLOF	phecode_256_Ovarian_dysfunction	0.505	1.42 (0.506, 3.99)	1779	5
INHBE pLOF	phecode_172_Skin_cancer	0.506	1.11 (0.814, 1.52)	26773	49
INHBE pLOF	phecode_512_1_Wheezing	0.508	1.25 (0.642, 2.45)	5293	11
INHBE pLOF	phecode_153_3_Malignant_neoplasm_of_rectum_rectosigmoid_junction_and_anus	0.509	0.773 (0.359, 1.66)	3871	5
INHBE pLOF	phecode_710_19_Unspecified_osteomyelitis	0.509	1.41 (0.508, 3.91)	2218	5
INHBE pLOF	phecode_617_Disorders_secondary_to_childbirth_surgery_trauma	0.511	1.19 (0.712, 1.98)	9741	19
INHBE pLOF	phecode_270_Disorders_of_protein_plasma_amino_acid_transport_and_metabolism	0.513	0.856 (0.538, 1.36)	12767	17
INHBE pLOF	phecode_509_1_Respiratory_failure	0.513	0.811 (0.433, 1.52)	5622	8
INHBE pLOF	phecode_370_Keratitis	0.514	1.4 (0.506, 3.9)	2291	5
INHBE pLOF	phecode_41_Bacterial_infection_NOS	0.515	0.894 (0.638, 1.25)	21669	33
INHBE pLOF	phecode_214_Lipoma	0.517	1.15 (0.751, 1.77)	13309	25
INHBE pLOF	phecode_592_11_Acute_cystitis	0.518	1.36 (0.535, 3.46)	2590	6
INHBE pLOF	phecode_366_2_Senile_cataract	0.519	1.12 (0.793, 1.58)	21674	40
INHBE pLOF	phecode_509_2_Respiratory_insufficiency	0.523	0.805 (0.413, 1.57)	5060	7
INHBE pLOF	phecode_564_9_Personal_history_of_diseases_of_digestive_system	0.523	1.1 (0.815, 1.5)	28770	52
INHBE pLOF	phecode_389_1_Sensorineural_hearing_loss	0.524	0.804 (0.412, 1.57)	5170	7
INHBE pLOF	phecode_740_2_Osteoarthrosis_generalized	0.524	0.865 (0.553, 1.35)	11630	18
INHBE pLOF	phecode_512_8_Cough	0.528	0.913 (0.687, 1.21)	39245	58
INHBE pLOF	phecode_430_Intracranial_hemorrhage	0.528	0.781 (0.361, 1.69)	3632	5
INHBE pLOF	phecode_568_Other_disorders_of_peritoneum	0.53	1.21 (0.665, 2.21)	6617	13
INHBE pLOF	phecode_132_Infestation_lice_mites_	0.53	1.34 (0.536, 3.36)	2735	6
INHBE pLOF	phecode_695_3_Rosacea	0.531	0.88 (0.589, 1.31)	15712	24
INHBE pLOF	phecode_320_Meningitis	0.532	1.2 (0.673, 2.15)	7047	14
INHBE pLOF	phecode_722_1_Displacement_of_intervertebral_disc	0.532	1.2 (0.675, 2.14)	6885	14
INHBE pLOF	phecode_259_Other_endocrine_disorders	0.539	0.794 (0.381, 1.66)	4830	6
INHBE pLOF	phecode_571_5_Other_chronic_nonalcoholic_liver_disease	0.54	1.17 (0.714, 1.9)	9799	19
INHBE pLOF	phecode_803_3_Fracture_of_clavicle_or_scapula	0.541	1.28 (0.584, 2.79)	3869	8
INHBE pLOF	phecode_368_Visual_disturbances	0.542	1.15 (0.736, 1.79)	12114	23
INHBE pLOF	phecode_367_1_Myopia	0.543	1.27 (0.585, 2.77)	3894	8
INHBE pLOF	phecode_965_Poisoning_by_analgesics_antipyretics_and_antirheumatics	0.543	0.849 (0.5, 1.44)	8762	12
INHBE pLOF	phecode_379_Other_disorders_of_eye	0.546	0.891 (0.612, 1.3)	17970	27
INHBE pLOF	phecode_706_Diseases_of_sebaceous_glands	0.548	1.1 (0.805, 1.5)	26219	48
INHBE pLOF	phecode_741_4_Joint_effusions	0.548	0.844 (0.485, 1.47)	8159	11
INHBE pLOF	phecode_707_Chronic_ulcer_of_skin	0.549	0.831 (0.454, 1.52)	6380	9
INHBE pLOF	phecode_475_Chronic_sinusitis	0.55	1.12 (0.771, 1.63)	18865	34
INHBE pLOF	phecode_350_Abnormal_movement	0.551	0.896 (0.625, 1.28)	18924	29
INHBE pLOF	phecode_416_Cardiomegaly	0.552	1.17 (0.696, 1.97)	7951	17
INHBE pLOF	phecode_622_Polyp_of_female_genital_organs	0.552	0.883 (0.587, 1.33)	14589	22
INHBE pLOF	phecode_211_Benign_neoplasm_of_other_parts_of_digestive_system	0.552	1.16 (0.718, 1.86)	10257	20
INHBE pLOF	phecode_618_1_Prolapse_of_vaginal_walls	0.552	0.875 (0.563, 1.36)	12963	19
INHBE pLOF	phecode_669_Complications_of_labor_and_delivery_NEC	0.554	1.29 (0.551, 3.04)	3014	7
INHBE pLOF	phecode_681_Superficial_cellulitis_and_abscess	0.555	0.895 (0.618, 1.3)	18415	28
INHBE pLOF	phecode_304_Adjustment_reaction	0.556	0.847 (0.488, 1.47)	8846	12
INHBE pLOF	phecode_378_Strabismus_and_other_disorders_of_binocular_eye_movements	0.557	0.793 (0.365, 1.72)	3613	5
INHBE pLOF	phecode_870_3_Other_open_wound_of_head_and_face	0.56	0.819 (0.418, 1.6)	4685	7
INHBE pLOF	phecode_614_3_Pelvic_inflammatory_disease_PID_	0.56	1.35 (0.491, 3.71)	2265	5
INHBE pLOF	phecode_737_3_Kyphoscoliosis_and_scoliosis	0.566	1.28 (0.555, 2.93)	3414	7
INHBE pLOF	phecode_726_Peripheral_enthesopathies_and_allied_syndromes	0.567	1.07 (0.854, 1.34)	64707	114
INHBE pLOF	phecode_536_Disorders_of_function_of_stomach	0.573	0.896 (0.611, 1.31)	16796	25
INHBE pLOF	phecode_687_1_Rash_and_other_nonspecific_skin_eruption	0.575	1.1 (0.791, 1.53)	25339	45
INHBE pLOF	phecode_351_Other_peripheral_nerve_disorders	0.576	0.912 (0.661, 1.26)	24652	37
INHBE pLOF	phecode_536_8_Dyspepsia_and_other_specified_disorders_of_function_of_stomach	0.578	0.897 (0.611, 1.32)	16779	25
INHBE pLOF	phecode_362_Other_retinal_disorders	0.578	0.9 (0.621, 1.3)	17817	27
INHBE pLOF	phecode_577_1_Acute_pancreatitis	0.584	0.804 (0.368, 1.76)	3634	5
INHBE pLOF	phecode_803_2_Fracture_of_radius_and_ulna	0.585	1.12 (0.747, 1.68)	15035	28
INHBE pLOF	phecode_281_1_Megaloblastic_anemia	0.587	0.805 (0.367, 1.76)	3511	5
INHBE pLOF	phecode_459_9_Circulatory_disease_NEC	0.593	1.08 (0.814, 1.43)	32258	58
INHBE pLOF	phecode_110_11_Dermatophytosis_of_nail	0.594	0.886 (0.566, 1.39)	13389	19
INHBE pLOF	phecode_165_1_Cancer_of_bronchus_lung	0.595	1.2 (0.608, 2.38)	4477	10
INHBE pLOF	phecode_53_Herpes_zoster	0.599	0.893 (0.585, 1.36)	13554	21
INHBE pLOF	phecode_535_6_Duodenitis	0.602	0.89 (0.576, 1.38)	11677	19
INHBE pLOF	phecode_698_Pruritus_and_related_conditions	0.602	1.12 (0.737, 1.69)	14843	27
INHBE pLOF	phecode_473_4_Voice_disturbance	0.607	1.2 (0.603, 2.37)	5010	10
INHBE pLOF	phecode_464_Acute_sinusitis	0.608	0.907 (0.624, 1.32)	21015	32
INHBE pLOF	phecode_695_Erythematous_conditions	0.608	1.09 (0.794, 1.48)	26901	50
INHBE pLOF	phecode_634_Miscarriage_stillbirth	0.609	0.886 (0.557, 1.41)	11368	18
INHBE pLOF	phecode_597_1_Urethral_stricture_not_specified_as_infectious_	0.61	0.838 (0.424, 1.66)	4622	7
INHBE pLOF	phecode_514_Abnormal_findings_examination_of_lungs	0.614	1.18 (0.62, 2.25)	5068	11
INHBE pLOF	phecode_960_2_Allergy_adverse_effect_of_penicillin	0.614	0.923 (0.676, 1.26)	26505	40
INHBE pLOF	phecode_365_Glaucoma	0.615	1.11 (0.742, 1.66)	14770	28
INHBE pLOF	phecode_550_2_Diaphragmatic_hernia	0.615	0.941 (0.741, 1.19)	45508	76
INHBE pLOF	phecode_1100_Family_history	0.615	0.895 (0.582, 1.38)	13866	20
INHBE pLOF	phecode_618_Genital_prolapse	0.615	0.911 (0.635, 1.31)	19838	30
INHBE pLOF	phecode_1001_Foreign_body_injury	0.618	1.21 (0.566, 2.61)	4000	8
INHBE pLOF	phecode_218_Benign_neoplasm_of_uterus	0.618	1.11 (0.737, 1.67)	15519	28
INHBE pLOF	phecode_244_Hypothyroidism	0.619	1.08 (0.803, 1.45)	28969	54
INHBE pLOF	phecode_689_Disorder_of_skin_and_subcutaneous_tissue_NOS	0.619	1.07 (0.826, 1.38)	44097	77
INHBE pLOF	phecode_709_7_Unspecified_diffuse_connective_tissue_disease	0.622	0.881 (0.533, 1.46)	11912	16
INHBE pLOF	phecode_531_2_Gastric_ulcer	0.624	1.13 (0.702, 1.8)	9678	20
INHBE pLOF	phecode_458_Hypotension	0.625	1.1 (0.744, 1.63)	15972	29
INHBE pLOF	phecode_771_Musculoskeletal_symptoms_referable_to_limbs	0.625	1.28 (0.478, 3.41)	2478	5
INHBE pLOF	phecode_745_Pain_in_joint	0.627	1.06 (0.848, 1.31)	76035	131
INHBE pLOF	phecode_690_Erythematosquamous_dermatosis	0.628	1.07 (0.803, 1.44)	33185	60
INHBE pLOF	phecode_451_2_Phlebitis_and_thrombophlebitis_of_lower_extremities	0.631	1.27 (0.476, 3.4)	2457	5
INHBE pLOF	phecode_79_Viral_infection	0.632	1.07 (0.803, 1.43)	31206	55
INHBE pLOF	phecode_742_Derangement_of_joint_non_traumatic	0.632	1.13 (0.679, 1.89)	8867	17
INHBE pLOF	phecode_586_2_Cyst_of_kidney_acquired	0.632	0.823 (0.371, 1.83)	3580	5
INHBE pLOF	phecode_389_Hearing_loss	0.633	0.937 (0.716, 1.23)	37934	60
INHBE pLOF	phecode_415_1_Acute_pulmonary_heart_disease	0.633	0.885 (0.536, 1.46)	9257	14
INHBE pLOF	phecode_415_11_Pulmonary_embolism_and_infarction_acute	0.633	0.885 (0.536, 1.46)	9257	14
INHBE pLOF	phecode_274_1_Gout	0.634	0.907 (0.606, 1.36)	15605	24
INHBE pLOF	phecode_479_Other_upper_respiratory_disease	0.634	1.13 (0.684, 1.87)	10329	18
INHBE pLOF	phecode_274_Gout_and_other_crystal_arthropathies	0.634	0.909 (0.612, 1.35)	16313	25
INHBE pLOF	phecode_278_Overweight_obesity_and_other_hyperalimentation	0.637	1.07 (0.818, 1.39)	38536	66
INHBE pLOF	phecode_480_Pneumonia	0.637	0.936 (0.71, 1.23)	33498	53
INHBE pLOF	phecode_153_2_Colon_cancer	0.638	1.16 (0.627, 2.14)	5841	12
INHBE pLOF	phecode_690_1_Seborrheic_dermatitis	0.639	1.07 (0.8, 1.44)	32624	59
INHBE pLOF	phecode_278_1_Obesity	0.641	1.07 (0.816, 1.39)	38054	65
INHBE pLOF	phecode_740_Osteoarthrosis	0.641	1.05 (0.867, 1.26)	92534	161
INHBE pLOF	phecode_521_Diseases_of_hard_tissues_of_teeth	0.645	0.842 (0.404, 1.75)	4564	6
INHBE pLOF	phecode_90_Sexually_transmitted_infections_not_HIV_or_hepatitis_	0.647	0.887 (0.53, 1.48)	9851	14
INHBE pLOF	phecode_208_Benign_neoplasm_of_colon	0.65	1.06 (0.817, 1.38)	35932	67
INHBE pLOF	phecode_250_2_Type_2_diabetes	0.65	0.936 (0.705, 1.24)	32383	51
INHBE pLOF	phecode_427_Cardiac_dysrhythmias	0.651	0.949 (0.757, 1.19)	54107	88
INHBE pLOF	phecode_218_1_Uterine_leiomyoma	0.654	1.1 (0.726, 1.67)	15075	27
INHBE pLOF	phecode_334_Degenerative_disease_of_the_spinal_cord	0.655	0.879 (0.501, 1.55)	8145	11
INHBE pLOF	phecode_362_2_Degeneration_of_macula_and_posterior_pole_of_retina	0.655	1.13 (0.655, 1.96)	7857	15
INHBE pLOF	phecode_362_29_Macular_degeneration_senile_of_retina_NOS	0.655	1.13 (0.655, 1.96)	7857	15
INHBE pLOF	phecode_293_1_Swelling_mass_or_lump_in_head_and_neck_Space_occupying_lesion_intracranial_NOS_	0.657	1.22 (0.505, 2.95)	3081	6
INHBE pLOF	phecode_596_Other_disorders_of_bladder	0.659	0.924 (0.65, 1.31)	19105	31
INHBE pLOF	phecode_522_Diseases_of_pulp_and_periapical_tissues	0.66	0.871 (0.47, 1.61)	6448	9
INHBE pLOF	phecode_687_Symptoms_affecting_skin	0.661	1.11 (0.691, 1.79)	11076	20
INHBE pLOF	phecode_110_2_Dermatomycoses	0.661	1.12 (0.674, 1.86)	10617	18
INHBE pLOF	phecode_627_2_Symptomatic_menopause	0.663	0.899 (0.558, 1.45)	11292	19
INHBE pLOF	phecode_41_1_Staphylococcus_infections	0.663	0.865 (0.452, 1.66)	5365	8
INHBE pLOF	phecode_287_3_Thrombocytopenia	0.664	0.837 (0.375, 1.87)	3568	5
INHBE pLOF	phecode_306_9_Tension_headache	0.664	0.835 (0.369, 1.89)	3488	5
INHBE pLOF	phecode_709_Diffuse_diseases_of_connective_tissue	0.666	0.903 (0.567, 1.44)	13456	19
INHBE pLOF	phecode_204_Leukemia	0.668	1.14 (0.631, 2.05)	7466	13
INHBE pLOF	phecode_727_1_Synovitis_and_tenosynovitis	0.67	0.915 (0.607, 1.38)	15883	23
INHBE pLOF	phecode_350_1_Abnormal_involuntary_movements	0.67	1.11 (0.69, 1.78)	10551	20
INHBE pLOF	phecode_742_9_Other_derangement_of_joint	0.67	1.14 (0.619, 2.11)	6282	12
INHBE pLOF	phecode_411_1_Unstable_angina_intermediate_coronary_syndrome_	0.673	0.885 (0.501, 1.56)	6431	11
INHBE pLOF	phecode_270_1_Disturbances_of_amino_acid_transport	0.674	0.9 (0.55, 1.47)	11652	16
INHBE pLOF	phecode_627_Menopausal_and_postmenopausal_disorders	0.675	1.07 (0.789, 1.44)	31391	61
INHBE pLOF	phecode_798_Malaise_and_fatigue	0.676	0.932 (0.67, 1.3)	23757	37
INHBE pLOF	phecode_608_Other_disorders_of_male_genital_organs	0.677	1.12 (0.663, 1.88)	10871	18
INHBE pLOF	phecode_704_Diseases_of_hair_and_hair_follicles	0.679	1.12 (0.658, 1.9)	8609	16
INHBE pLOF	phecode_915_Superficial_injury_without_mention_of_infection	0.681	0.917 (0.608, 1.38)	14281	22
INHBE pLOF	phecode_272_1_Hyperlipidemia	0.684	0.957 (0.776, 1.18)	68610	113
INHBE pLOF	phecode_625_Pain_and_other_symptoms_associated_with_female_genital_organs	0.684	1.13 (0.635, 2)	7150	14
INHBE pLOF	phecode_448_Disease_of_capillaries	0.691	1.22 (0.464, 3.19)	2427	5
INHBE pLOF	phecode_585_3_Chronic_renal_failure_CKD_	0.692	0.931 (0.654, 1.33)	21187	32
INHBE pLOF	phecode_525_Other_diseases_of_the_teeth_and_supporting_structures	0.693	0.85 (0.379, 1.91)	3651	5
INHBE pLOF	phecode_10_Tuberculosis	0.694	1.06 (0.788, 1.43)	43027	69
INHBE pLOF	phecode_521_1_Dental_caries	0.696	0.862 (0.409, 1.82)	4450	6
INHBE pLOF	phecode_537_Other_disorders_of_stomach_and_duodenum	0.7	1.13 (0.615, 2.07)	6045	12
INHBE pLOF	phecode_585_Renal_failure	0.7	1.06 (0.795, 1.41)	31976	57
INHBE pLOF	phecode_599_Other_symptoms_disorders_or_the_urinary_system	0.707	0.95 (0.727, 1.24)	38129	60
INHBE pLOF	phecode_272_Disorders_of_lipoid_metabolism	0.708	0.961 (0.78, 1.18)	69016	114
INHBE pLOF	phecode_1009_Injury_NOS	0.708	1.05 (0.798, 1.39)	35105	62
INHBE pLOF	phecode_706_2_Sebaceous_cyst	0.709	0.936 (0.663, 1.32)	21119	33
INHBE pLOF	phecode_362_4_Retinal_vascular_changes_and_abnomalities	0.71	1.2 (0.459, 3.13)	2470	5
INHBE pLOF	phecode_574_12_Cholelithiasis_with_other_cholecystitis	0.71	0.902 (0.523, 1.56)	7725	12
INHBE pLOF	phecode_740_11_Osteoarthrosis_localized_primary	0.71	1.08 (0.718, 1.63)	13695	27
INHBE pLOF	phecode_41_4_E_coli	0.712	0.889 (0.477, 1.66)	5759	9
INHBE pLOF	phecode_858_Complication_of_internal_orthopedic_device	0.713	0.903 (0.524, 1.56)	7763	12
INHBE pLOF	phecode_375_Disorders_of_lacrimal_system	0.713	0.919 (0.586, 1.44)	12373	19
INHBE pLOF	phecode_596_5_Functional_disorders_of_bladder	0.715	0.869 (0.41, 1.84)	4044	6
INHBE pLOF	phecode_250_Diabetes_mellitus	0.715	0.951 (0.726, 1.25)	36375	58
INHBE pLOF	phecode_528_5_Diseases_of_lips	0.715	1.2 (0.459, 3.12)	2453	5
INHBE pLOF	phecode_501_Pneumonitis_due_to_inhalation_of_food_or_vomitus	0.716	1.19 (0.458, 3.12)	2260	5
INHBE pLOF	phecode_345_Epilepsy_recurrent_seizures_convulsions	0.721	1.12 (0.611, 2.04)	6189	12
INHBE pLOF	phecode_530_13_Barrett_s_esophagus	0.722	0.892 (0.476, 1.67)	5813	9
INHBE pLOF	phecode_519_8_Other_diseases_of_respiratory_system_NEC	0.723	1.04 (0.835, 1.3)	65863	115
INHBE pLOF	phecode_288_1_Decreased_white_blood_cell_count	0.725	0.894 (0.479, 1.67)	6086	9
INHBE pLOF	phecode_288_11_Neutropenia	0.725	0.894 (0.479, 1.67)	6086	9
INHBE pLOF	phecode_324_Other_CNS_infection_and_poliomyelitis	0.727	0.934 (0.636, 1.37)	16572	26
INHBE pLOF	phecode_596_1_Bladder_neck_obstruction	0.728	0.863 (0.377, 1.97)	3074	5
INHBE pLOF	phecode_388_Other_disorders_of_ear	0.728	0.908 (0.528, 1.56)	8916	13
INHBE pLOF	phecode_788_Syncope_and_collapse	0.729	1.06 (0.751, 1.51)	19833	36
INHBE pLOF	phecode_599_3_Dysuria	0.73	0.903 (0.507, 1.61)	7611	11
INHBE pLOF	phecode_557_Intestinal_malabsorption_non_celiac_	0.73	1.14 (0.54, 2.41)	4429	8
INHBE pLOF	phecode_626_4_Premenstrual_tension_syndromes	0.73	1.15 (0.528, 2.49)	3433	8
INHBE pLOF	phecode_530_3_Stricture_and_stenosis_of_esophagus	0.73	1.15 (0.518, 2.56)	3335	7
INHBE pLOF	phecode_605_Erectile_dysfunction_ED_	0.731	0.898 (0.486, 1.66)	10787	12
INHBE pLOF	phecode_535_Gastritis_and_duodenitis	0.733	0.962 (0.77, 1.2)	51961	90
INHBE pLOF	phecode_1015_Effects_of_other_external_causes	0.734	1.15 (0.517, 2.55)	3571	7
INHBE pLOF	phecode_793_2_Nonspecific_abnormal_findings_on_radiological_and_other_examination_of_other_intrathoracic_organs_echocardiogram_etc_	0.735	1.15 (0.515, 2.56)	3213	7
INHBE pLOF	phecode_594_3_Calculus_of_ureter	0.736	1.15 (0.517, 2.54)	3469	7
INHBE pLOF	phecode_800_Fracture_of_lower_limb	0.739	1.07 (0.728, 1.56)	16980	30
INHBE pLOF	phecode_801_Fracture_of_ankle_and_foot	0.74	1.08 (0.671, 1.75)	10715	19
INHBE pLOF	phecode_428_2_Heart_failure_NOS	0.743	1.07 (0.705, 1.63)	13117	25
INHBE pLOF	phecode_701_3_Circumscribed_scleroderma	0.744	1.17 (0.451, 3.05)	2544	5
INHBE pLOF	phecode_531_3_Duodenal_ulcer	0.744	0.918 (0.549, 1.54)	7678	14
INHBE pLOF	phecode_727_Other_disorders_of_synovium_tendon_and_bursa	0.746	1.05 (0.797, 1.37)	39055	66
INHBE pLOF	phecode_476_Allergic_rhinitis	0.747	1.05 (0.799, 1.37)	39207	64
INHBE pLOF	phecode_244_4_Hypothyroidism_NOS	0.748	1.05 (0.778, 1.42)	27741	51
INHBE pLOF	phecode_78_Viral_warts_HPV	0.749	1.07 (0.716, 1.59)	16101	28
INHBE pLOF	phecode_427_6_Premature_beats	0.754	1.15 (0.486, 2.71)	3213	6
INHBE pLOF	phecode_613_1_Inflammatory_disease_of_breast	0.754	1.14 (0.51, 2.54)	3357	7
INHBE pLOF	phecode_618_2_Uterine_Uterovaginal_prolapse	0.755	1.09 (0.634, 1.87)	8276	15
INHBE pLOF	phecode_260_6_Anorexia	0.756	1.16 (0.451, 2.99)	2528	5
INHBE pLOF	phecode_458_9_Hypotension_NOS	0.76	1.07 (0.704, 1.62)	14110	25
INHBE pLOF	phecode_339_Other_headache_syndromes	0.761	1.05 (0.776, 1.41)	29653	51
INHBE pLOF	phecode_599_8_Other_symptoms_involving_urinary_system	0.762	0.933 (0.593, 1.47)	12485	19
INHBE pLOF	phecode_528_1_Stomatitis_and_mucositis	0.763	1.11 (0.554, 2.24)	4784	9
INHBE pLOF	phecode_618_6_Vaginal_enterocele_congenital_or_acquired	0.769	1.15 (0.449, 2.95)	2706	5
INHBE pLOF	phecode_535_1_Acute_gastritis	0.77	1.07 (0.674, 1.7)	10104	20
INHBE pLOF	phecode_702_2_Seborrheic_keratosis	0.771	1.05 (0.76, 1.45)	26134	45
INHBE pLOF	phecode_528_Diseases_of_the_oral_soft_tissues_excluding_lesions_specific_for_gingiva_and_tongue	0.773	0.935 (0.591, 1.48)	11528	18
INHBE pLOF	phecode_720_Spinal_stenosis	0.774	1.08 (0.624, 1.89)	7887	14
INHBE pLOF	phecode_306_Other_mental_disorder	0.775	1.08 (0.638, 1.83)	8615	16
INHBE pLOF	phecode_578_Gastrointestinal_hemorrhage	0.776	1.04 (0.805, 1.34)	39174	70
INHBE pLOF	phecode_428_Congestive_heart_failure_nonhypertensive	0.777	1.06 (0.699, 1.62)	13251	25
INHBE pLOF	phecode_427_11_Paroxysmal_supraventricular_tachycardia	0.777	0.903 (0.444, 1.84)	4536	7
INHBE pLOF	phecode_474_1_Acute_tonsillitis	0.779	1.06 (0.7, 1.61)	15255	26
INHBE pLOF	phecode_743_Osteoporosis_osteopenia_and_pathological_fracture	0.779	0.954 (0.684, 1.33)	21550	37
INHBE pLOF	phecode_599_2_Retention_of_urine	0.781	0.944 (0.628, 1.42)	14493	24
INHBE pLOF	phecode_367_Disorders_of_refraction_and_accommodation_blindness_and_low_vision	0.781	1.07 (0.666, 1.72)	10774	19
INHBE pLOF	phecode_527_Diseases_of_the_salivary_glands	0.787	0.892 (0.388, 2.05)	3306	5
INHBE pLOF	phecode_656_Other_perinatal_conditions_of_fetus_or_newborn	0.791	0.904 (0.43, 1.9)	4095	7
INHBE pLOF	phecode_500_Lung_disease_due_to_external_agents	0.792	0.893 (0.385, 2.07)	2864	5
INHBE pLOF	phecode_371_Inflammation_of_the_eye	0.793	0.955 (0.678, 1.35)	22747	36
INHBE pLOF	phecode_594_Urinary_calculus	0.793	0.942 (0.603, 1.47)	11666	19
INHBE pLOF	phecode_761_Cervicalgia	0.793	0.958 (0.693, 1.32)	25102	41
INHBE pLOF	phecode_627_3_Postmenopausal_atrophic_vaginitis	0.794	1.08 (0.599, 1.95)	6832	13
INHBE pLOF	phecode_395_Heart_valve_disorders	0.795	1.06 (0.693, 1.62)	12565	24
INHBE pLOF	phecode_427_1_Paroxysmal_tachycardia_unspecified	0.795	0.923 (0.505, 1.69)	6296	10
INHBE pLOF	phecode_574_3_Cholecystitis_without_cholelithiasis	0.798	1.08 (0.583, 2.02)	5667	11
INHBE pLOF	phecode_261_Vitamin_deficiency	0.799	0.942 (0.594, 1.49)	11557	18
INHBE pLOF	phecode_530_1_Esophagitis_GERD_and_related_diseases	0.803	1.03 (0.842, 1.25)	74103	130
INHBE pLOF	phecode_420_Carditis	0.805	0.937 (0.558, 1.57)	9112	14
INHBE pLOF	phecode_426_32_Left_bundle_branch_block	0.805	1.1 (0.526, 2.28)	4256	8
INHBE pLOF	phecode_426_Cardiac_conduction_disorders	0.807	0.952 (0.643, 1.41)	15904	26
INHBE pLOF	phecode_625_1_Dyspareunia	0.808	1.12 (0.439, 2.87)	2502	5
INHBE pLOF	phecode_529_Diseases_and_other_conditions_of_the_tongue	0.81	0.902 (0.391, 2.09)	3392	5
INHBE pLOF	phecode_701_Other_hypertrophic_and_atrophic_conditions_of_skin	0.81	1.04 (0.78, 1.38)	31824	57
INHBE pLOF	phecode_411_3_Angina_pectoris	0.81	0.965 (0.722, 1.29)	28513	52
INHBE pLOF	phecode_578_8_Hemorrhage_of_rectum_and_anus	0.814	1.04 (0.751, 1.44)	23379	41
INHBE pLOF	phecode_41_2_Streptococcus_infection	0.815	1.07 (0.593, 1.94)	6672	12
INHBE pLOF	phecode_242_Thyrotoxicosis_with_or_without_goiter	0.816	0.936 (0.536, 1.63)	7608	12
INHBE pLOF	phecode_1010_Other_tests	0.82	0.978 (0.805, 1.19)	79835	132
INHBE pLOF	phecode_805_Fracture_of_vertebral_column_without_mention_of_spinal_cord_injury	0.823	1.09 (0.501, 2.38)	3942	7
INHBE pLOF	phecode_626_8_Infertility_female	0.824	0.913 (0.411, 2.03)	3203	6
INHBE pLOF	phecode_251_Other_disorders_of_pancreatic_internal_secretion	0.83	0.912 (0.392, 2.12)	3227	5
INHBE pLOF	phecode_136_Other_infectious_and_parasitic_diseases	0.831	0.952 (0.607, 1.49)	13416	20
INHBE pLOF	phecode_420_2_Pericarditis	0.831	0.913 (0.393, 2.12)	3036	5
INHBE pLOF	phecode_508_Pulmonary_collapse_interstitial_and_compensatory_emphysema	0.834	0.937 (0.51, 1.72)	6041	10
INHBE pLOF	phecode_835_Internal_derangement_of_knee	0.835	1.04 (0.733, 1.47)	20654	35
INHBE pLOF	phecode_782_3_Edema	0.835	1.05 (0.648, 1.71)	10269	18
INHBE pLOF	phecode_250_42_Other_abnormal_glucose	0.837	1.08 (0.519, 2.24)	4082	8
INHBE pLOF	phecode_727_4_Ganglion_and_cyst_of_synovium_tendon_and_bursa	0.839	1.05 (0.644, 1.72)	11002	18
INHBE pLOF	phecode_443_1_Raynaud_s_syndrome	0.841	0.929 (0.452, 1.91)	4532	7
INHBE pLOF	phecode_465_4_Acute_laryngitis_and_tracheitis	0.841	1.05 (0.635, 1.75)	10003	18
INHBE pLOF	phecode_352_1_Trigeminal_nerve_disorders_CN5_	0.843	1.1 (0.436, 2.77)	2598	5
INHBE pLOF	phecode_1002_Symptoms_concerning_nutrition_metabolism_and_development	0.843	0.958 (0.624, 1.47)	12667	21
INHBE pLOF	phecode_433_3_Cerebral_ischemia	0.844	1.05 (0.62, 1.79)	7832	15
INHBE pLOF	phecode_415_Pulmonary_heart_disease	0.844	0.955 (0.602, 1.51)	10991	18
INHBE pLOF	phecode_611_Abnormal_findings_on_mammogram_or_breast_exam	0.844	1.05 (0.661, 1.66)	13146	22
INHBE pLOF	phecode_611_3_Lump_or_mass_in_breast	0.844	1.05 (0.661, 1.66)	13146	22
INHBE pLOF	phecode_800_3_Fracture_of_tibia_and_fibula	0.845	0.938 (0.493, 1.78)	5643	9
INHBE pLOF	phecode_752_1_Neural_tube_defects	0.846	1.09 (0.47, 2.51)	3419	6
INHBE pLOF	phecode_402_Elevated_blood_pressure_reading_without_diagnosis_of_hypertension	0.847	1.05 (0.66, 1.66)	12704	21
INHBE pLOF	phecode_285_Other_anemias	0.848	0.97 (0.708, 1.33)	25003	41
INHBE pLOF	phecode_470_Septal_Deviations_Turbinate_Hypertrophy	0.849	0.942 (0.512, 1.74)	6466	10
INHBE pLOF	phecode_804_Fracture_of_hand_or_wrist	0.849	1.05 (0.636, 1.73)	9979	17
INHBE pLOF	phecode_710_1_Osteomyelitis	0.851	1.09 (0.435, 2.74)	2837	5
INHBE pLOF	phecode_830_Dislocation	0.851	0.933 (0.453, 1.92)	4420	7
INHBE pLOF	phecode_380_4_Impacted_cerumen	0.852	0.968 (0.684, 1.37)	23504	37
INHBE pLOF	phecode_198_Secondary_malignant_neoplasm	0.854	0.966 (0.672, 1.39)	17715	30
INHBE pLOF	phecode_751_Genitourinary_congenital_anomalies	0.855	1.08 (0.469, 2.49)	3296	6
INHBE pLOF	phecode_198_2_Secondary_malignancy_of_respiratory_organs	0.855	1.07 (0.539, 2.1)	4846	9
INHBE pLOF	phecode_288_Diseases_of_white_blood_cells	0.856	0.949 (0.543, 1.66)	7443	12
INHBE pLOF	phecode_519_Other_diseases_of_respiratory_system_not_elsewhere_classified	0.856	1.02 (0.82, 1.27)	67551	116
INHBE pLOF	phecode_153_Colorectal_cancer	0.857	1.05 (0.619, 1.78)	8243	15
INHBE pLOF	phecode_703_Diseases_of_nail_NOS	0.862	1.04 (0.649, 1.68)	11421	19
INHBE pLOF	phecode_743_1_Osteoporosis	0.862	0.969 (0.676, 1.39)	18585	32
INHBE pLOF	phecode_743_11_Osteoporosis_NOS	0.862	0.969 (0.676, 1.39)	18585	32
INHBE pLOF	phecode_180_3_Cervical_intraepithelial_neoplasia_CIN_Cervical_dysplasia_	0.865	0.956 (0.568, 1.61)	9186	15
INHBE pLOF	phecode_591_Urinary_tract_infection	0.866	1.02 (0.789, 1.33)	41426	70
INHBE pLOF	phecode_939_Atopic_contact_dermatitis_due_to_other_or_unspecified	0.868	0.977 (0.744, 1.28)	38246	64
INHBE pLOF	phecode_707_2_Chronic_ulcer_of_leg_or_foot	0.868	0.93 (0.396, 2.19)	2985	5
INHBE pLOF	phecode_420_3_Endocarditis	0.87	0.947 (0.495, 1.81)	5820	9
INHBE pLOF	phecode_361_Retinal_detachments_and_defects	0.872	1.06 (0.537, 2.08)	5193	9
INHBE pLOF	phecode_710_Osteomyelitis_periostitis_and_other_infections_involving_bone	0.873	1.08 (0.432, 2.69)	2856	5
INHBE pLOF	phecode_447_Other_disorders_of_arteries_and_arterioles	0.873	0.933 (0.397, 2.19)	2892	5
INHBE pLOF	phecode_575_Other_biliary_tract_disease	0.874	1.04 (0.607, 1.8)	7620	14
INHBE pLOF	phecode_375_2_Epiphora	0.878	1.07 (0.43, 2.68)	2677	5
INHBE pLOF	phecode_597_Other_disorders_of_urethra_and_urinary_tract	0.878	0.953 (0.516, 1.76)	5786	10
INHBE pLOF	phecode_628_Ovarian_cyst	0.879	1.04 (0.599, 1.82)	7202	14
INHBE pLOF	phecode_204_4_Multiple_myeloma	0.879	0.948 (0.473, 1.9)	5488	8
INHBE pLOF	phecode_585_33_Chronic_Kidney_Disease_Stage_III	0.88	1.03 (0.665, 1.61)	13503	22
INHBE pLOF	phecode_700_Corns_and_callosities	0.884	0.938 (0.396, 2.22)	3197	5
INHBE pLOF	phecode_530_14_Reflux_esophagitis	0.887	1.03 (0.723, 1.45)	19372	35
INHBE pLOF	phecode_70_Viral_hepatitis	0.888	1.07 (0.43, 2.65)	2646	5
INHBE pLOF	phecode_426_2_Atrioventricular_AV_block	0.888	1.05 (0.549, 2)	5450	10
INHBE pLOF	phecode_374_Other_disorders_of_eyelids	0.888	1.03 (0.648, 1.65)	11006	19
INHBE pLOF	phecode_592_1_Cystitis	0.889	0.971 (0.647, 1.46)	15695	26
INHBE pLOF	phecode_578_2_Blood_in_stool	0.89	0.953 (0.48, 1.89)	4530	8
INHBE pLOF	phecode_451_Phlebitis_and_thrombophlebitis	0.89	1.03 (0.688, 1.54)	15723	26
INHBE pLOF	phecode_290_13_Senile_dementia	0.893	0.942 (0.397, 2.23)	2835	5
INHBE pLOF	phecode_531_Peptic_ulcer_excl_esophageal_	0.894	0.976 (0.68, 1.4)	16651	31
INHBE pLOF	phecode_300_12_Agorophobia_social_phobia_and_panic_disorder	0.897	1.05 (0.486, 2.28)	4013	7
INHBE pLOF	phecode_110_13_Dermatophytosis_of_the_body	0.898	0.952 (0.453, 2)	4717	7
INHBE pLOF	phecode_619_3_Noninflammatory_disorders_of_cervix	0.901	0.957 (0.479, 1.91)	5184	8
INHBE pLOF	phecode_471_Nasal_polyps	0.902	1.04 (0.564, 1.92)	6322	11
INHBE pLOF	phecode_474_Acute_and_chronic_tonsillitis	0.904	0.976 (0.658, 1.45)	17016	27
INHBE pLOF	phecode_79_1_Varicella_infection	0.904	0.97 (0.593, 1.59)	9842	16
INHBE pLOF	phecode_585_2_Renal_failure_NOS	0.905	0.949 (0.401, 2.24)	3056	5
INHBE pLOF	phecode_575_8_Other_disorders_of_biliary_tract	0.908	0.958 (0.461, 1.99)	4080	7
INHBE pLOF	phecode_251_1_Hypoglycemia	0.909	1.05 (0.426, 2.61)	2713	5
INHBE pLOF	phecode_965_1_Opiates_and_related_narcotics_causing_adverse_effects_in_therapeutic_use	0.909	1.05 (0.459, 2.4)	3618	6
INHBE pLOF	phecode_601_1_Prostatitis	0.913	0.957 (0.432, 2.12)	3711	6
INHBE pLOF	phecode_172_1_Melanomas_of_skin_dx_or_hx	0.915	1.03 (0.562, 1.9)	6326	11
INHBE pLOF	phecode_172_11_Melanomas_of_skin	0.915	1.03 (0.562, 1.9)	6326	11
INHBE pLOF	phecode_198_4_Secondary_malignant_neoplasm_of_liver	0.915	1.04 (0.547, 1.96)	5485	10
INHBE pLOF	phecode_367_9_Blindness_and_low_vision	0.916	1.05 (0.425, 2.59)	2875	5
INHBE pLOF	phecode_735_3_Hallux_valgus_Bunion_	0.916	1.02 (0.667, 1.57)	13548	23
INHBE pLOF	phecode_871_2_Open_wound_of_finger_s_	0.917	0.964 (0.485, 1.92)	5187	8
INHBE pLOF	phecode_372_Disorders_of_conjunctiva	0.917	0.969 (0.533, 1.76)	7254	11
INHBE pLOF	phecode_766_Neuralgia_neuritis_and_radiculitis_NOS	0.919	1.03 (0.56, 1.9)	6746	11
INHBE pLOF	phecode_382_Otalgia	0.921	1.02 (0.644, 1.63)	12122	20
INHBE pLOF	phecode_495_Asthma	0.922	0.989 (0.794, 1.23)	56438	94
INHBE pLOF	phecode_650_Normal_delivery	0.928	0.98 (0.629, 1.53)	12360	23
INHBE pLOF	phecode_380_Disorders_of_external_ear	0.932	0.985 (0.704, 1.38)	25177	40
INHBE pLOF	phecode_752_Nervous_system_congenital_anomalies	0.932	1.04 (0.456, 2.35)	3583	6
INHBE pLOF	phecode_281_12_Other_vitamin_B12_deficiency_anemia	0.934	0.964 (0.405, 2.29)	2867	5
INHBE pLOF	phecode_379_2_Disorders_of_vitreous_body	0.934	0.979 (0.584, 1.64)	9189	15
INHBE pLOF	phecode_454_11_Varicose_veins_of_lower_extremity_symptomtic	0.937	1.03 (0.503, 2.11)	4772	8
INHBE pLOF	phecode_281_Other_deficiency_anemia	0.938	1.03 (0.482, 2.2)	3742	7
INHBE pLOF	phecode_380_1_Otitis_externa	0.939	0.987 (0.709, 1.37)	24845	41
INHBE pLOF	phecode_622_2_Mucous_polyp_of_cervix	0.94	1.02 (0.541, 1.94)	5617	10
INHBE pLOF	phecode_300_13_Phobia	0.942	0.968 (0.404, 2.32)	3159	5
INHBE pLOF	phecode_365_1_Open_angle_glaucoma	0.947	1.03 (0.453, 2.33)	3388	6
INHBE pLOF	phecode_530_Diseases_of_esophagus	0.95	0.994 (0.819, 1.21)	77731	133
INHBE pLOF	phecode_261_4_Vitamin_D_deficiency	0.951	1.02 (0.54, 1.92)	5946	10
INHBE pLOF	phecode_702_Degenerative_skin_conditions_and_other_dermatoses	0.951	1.01 (0.77, 1.32)	39124	66
INHBE pLOF	phecode_585_1_Acute_renal_failure	0.954	0.988 (0.663, 1.47)	15212	26
INHBE pLOF	phecode_577_Diseases_of_pancreas	0.955	0.981 (0.51, 1.89)	5268	9
INHBE pLOF	phecode_8_Intestinal_infection	0.956	0.991 (0.732, 1.34)	28713	47
INHBE pLOF	phecode_871_Open_wounds_of_extremities	0.958	1.02 (0.582, 1.77)	7736	13
INHBE pLOF	phecode_477_Epistaxis_or_throat_hemorrhage	0.96	0.986 (0.567, 1.71)	8052	13
INHBE pLOF	phecode_371_3_Inflammation_of_eyelids	0.964	0.991 (0.679, 1.45)	18282	30
INHBE pLOF	phecode_741_Symptoms_and_disorders_of_the_joints	0.965	0.991 (0.662, 1.48)	15462	25
INHBE pLOF	phecode_561_2_Flatulence	0.965	1.01 (0.55, 1.87)	6669	11
INHBE pLOF	phecode_738_Other_acquired_musculoskeletal_deformity	0.966	1.02 (0.477, 2.17)	4309	7
INHBE pLOF	phecode_740_1_Osteoarthritis_localized	0.967	1 (0.803, 1.26)	58387	98
INHBE pLOF	phecode_507_Pleurisy_pleural_effusion	0.968	1.01 (0.682, 1.49)	15284	27
INHBE pLOF	phecode_473_Diseases_of_the_larynx_and_vocal_cords	0.971	0.99 (0.569, 1.72)	7644	13
INHBE pLOF	phecode_440_Atherosclerosis	0.973	1.02 (0.416, 2.48)	2754	5
INHBE pLOF	phecode_197_Chemotherapy	0.974	1 (0.782, 1.29)	42588	73
INHBE pLOF	phecode_687_4_Disturbance_of_skin_sensation	0.975	1.01 (0.668, 1.52)	15750	25
INHBE pLOF	phecode_840_Sprains_and_strains	0.978	1 (0.725, 1.39)	25806	42
INHBE pLOF	phecode_592_Cystitis_and_urethritis	0.982	1 (0.676, 1.49)	16496	28
INHBE pLOF	phecode_522_5_Periapical_abscess	0.984	0.993 (0.493, 2)	4968	8
INHBE pLOF	phecode_586_Other_disorders_of_the_kidney_and_ureters	0.984	1.01 (0.577, 1.75)	7476	13
INHBE pLOF	phecode_703_1_Ingrowing_nail	0.984	0.994 (0.529, 1.87)	6187	10
INHBE pLOF	phecode_635_Hemorrhage_during_pregnancy_childbirth_and_postpartum	0.986	1.01 (0.402, 2.53)	2649	5
INHBE pLOF	phecode_198_6_Secondary_malignancy_of_bone	0.987	1.01 (0.498, 2.03)	4610	8
INHBE pLOF	phecode_807_Fracture_of_ribs	0.987	0.994 (0.471, 2.1)	4102	7
INHBE pLOF	phecode_426_3_Bundle_branch_block	0.989	1 (0.586, 1.72)	8404	14

## Sheet: Supp Data 8 GP
variant set	title	P	Beta in SD (95% CI)	N carrier measured
INHBE pLOF	plasma_fasting_glucose_level	0.0315	-0.17 (-0.33, -0.015)	90
INHBE pLOF	serum_bicarbonate_level	0.0421	0.28 (0.0098, 0.54)	35
INHBE pLOF	urine_protein_level	0.134	-0.17 (-0.38, 0.051)	27
INHBE pLOF	serum_globulin_level	0.147	0.11 (-0.04, 0.27)	118
INHBE pLOF	serum_tsh_thyroid_stimulating_hormone_level	0.174	0.064 (-0.028, 0.16)	212
INHBE pLOF	serum_adjusted_calcium_concentration	0.207	-0.09 (-0.23, 0.05)	135
INHBE pLOF	serum_folate_level	0.293	0.1 (-0.088, 0.29)	71
INHBE pLOF	tsh_thyroid_stimulating_hormone_level	0.307	0.11 (-0.11, 0.33)	48
INHBE pLOF	thyroid_function_test	0.381	-0.023 (-0.075, 0.029)	92
INHBE pLOF	bone_profile	0.382	-0.027 (-0.089, 0.034)	58
INHBE pLOF	serum_creatine_kinase_level	0.425	-0.1 (-0.35, 0.15)	35
INHBE pLOF	qrisk2_cardiovascular_disease_10_year_risk_score	0.426	0.045 (-0.066, 0.16)	111
INHBE pLOF	erythrocyte_sedimentation_rate	0.461	-0.044 (-0.16, 0.072)	130
INHBE pLOF	serum_vitamin_b12_level	0.467	0.06 (-0.1, 0.22)	86
INHBE pLOF	serum_chloride_level	0.473	0.079 (-0.14, 0.29)	50
INHBE pLOF	fasting_blood_glucose_level	0.498	-0.094 (-0.37, 0.18)	35
INHBE pLOF	urine_albumin_level	0.568	0.096 (-0.23, 0.43)	22
INHBE pLOF	serum_lipids_level	0.582	-0.0039 (-0.018, 0.0099)	142
INHBE pLOF	serum_free_t4_level	0.614	0.037 (-0.11, 0.18)	111
INHBE pLOF	framingham_coronary_heart_disease_10_year_risk_score	0.617	0.056 (-0.16, 0.27)	49
INHBE pLOF	serum_sodium_level	0.77	0.014 (-0.078, 0.11)	227
INHBE pLOF	serum_potassium_level	0.782	-0.012 (-0.1, 0.075)	227
INHBE pLOF	serum_albumin_level	0.786	-0.015 (-0.12, 0.092)	220
INHBE pLOF	urine_albumin_creatinine_ratio	0.844	0.022 (-0.2, 0.25)	34
INHBE pLOF	serum_ferritin_level	0.878	0.012 (-0.14, 0.16)	106
INHBE pLOF	free_thyroxine_level	0.987	0.0024 (-0.28, 0.28)	40

## Sheet: Supp Data 9 body comp
variant set	title	P	Beta in SD (95% CI)	N carrier measured
INHBE pLOF	Imaging_DXA_Android_bone_mass	0.026	0.49 (0.059, 0.93)	14
INHBE pLOF	Imaging_DXA_Arm_lean_mass_right	0.0327	0.37 (0.031, 0.72)	12
INHBE pLOF	PhysicalMeasures_Impedance_Impedance_of_leg_left	0.0618	-0.069 (-0.14, 0.0034)	596
INHBE pLOF	Imaging_DXA_Arms_lean_mass	0.0958	0.27 (-0.048, 0.59)	14
INHBE pLOF	PhysicalMeasures_Impedance_Impedance_of_arm_right	0.128	-0.043 (-0.099, 0.012)	596
INHBE pLOF	Imaging_DXA_Arm_lean_mass_left	0.16	0.25 (-0.098, 0.6)	12
INHBE pLOF	Imaging_DXA_Gynoid_bone_mass	0.172	0.25 (-0.11, 0.6)	14
INHBE pLOF	Imaging_DXA_Leg_lean_mass_right	0.177	0.26 (-0.12, 0.63)	12
INHBE pLOF	PhysicalMeasures_Impedance_Impedance_of_leg_right	0.179	-0.049 (-0.12, 0.023)	596
INHBE pLOF	PhysicalMeasures_Impedance_Impedance_of_whole_body	0.206	-0.039 (-0.1, 0.021)	596
INHBE pLOF	Imaging_DXA_Legs_total_mass	0.263	0.16 (-0.12, 0.44)	41
INHBE pLOF	Imaging_DXA_Total_fat_free_mass	0.264	0.18 (-0.14, 0.51)	14
INHBE pLOF	Imaging_DXA_Legs_lean_mass	0.281	0.19 (-0.15, 0.53)	14
INHBE pLOF	Imaging_DXA_Total_lean_mass	0.281	0.18 (-0.15, 0.5)	14
INHBE pLOF	Imaging_DXA_Total_tissue_mass	0.346	0.22 (-0.24, 0.67)	14
INHBE pLOF	Imaging_DXA_Arms_total_mass	0.352	0.12 (-0.13, 0.36)	41
INHBE pLOF	Imaging_DXA_Arm_tissue_fat_percentage_right	0.382	-0.13 (-0.42, 0.16)	22
INHBE pLOF	PhysicalMeasures_Impedance_Impedance_of_arm_left	0.394	-0.024 (-0.081, 0.032)	596
INHBE pLOF	Imaging_DXA_Gynoid_lean_mass	0.407	0.14 (-0.19, 0.47)	14
INHBE pLOF	Imaging_DXA_Leg_total_mass_right	0.412	0.16 (-0.22, 0.55)	22
INHBE pLOF	Imaging_DXA_VAT_visceral_adipose_tissue_mass	0.418	0.18 (-0.26, 0.63)	14
INHBE pLOF	Imaging_DXA_VAT_visceral_adipose_tissue_volume	0.419	0.18 (-0.26, 0.63)	14
INHBE pLOF	Imaging_DXA_Arm_tissue_fat_percentage_left	0.45	-0.11 (-0.4, 0.18)	22
INHBE pLOF	Imaging_DXA_Leg_lean_mass_left	0.476	0.14 (-0.24, 0.51)	12
INHBE pLOF	Imaging_DXA_Trunk_lean_mass	0.484	0.12 (-0.21, 0.45)	14
INHBE pLOF	Imaging_DXA_Arms_tissue_fat_percentage	0.501	-0.072 (-0.28, 0.14)	41
INHBE pLOF	Imaging_DXA_Arms_fat_mass	0.508	0.17 (-0.33, 0.68)	14
INHBE pLOF	Imaging_DXA_Leg_total_mass_left	0.518	0.13 (-0.26, 0.51)	22
INHBE pLOF	PhysicalMeasures_Impedance_Arm_fat_free_mass_right	0.532	0.016 (-0.033, 0.064)	596
INHBE pLOF	Imaging_DXA_Gynoid_fat_mass	0.539	0.15 (-0.33, 0.64)	14
INHBE pLOF	Imaging_DXA_Arm_total_mass_right	0.54	0.11 (-0.23, 0.44)	22
INHBE pLOF	Imaging_DXA_Total_fat_mass	0.55	0.16 (-0.37, 0.69)	14
INHBE pLOF	Imaging_DXA_Total_mass	0.554	0.079 (-0.18, 0.34)	41
INHBE pLOF	PhysicalMeasures_Impedance_Leg_fat_free_mass_left	0.562	0.015 (-0.036, 0.066)	596
INHBE pLOF	Imaging_DXA_Arm_total_mass_left	0.566	0.1 (-0.24, 0.44)	22
INHBE pLOF	PhysicalMeasures_Impedance_Leg_predicted_mass_left	0.567	0.015 (-0.036, 0.065)	596
INHBE pLOF	Imaging_DXA_Gynoid_total_mass	0.569	0.081 (-0.2, 0.36)	41
INHBE pLOF	PhysicalMeasures_Impedance_Body_mass_index_BMI	0.582	0.022 (-0.057, 0.1)	596
INHBE pLOF	Imaging_DXA_Trunk_fat_mass	0.583	0.15 (-0.38, 0.67)	14
INHBE pLOF	PhysicalMeasures_Impedance_Leg_fat_mass_right	0.604	0.017 (-0.046, 0.08)	596
INHBE pLOF	Imaging_DXA_Trunk_tissue_fat_percentage	0.615	-0.076 (-0.37, 0.22)	41
INHBE pLOF	Imaging_DXA_Total_tissue_fat_percentage	0.615	-0.066 (-0.32, 0.19)	41
INHBE pLOF	PhysicalMeasures_Impedance_Trunk_predicted_mass	0.627	0.012 (-0.037, 0.061)	595
INHBE pLOF	Imaging_DXA_Android_tissue_fat_percentage	0.633	-0.074 (-0.38, 0.23)	41
INHBE pLOF	Imaging_DXA_Android_fat_mass	0.634	0.13 (-0.39, 0.64)	14
INHBE pLOF	PhysicalMeasures_Impedance_Arm_predicted_mass_right	0.641	0.012 (-0.037, 0.06)	596
INHBE pLOF	PhysicalMeasures_Impedance_Trunk_fat_free_mass	0.663	0.011 (-0.038, 0.06)	595
INHBE pLOF	Imaging_DXA_Android_lean_mass	0.664	0.075 (-0.26, 0.42)	14
INHBE pLOF	PhysicalMeasures_Impedance_Leg_fat_percentage_right	0.691	0.01 (-0.039, 0.059)	596
INHBE pLOF	PhysicalMeasures_Impedance_Basal_metabolic_rate	0.694	0.01 (-0.041, 0.062)	596
INHBE pLOF	Imaging_DXA_Legs_fat_mass	0.698	0.091 (-0.37, 0.55)	14
INHBE pLOF	PhysicalMeasures_Impedance_Trunk_fat_percentage	0.706	-0.014 (-0.086, 0.058)	595
INHBE pLOF	PhysicalMeasures_Impedance_Arm_fat_percentage_left	0.707	0.011 (-0.048, 0.071)	596
INHBE pLOF	PhysicalMeasures_Impedance_Leg_fat_mass_left	0.717	0.012 (-0.051, 0.074)	596
INHBE pLOF	PhysicalMeasures_Impedance_Leg_predicted_mass_right	0.727	0.009 (-0.041, 0.059)	596
INHBE pLOF	PhysicalMeasures_Impedance_Leg_fat_free_mass_right	0.734	0.0088 (-0.042, 0.06)	596
INHBE pLOF	Imaging_DXA_Leg_fat_mass_right	0.737	0.086 (-0.41, 0.58)	12
INHBE pLOF	Imaging_DXA_Arm_fat_mass_left	0.751	0.088 (-0.46, 0.63)	12
INHBE pLOF	PhysicalMeasures_Impedance_Arm_fat_mass_left	0.765	0.012 (-0.066, 0.089)	595
INHBE pLOF	PhysicalMeasures_Impedance_Arm_fat_mass_right	0.779	0.011 (-0.066, 0.088)	596
INHBE pLOF	PhysicalMeasures_Impedance_Arm_fat_free_mass_left	0.79	0.0068 (-0.043, 0.057)	595
INHBE pLOF	PhysicalMeasures_Impedance_Arm_predicted_mass_left	0.822	0.0057 (-0.044, 0.055)	595
INHBE pLOF	Imaging_DXA_Arm_fat_mass_right	0.84	0.057 (-0.49, 0.6)	12
INHBE pLOF	Imaging_DXA_Leg_fat_mass_left	0.851	0.047 (-0.45, 0.54)	12
INHBE pLOF	Imaging_DXA_Legs_tissue_fat_percentage	0.889	-0.014 (-0.22, 0.19)	41
INHBE pLOF	Imaging_DXA_Leg_tissue_fat_percentage_right	0.913	-0.016 (-0.3, 0.27)	22
INHBE pLOF	Imaging_DXA_Trunk_total_mass	0.918	0.014 (-0.25, 0.27)	41
INHBE pLOF	PhysicalMeasures_Impedance_Arm_fat_percentage_right	0.932	0.0026 (-0.057, 0.063)	596
INHBE pLOF	Imaging_DXA_Gynoid_tissue_fat_percentage	0.947	0.0075 (-0.21, 0.23)	41
INHBE pLOF	Imaging_DXA_Android_total_mass	0.948	-0.0087 (-0.27, 0.25)	41
INHBE pLOF	Imaging_DXA_Leg_tissue_fat_percentage_left	0.966	-0.0062 (-0.29, 0.28)	22
INHBE pLOF	PhysicalMeasures_Impedance_Trunk_fat_mass	0.97	0.0015 (-0.078, 0.081)	595
INHBE pLOF	PhysicalMeasures_Impedance_Leg_fat_percentage_left	0.999	2.8e-05 (-0.049, 0.049)	596

## Sheet: Supp Data 10 gnomad
					Age range
chr	pos (GRCh37)	rsid	ref	alt	<30	30-35	35-40	40-45	45-50	50-55	55-60	60-65	65-70	70-75	75-80	>80		Total
12	57849876	rs150777893	G	C	1	1	0	1	4	6	2	1	6	2	4	2		30
12	57850164	rs764817559	G	T	0	0	1	1	2	3	2	0	2	0	0	0		11
12	57849618	rs375342858	G	T	0	0	2	0	1	1	3	1	1	0	0	0		9
12	57848762	rs1386949357	G	C	0	0	0	0	1	1	0	0	0	0	0	0		2
12	57850327	rs772587242	GA	G	0	0	0	0	0	0	0	0	0	0	1	1		2
12	57850337	rs146517777	C	A	0	0	0	0	0	0	1	0	0	1	0	0		2
12	57850378	rs762481508	AG	A	0	0	0	0	0	0	2	0	0	0	0	0		2
12	57849346	rs760203466	G	A	0	0	0	1	0	0	0	0	0	0	0	0		1
12	57849361	rs776278552	G	A	0	0	0	0	0	0	1	0	0	0	0	0		1
12	57849371	rs750332159	C	T	0	0	0	0	1	0	0	0	0	0	0	0		1
12	57849437	rs898659812	C	T	0	0	0	0	0	0	0	0	0	0	0	1		1
12	57849517	rs752906754	TC	T	0	0	0	0	0	0	0	0	1	0	0	0		1
12	57849958	rs762045556	G	A	0	0	0	1	0	0	0	0	0	0	0	0		1
12	57850008	rs1200579113	C	T	0	0	0	0	1	0	0	0	0	0	0	0		1
12	57850248	rs762494353	C	T	0	0	0	0	0	1	0	0	0	0	0	0		1
12	57850287	rs1170691073	A	AC	0	0	0	0	0	1	0	0	0	0	0	0		1
12	57850300	rs764881360	AG	A	0	0	1	0	0	0	0	0	0	0	0	0		1
12	57850303	.	C	CT	0	0	0	0	0	1	0	0	0	0	0	0		1
12	57850326	rs747443276	C	T	0	0	0	1	0	0	0	0	0	0	0	0		1
12	57850536	rs1440312005	C	T	0	0	0	0	0	0	0	0	0	0	0	1		1
12	57850631	.	G	C	1	0	0	0	0	0	0	0	0	0	0	0		1
12	57849915	rs746196693	CT	C	0	0	0	0	0	0	0	0	0	0	0	0		0
12	57850243	rs776145331	AG	A	0	0	0	0	0	0	0	0	0	0	0	0		0
12	57850303	.	CTGCGACCCCCTTATGT	C	0	0	0	0	0	0	0	0	0	0	0	0		0
12	57850445	rs1455498566	CAT	C	0	0	0	0	0	0	0	0	0	0	0	0		0
Total INHBE pLOF exome participant carriers with age information					2	1	4	5	10	14	11	2	10	3	5	5		72
Exome participants with age information					2547	3423	4546	8487	10355	12693	11933	10534	8882	5991	4136	1935		85462

[truncated: 3 more sheets: Supp Data 11 Lipodystrophy, Supp Data 12 other gene PheWAS, Supp Data 13 T2D-GENES cohorts]
