# Supplementary material for: Rare loss of function variants in the hepatokine gene INHBE protect from abdominal obesity
Source: Nat Commun. 2022 Jul 27;13:4319. doi: 10.1038/s41467-022-31757-8 (PMC9329324; doi:10.1038/s41467-022-31757-8)
Supplement: Supplementary file 6 — Source Data [file 41467_2022_31757_MOESM6_ESM.xlsx]

## Sheet: Figure 5C
	#1	#2	#3	Avg	SEM
Untransfected	9.16667	7.56927	16.478	11.0713	2.74239
INHBE CDS	603.55	692.412	863.905	719.956	76.4094
CDS+Intron	801.418	975.364	1241.61	1006.13	128
Tyr253Ter	33.9264	2.94189	3.52023	13.4628	10.2331
Acceptor Variant	1131.15	1255.81	1770.83	1385.93	195.787
Donor Variant	14.8677	40	30.6569	28.5082	7.33418

## Sheet: Figure 5E
	#1	#2	#3	Avg	SEM
Unt	0.210386	0.0230118	-12.9032	-4.22328	4.34031
INHBE	129.227	175.973	112.148	139.116	19.0765
Intron	100	100	100	100	0
CDV	0.0782609	0.098308	-2.47083	-0.764754	0.853058
AV	1.33575	6.86971	25.1887	11.1314	7.20793
DV	0.10314	0.575296	3.98078	1.55307	1.22148

## Sheet: Supp Figure 10
Gene expression analysis INHBE cyno liver
Sample ID	Experimental treatment	Average Ct (ARL6IP4)	Average Ct (RPS9)	Average Ct (INHBE)	Fold change (ARL6IP4)	Fold change (RPS9)	Fold change (Geomean)
1	Lean cyno (male)	27.725	25.155	27.715	0.797492	0.823115	0.810202
2	Lean cyno (male)	27.3	24.275	26.66	1.23417	0.929268	1.07092
3	Lean cyno (male)	28.55	26.005	28.165	1.03422	1.08611	1.05985
4	Lean cyno (male)	27.845	25.61	27.65	0.906602	1.18031	1.03444
5	Lean cyno (male)	27.52	24.82	26.51	1.59498	1.50438	1.54902
6	Lean cyno (male)	27.795	24.605	28.32	0.550396	0.369633	0.451048
7	Lean cyno (male)	28.015	25.58	26.875	1.74538	1.97817	1.85813
8	Lean cyno (male)	26.9	24.075	26.195	1.29105	1.11664	1.20068
9	Lean cyno (male)	27.7	25.28	26.685	1.60052	1.83295	1.7128
10	Lean cyno (male)	27.855	25.67	27.57	0.96496	1.30059	1.12028
11	Lean cyno (male)	28	25.23	28.025	0.778377	0.699389	0.737827
12	Lean cyno (male)	28.015	25.68	27.68	0.99899	1.21349	1.10103
1	Lean cyno (female)	28.41	25.695	29.105	0.489215	0.456652	0.472653
2	Lean cyno (female)	28.26	25.72	27.005	1.8902	1.99193	1.9404
3	Lean cyno (female)	27.885	25.61	27.735	0.87876	1.11278	0.988871
4	Lean cyno (female)	28.09	25.985	28.375	0.650014	0.926053	0.775852
5	Lean cyno (female)	27.105	24.74	27.55	0.581778	0.692155	0.634571
6	Lean cyno (female)	27.64	25.185	28.775	0.360618	0.403088	0.381262
7	Lean cyno (female)	27.34	24.82	26.655	1.27327	1.36053	1.31618
8	Lean cyno (female)	27.665	25.21	27.095	1.17572	1.31418	1.24302
9	Lean cyno (female)	27.98	24.895	27.89	0.842963	0.608853	0.716408
10	Lean cyno (female)	28.255	25.31	28.03	0.925652	0.736709	0.825794
11	Lean cyno (female)	28.025	25.055	26.86	1.77589	1.38912	1.57064
12	Lean cyno (female)	27.765	24.655	26.44	1.98418	1.40851	1.67174
1	Obese cyno	28.79	25.935	26.745	3.2683	2.76862	3.0081
2	Obese cyno	28.555	25.3	27.155	2.09006	1.3418	1.67464
3	Obese cyno	28.405	25.79	25.46	6.09887	6.10151	6.10019
4	Obese cyno	27.36	24.605	25.055	3.91372	3.55332	3.72917
5	Obese cyno	28.055	25.635	25.42	4.9196	5.63403	5.26471
6	Obese cyno	26.89	24.53	24.585	3.91372	4.67241	4.27627
7	Obese cyno	26.685	24.405	23.835	5.7102	7.20584	6.41458
8	Obese cyno	30.25	27.035	27.4	5.7102	3.76896	4.63913
9	Obese cyno	27.435	24.675	25.055	4.12256	3.72998	3.92136
10	Obese cyno	28.96	25.805	26.01	6.12004	4.21101	5.07657
11	Obese cyno	28.03	25.86	25.71	3.95463	5.38582	4.61508
12	Obese cyno	28.045	25.68	26.08	3.092	3.67863	3.37258
13	Obese cyno	28.05	25.125	25.905	3.50288	2.82679	3.14673
